# Supplementary material for: Microarray analysis revealing common and distinct functions of promyelocytic leukemia protein (PML) and tumor necrosis factor alpha (TNFα) signaling in endothelial cells
Source: BMC Genomics. 2012 Sep 4;13:453. doi: 10.1186/1471-2164-13-453 (PMC3542097; doi:10.1186/1471-2164-13-453)
Supplement: Additional file 1 — Gene lists. An excel spreadsheet containing the significantly affected gene lists and the ontology annotation information. [file 1471-2164-13-453-S1.xlsx]

## Sheet: GeneLists-legends
		Symbol	Annotation
		siP	PML siRNA (convergence of two independent siRNAs)
		siC	Control siRNA
		T	Treated with 20ng/mL TNFalpha for 16 h
		U	Untreated
		-	Comparison between two samples
		Genelist names	Biological meaning
		siP.U-siC.U	PML knockdown effects
		siC.T-siC.U	TNFalpha treatment effects
		siP.T-siP.U	TNFalpha treatment effects under PML knockdown
		siP.T-siC.T	PML knockdown effects with TNFalpha treatment
		siP*T	Interaction effects of PML knockdown and TNFalpha treatment

## Sheet: siP.U-siC.U
nuID	Symbol	Average FoldChange	Average logFC	Search_Key	RefSeq_ID	Entrez_Gene_ID	GI	Accession	Protein_Product	Probe_Id	Probe_Sequence	Chromosome	Probe_Chr_Orientation	Cytoband	Definition	Ontology_CellularComponent	Ontology_BiologicalProcess	Ontology_MolecularFunction	Synonyms	logFC.siPML1	AveExpr.siPML1	t.siPML1	P.Value.siPML1	adj.P.Val.siPML1	B.siPML1	logFC.siPML2	AveExpr.siPML2	t.siPML2	P.Value.siPML2	adj.P.Val.siPML2	B.siPML2
HClLklAJJdNRQpNZ4I	CDC20	35.7366	3.57618	ILMN_8354	NM_001255.1	991	4557436	NM_001255.1	NP_001246.1	ILMN_1663390	AAGGCCAGTGCAGCCAAAAGCAGCCTCATCCACCAAGGCATCCGCTGAAG	1	+	1p34.2a	Homo sapiens CDC20 cell division cycle 20 homolog (S. cerevisiae) (CDC20), mRNA.	That part of the nuclear content other than the chromosomes or the nucleolus [goid 5654] [pmid 15469984] [evidence EXP]; That part of the nuclear content other than the chromosomes or the nucleolus [goid 5654] [pmid 12791267] [evidence EXP]; The array of microtubules and associated molecules that forms between opposite poles of a eukaryotic cell during mitosis or meiosis and serves to move the du…	The chemical reactions and pathways resulting in the breakdown of a protein or peptide by hydrolysis of its peptide bonds, initiated by the covalent attachment of a ubiquitin moiety, or multiple ubiquitin moieties, to the protein [goid 6511] [pmid 9682218] [evidence TAS]; The progression of biochemical and morphological phases and events that occur in a cell during successive cell replication or …	Interacting selectively with any protein or protein complex (a complex of two or more proteins that may include other nonprotein molecules) [goid 5515] [pmid 17353931] [evidence IPI]; Interacting selectively with any protein or protein complex (a complex of two or more proteins that may include other nonprotein molecules) [goid 5515] [pmid 11030144] [evidence IPI]; Interacting selectively with an…	bA276H19.3; p55CDC	3.97448	9.07422	23.3461	9.39554e-10	2.94737e-07	13.3704	3.0241	9.07422	17.7636	1.21355e-08	2.2181e-06	12.0559
xl4u98jqvPeI4q3yXE	PLSCR4	24.7545	3.20901	ILMN_10535	NM_020353.1	57088	9966818	NM_020353.1	NP_065086.1	ILMN_1757338	GCCTGAGTGTTCTTAGATGGGGTTATTCTGAGATGAGGGTCTTAGCCTAC	3	-	3q24c-q24d	Homo sapiens phospholipid scramblase 4 (PLSCR4), mRNA.	Double layer of lipid molecules that encloses all cells, and, in eukaryotes, many organelles; may be a single or double lipid bilayer; also includes associated proteins [goid 16020] [evidence IEA]; Penetrating at least one phospholipid bilayer of a membrane. May also refer to the state of being buried in the bilayer with no exposure outside the bilayer. When used to describe a protein, indicates …	The sequential process by which the multiple coagulation factors of the blood interact, ultimately resulting in the formation of an insoluble fibrin clot; it may be divided into three stages: stage 1, the formation of intrinsic and extrinsic prothrombin converting principle; stage 2, the formation of thrombin; stage 3, the formation of stable fibrin polymers [goid 7596] [evidence NAS]; The proces…	Interacting selectively with calcium ions (Ca2+) [goid 5509] [pmid 10930526] [evidence NAS]; Interacting selectively with a SH3 domain (Src homology 3) of a protein, small protein modules containing approximately 50 amino acid residues found in a great variety of intracellular or membrane-associated proteins [goid 17124] [evidence IEA]; [goid 17128] [pmid 10930526] [evidence NAS]		3.1775	10.2972	42.1566	3.48183e-12	5.06386e-08	14.7585	3.23984	10.2972	42.9837	2.89403e-12	2.87906e-08	14.4442
6V04FQT4y1fgRE55Yk	UBE2C	24.0622	3.18064	ILMN_6398	NM_181803.1	11065	32967290	NM_181803.1	NP_861519.1	ILMN_1714730	CCCTCATGAACCCAACATTGATAGTCCCTTGAACACACATGCTGCCGAGC	20	+	20q13.12b	Homo sapiens ubiquitin-conjugating enzyme E2C (UBE2C), transcript variant 6, mRNA.	That part of the nuclear content other than the chromosomes or the nucleolus [goid 5654] [pmid 15029244] [evidence EXP]; That part of the nuclear content other than the chromosomes or the nucleolus [goid 5654] [pmid 10548110] [evidence EXP]; That part of the nuclear content other than the chromosomes or the nucleolus [goid 5654] [pmid 11340163] [evidence EXP]; That part of the cytoplasm that does…	The covalent alteration of one or more amino acids occurring in a protein after the protein has been completely translated and released from the ribosome [goid 43687] [evidence IEA]; Any process that modulates the frequency, rate or extent of the chemical reactions and pathways involving a protein [goid 51246] [evidence IEA]; The chemical reactions and pathways resulting in the breakdown of a pro…	Catalysis of ATP-dependent isopeptide bond formation between the carboxy-terminal residues of a small conjugating protein such as ubiquitin or a ubiquitin-like protein, and a substrate lysine residue. This function may be performed alone or in conjunction with an E3, ubiquitin-like protein ligase [goid 19787] [evidence IEA]; Catalysis of the ligation of two substances with concomitant breaking of…	UBCH10; dJ447F3.2	3.50379	8.70815	34.3938	2.40876e-11	6.13437e-08	14.4139	2.76356	8.70815	27.1276	2.28065e-10	2.06023e-07	13.5658
lgUgXRN_e9aZUcVCAU	CKS1B	16.7421	2.81792	ILMN_11313	NM_001826.1	1163	4502856	NM_001826.1	NP_001817.1	ILMN_1719256	GAACCAGAACCTCACATCTTGCTGTTCCGGCGCCCACTACCCAAGAAACC	1	+	1q21.3e	Homo sapiens CDC28 protein kinase regulatory subunit 1B (CKS1B), mRNA.	That part of the nuclear content other than the chromosomes or the nucleolus [goid 5654] [pmid 11231585] [evidence EXP]	The progression of biochemical and morphological phases and events that occur in a cell during successive cell replication or nuclear replication events. Canonically, the cell cycle comprises the replication and segregation of genetic material followed by the division of the cell, but in endocycles or syncytial cells nuclear replication or nuclear division may not be followed by cell division [go…	Catalysis of the transfer of a phosphate group, usually from ATP, to a substrate molecule [goid 16301] [evidence IEA]; Modulates the activity of a cyclin-dependent protein kinase, enzymes of the protein kinase family that are regulated through association with cyclins and other proteins [goid 16538] [evidence IEA]; Catalysis of the transfer of a phosphate group, usually from ATP, to a substrate m…	PNAS-18; PNAS-16; ckshs1; CKS1	3.17634	8.96151	17.0549	1.77174e-08	2.17755e-06	12.0519	2.33994	8.96151	12.5639	2.93215e-07	1.85878e-05	10.2214
x.Sd_F7Vd6eXeLeDdU	TOP2A	15.9823	2.77148	ILMN_19849	NM_001067.2	7153	19913405	NM_001067.2	NP_001058.2	ILMN_1686097	TTTCAGCTCTTGACCTGTCCCCTCTGGCTGCCTCTGAGTCTGAATCTCCC	17	-	17q21.2a	Homo sapiens topoisomerase (DNA) II alpha 170kDa (TOP2A), mRNA.	A highly compacted molecule of DNA and associated proteins resulting in a cytologically distinct structure [goid 793] [evidence IEA]; A membrane-bounded organelle of eukaryotic cells in which chromosomes are housed and replicated. In most cells, the nucleus contains all of the cell's chromosomes except the organellar chromosomes, and is the site of RNA synthesis and processing. In some species, o…	The process whereby new strands of DNA are synthesized. The template for replication can either be an existing DNA molecule or RNA [goid 6260] [pmid 15504738] [evidence NAS]; The process by which a transformation is induced in the topological structure of a double-stranded DNA helix, resulting in a change in linking number [goid 6265] [evidence IEA]; The re-formation of a broken phosphodiester bo…	Interacting selectively with a nucleotide, any compound consisting of a nucleoside that is esterified with (ortho)phosphate or an oligophosphate at any hydroxyl group on the ribose or deoxyribose moiety [goid 166] [evidence IEA]; Interacting selectively with chromatin, the network of fibers of DNA and protein that make up the chromosomes of the eukaryotic nucleus during interphase [goid 3682] [pm…	TOP2; TP2A	3.05248	8.34228	27.1209	2.28593e-10	1.40271e-07	13.8435	2.42218	8.34228	21.5208	2.01928e-09	7.93095e-07	12.8383
HzuX0fye.l8dxJfndY	LAMC1	15.7791	2.75868	ILMN_13848	NM_002293.2	3915	9845497	NM_002293.2	NP_002284.2	ILMN_1810852	TATGTGCCTTCACTTTAGCTGTTTGCCTTACTCTACAGCCTTGCTCTCCG	1	+	1q25.3d	Homo sapiens laminin, gamma 1 (formerly LAMB2) (LAMC1), mRNA.	The space external to the outermost structure of a cell. For cells without external protective or external encapsulating structures this refers to space outside of the plasma membrane. This term covers the host cell environment outside an intracellular parasite [goid 5576] [evidence IEA]; A thin sheet of proteoglycans and glycoproteins, especially laminin, secreted by cells as an extracellular ma…	The aggregation, arrangement and bonding together of a set of components to form a protein complex [goid 6461] [pmid 15159456] [evidence IDA]; The attachment of a cell, either to another cell or to an underlying substrate such as the extracellular matrix, via cell adhesion molecules [goid 7155] [pmid 15159456] [evidence IDA]; The process whose specific outcome is the progression of the endoderm o…	The action of a molecule that contributes to the structural integrity of the extracellular matrix [goid 5201] [pmid 15159456] [evidence IMP]; Interacting selectively with any protein or protein complex (a complex of two or more proteins that may include other nonprotein molecules) [goid 5515] [evidence IEA]	LAMB2; MGC87297	2.85699	12.0999	33.9611	2.71628e-11	6.13437e-08	14.3884	2.65319	12.0999	31.5385	5.48028e-11	8.9061e-08	13.9262
3KgVb_bmVB1QukAKD4	KIAA0101	13.2191	2.58166	ILMN_2026	NM_014736.4	9768	71773764	NM_014736.4	NP_055551.1	ILMN_1663332	AGGGAACCCCGTTTGCGTGCGCCCAACTCCCAAGTGGCAAAAAGGAATTG	15	-	15q22.31a	Homo sapiens KIAA0101 (KIAA0101), transcript variant 1, mRNA.				L5; p15(PAF); OEATC1; OEATC-1; NS5ATP9	2.88499	8.50834	21.4091	2.12038e-09	4.84923e-07	13.0522	2.1971	8.50834	16.3044	2.68902e-08	3.70624e-06	11.6514
3ded.cTh6l1fqegg_o	TGM2	13.128	2.57475	ILMN_7641	NM_004613.2	7052	39777596	NM_004613.2	NP_004604.2	ILMN_1705750	CTCCTGCTCTTTCTACATGACTGGGCCTCCCTTGGGCTGGAAGAATTGGG	20	-	20q11.23c	Homo sapiens transglutaminase 2 (C polypeptide, protein-glutamine-gamma-glutamyltransferase) (TGM2), transcript variant 1, mRNA.		The formation of a covalent cross-link between or within protein chains [goid 18149] [evidence IEA]; The formation of a covalent cross-link between or within protein chains [goid 18149] [evidence IEA]; Any process that activates or increases the frequency, rate or extent of cell adhesion [goid 45785] [evidence ISS]	Catalysis of the transfer of a group, e.g. a methyl group, glycosyl group, acyl group, phosphorus-containing, or other groups, from one compound (generally regarded as the donor) to another compound (generally regarded as the acceptor). Transferase is the systematic name for any enzyme of EC class 2 [goid 16740] [evidence IEA]; Catalysis of the reaction: protein glutamine + alkylamine = protein N…	TGC; TG2	2.59714	10.9618	26.2114	3.15495e-10	1.58335e-07	13.7441	2.552	10.9618	25.7559	3.72274e-10	2.59954e-07	13.4221
ZqR1Qw4LulILoN.Eoc	CDC2	12.1399	2.4965	ILMN_11503	NM_033379.2	983	27886643	NM_033379.2	NP_203698.1	ILMN_1747911	GGGCACTCCCAATAATGAAGTGTGGCCAGAAGTGGAATCTTTACAGGACT	10	+	10q21.2a	Homo sapiens cell division cycle 2, G1 to S and G2 to M (CDC2), transcript variant 2, mRNA.	A membrane-bounded organelle of eukaryotic cells in which chromosomes are housed and replicated. In most cells, the nucleus contains all of the cell's chromosomes except the organellar chromosomes, and is the site of RNA synthesis and processing. In some species, or in specialized cell types, RNA metabolism or DNA replication may be absent [goid 5634] [pmid 18029348] [evidence IDA]; A membrane-bo…	The process of introducing a phosphate group on to a protein [goid 6468] [evidence IEA]; A process which directly inhibits any of the steps required for cell death by apoptosis [goid 6916] [pmid 11069302] [evidence IDA]; The progression of biochemical and morphological phases and events that occur in a cell during successive cell replication or nuclear replication events. Canonically, the cell cy…	Interacting selectively with a nucleotide, any compound consisting of a nucleoside that is esterified with (ortho)phosphate or an oligophosphate at any hydroxyl group on the ribose or deoxyribose moiety [goid 166] [evidence IEA]; Catalysis of the reaction: ATP + a protein = ADP + a phosphoprotein; dependent on the binding of a regulatory cyclin subunit and full activity requires stimulatory phosp…	DKFZp686L20222; CDK1; MGC111195; CDC28A	2.61724	8.39498	33.2804	3.29156e-11	6.60762e-08	14.3467	2.36471	8.39498	30.0693	8.61156e-11	1.11132e-07	13.8208
Bjs6zdX_UJTXo4BQKI	ANXA1	11.8407	2.47155	ILMN_14184	NM_000700.1	301	4502100	NM_000700.1	NP_000691.1	ILMN_1681783	GATGTATGGTATCTCCCTTTGCCAAGCCATCCTGGATGAAACCAAAGGAG	9	+	9q21.13a	Homo sapiens annexin A1 (ANXA1), mRNA.	The outer membrane of a muscle fiber, consisting of the plasma membrane, a covering basement membrane (about 100 nm thick and sometimes common to more than one fiber), and the associated loose network of collagen fibers [goid 42383] [evidence IEA]; The outer membrane of a muscle fiber, consisting of the plasma membrane, a covering basement membrane (about 100 nm thick and sometimes common to more…	The progression of biochemical and morphological phases and events that occur in a cell during successive cell replication or nuclear replication events. Canonically, the cell cycle comprises the replication and segregation of genetic material followed by the division of the cell, but in endocycles or syncytial cells nuclear replication or nuclear division may not be followed by cell division [go…	Stops, prevents or reduces the activity of a phospholipase, an enzyme that catalyzes of the hydrolysis of a phospholipid [goid 4859] [evidence IEA]; Interacting selectively with calcium ions (Ca2+) [goid 5509] [evidence IEA]; Interacting selectively with any protein or protein complex (a complex of two or more proteins that may include other nonprotein molecules) [goid 5515] [evidence IEA]; Inter…	LPC1; ANX1	2.41098	11.6791	23.6939	8.17468e-10	2.78664e-07	13.4213	2.52967	11.6791	24.8603	5.19804e-10	2.99821e-07	13.3178
ccp.nyzTtTv19F0uic	NUSAP1	11.7658	2.4652	ILMN_14281	NM_016359.2	51203	59710089	NM_016359.2	NP_057443.1	ILMN_1726720	CTAGGCTTTGCTTAGTATCATGTCCATGTTTCCTTCACCTCAGTGGAGCT	15	+	15q15.1c	Homo sapiens nucleolar and spindle associated protein 1 (NUSAP1), transcript variant 1, mRNA.	A membrane-bounded organelle of eukaryotic cells in which chromosomes are housed and replicated. In most cells, the nucleus contains all of the cell's chromosomes except the organellar chromosomes, and is the site of RNA synthesis and processing. In some species, or in specialized cell types, RNA metabolism or DNA replication may be absent [goid 5634] [evidence IEA]; All of the contents of a cell…	A cell cycle process that results in the division of the cytoplasm of a cell after mitosis, resulting in the separation of the original cell into two daughter cells [goid 281] [pmid 12963707] [evidence IDA]; The progression of biochemical and morphological phases and events that occur in a cell during successive cell replication or nuclear replication events. Canonically, the cell cycle comprises…	Interacting selectively with DNA (deoxyribonucleic acid) [goid 3677] [evidence IEA]	LNP; FLJ13421; SAPL; BM037; PRO0310p1; Q0310; ANKT	2.82942	8.5152	28.0515	1.66175e-10	1.17475e-07	13.9372	1.97679	8.5152	19.5983	4.8518e-09	1.28908e-06	12.4779
rSTjV0ngdAJbQIX5dU	CCNB2	10.8616	2.38523	ILMN_15254	NM_004701.2	9133	10938017	NM_004701.2	NP_004692.1	ILMN_1801939	CAGCATGATCCCTCAGCTGAACTCAAAAGCCGTCAAAGACCTTGCCTCCC	15	+	15q22.2a	Homo sapiens cyclin B2 (CCNB2), mRNA.	A membrane-bounded organelle of eukaryotic cells in which chromosomes are housed and replicated. In most cells, the nucleus contains all of the cell's chromosomes except the organellar chromosomes, and is the site of RNA synthesis and processing. In some species, or in specialized cell types, RNA metabolism or DNA replication may be absent [goid 5634] [evidence IEA]; That part of the cytoplasm th…	The progression of biochemical and morphological phases and events that occur in a cell during successive cell replication or nuclear replication events. Canonically, the cell cycle comprises the replication and segregation of genetic material followed by the division of the cell, but in endocycles or syncytial cells nuclear replication or nuclear division may not be followed by cell division [go…	Interacting selectively with any protein or protein complex (a complex of two or more proteins that may include other nonprotein molecules) [goid 5515] [pmid 15232106] [evidence IPI]	HsT17299	2.71299	8.27559	25.1557	4.65009e-10	1.9538e-07	13.6179	1.96042	8.27559	18.1777	9.79239e-09	1.90236e-06	12.1589
lRA1XkJz0Drjoxn6T0	ASPM	10.0586	2.30843	ILMN_408	NM_018136.2	259266	24211028	NM_018136.2	NP_060606.2	ILMN_1815184	CACAAATCCCCTGCAAGCTATTCAAATGGTGATGGATACGCTTGGCATTC	1	-	1q31.3c	Homo sapiens asp (abnormal spindle)-like, microcephaly associated (Drosophila) (ASPM), mRNA.	A membrane-bounded organelle of eukaryotic cells in which chromosomes are housed and replicated. In most cells, the nucleus contains all of the cell's chromosomes except the organellar chromosomes, and is the site of RNA synthesis and processing. In some species, or in specialized cell types, RNA metabolism or DNA replication may be absent [goid 5634] [evidence IEA]; All of the contents of a cell…	The progression of biochemical and morphological phases and events that occur in a cell during successive cell replication or nuclear replication events. Canonically, the cell cycle comprises the replication and segregation of genetic material followed by the division of the cell, but in endocycles or syncytial cells nuclear replication or nuclear division may not be followed by cell division [go…	Interacting selectively with calmodulin, a calcium-binding protein with many roles, both in the calcium-bound and calcium-free states [goid 5516] [evidence IEA]	ASP; FLJ10517; FLJ10549; Calmbp1; MCPH5	2.5539	7.96231	26.7898	2.56724e-10	1.4962e-07	13.8083	2.01244	7.96231	21.11	2.41948e-09	8.57111e-07	12.7673
iTtHHqiu9edyfUY4pk	PRC1	9.93712	2.29628	ILMN_20465	NM_003981.2	9055	40807441	NM_003981.2	NP_003972.1	ILMN_1728934	CATGTCACTACTGGGGAGGTGTTCCTGCTCTAGCTTCCACGATGAGGCGC	15	-	15q26.1c	Homo sapiens protein regulator of cytokinesis 1 (PRC1), transcript variant 1, mRNA.	A membrane-bounded organelle of eukaryotic cells in which chromosomes are housed and replicated. In most cells, the nucleus contains all of the cell's chromosomes except the organellar chromosomes, and is the site of RNA synthesis and processing. In some species, or in specialized cell types, RNA metabolism or DNA replication may be absent [goid 5634] [pmid 9885575] [evidence TAS]; All of the con…	Lengthening of the distance between poles of the mitotic spindle [goid 22] [pmid 9885575] [evidence TAS]; A cellular process resulting in the division of the cytoplasm of a cell and its separation into two daughter cells. Cytokinesis usually occurs after growth, replication, and segregation of cellular components [goid 910] [pmid 9885575] [evidence TAS]; The progression of biochemical and morphol…	Interacting selectively with any protein or protein complex (a complex of two or more proteins that may include other nonprotein molecules) [goid 5515] [pmid 14744859] [evidence IPI]	MGC1671; ASE1; MGC3669	2.60638	8.42581	34.8833	2.10636e-11	6.13437e-08	14.4417	1.90073	8.42581	25.439	4.18395e-10	2.69969e-07	13.3862
xX7dOhfRSFxdAkUSTk	CCNA2	9.74208	2.27645	ILMN_16427	NM_001237.2	890	16950653	NM_001237.2	NP_001228.1	ILMN_1786125	CCTTGTCTCATGGACCTTCACCAGACCTACCTCAAAGCACCACAGCATGC	4	-	4q27c	Homo sapiens cyclin A2 (CCNA2), mRNA.	The pronucleus originating from the ovum that is being fertilized [goid 1939] [evidence IEA]; The pronucleus originating from the spermatozoa that was involved in fertilization [goid 1940] [evidence IEA]; A membrane-bounded organelle of eukaryotic cells in which chromosomes are housed and replicated. In most cells, the nucleus contains all of the cell's chromosomes except the organellar chromosom…	The progression of biochemical and morphological phases and events that occur in a cell during successive cell replication or nuclear replication events. Canonically, the cell cycle comprises the replication and segregation of genetic material followed by the division of the cell, but in endocycles or syncytial cells nuclear replication or nuclear division may not be followed by cell division [go…	Interacting selectively with any protein or protein complex (a complex of two or more proteins that may include other nonprotein molecules) [goid 5515] [pmid 17254966] [evidence IPI]; Interacting selectively with any protein or protein complex (a complex of two or more proteins that may include other nonprotein molecules) [goid 5515] [pmid 15890360] [evidence IPI]	CCNA; CCN1	2.59279	8.31659	29.3064	1.09837e-10	1.17475e-07	14.0522	1.87068	8.31659	21.1444	2.38284e-09	8.57111e-07	12.7734
0nu9VB3veZGASze.ik	CEP55	9.62165	2.26402	ILMN_6470	NM_018131.3	55165	34147683	NM_018131.3	NP_060601.2	ILMN_1747016	GCTGTGTTCCCCAACTCTGTTCTGCGCACGAAACAGTATCTGTTTGAGGC	10	+	10q23.33b	Homo sapiens centrosomal protein 55kDa (CEP55), mRNA.		The progression of biochemical and morphological phases and events that occur in a cell during successive cell replication or nuclear replication events. Canonically, the cell cycle comprises the replication and segregation of genetic material followed by the division of the cell, but in endocycles or syncytial cells nuclear replication or nuclear division may not be followed by cell division [go…		FLJ10540; URCC6; C10orf3	2.45549	8.08967	22.4278	1.37031e-09	3.53677e-07	13.2272	2.04319	8.08967	18.662	7.66369e-09	1.61e-06	12.2733
ES15d5RLd3vtVE3FQc	IQGAP3	9.16931	2.21586	ILMN_25474	NM_178229.3	128239	39753960	NM_178229.3	NP_839943.2	ILMN_1813638	CAGTCCTGCCTCTGCCACAGTCTCTCTGTTGTCCCCACATCTACCCAACT	1	-	1q22d-q23.1a	Homo sapiens IQ motif containing GTPase activating protein 3 (IQGAP3), mRNA.	The living contents of a cell; the matter contained within (but not including) the plasma membrane, usually taken to exclude large vacuoles and masses of secretory or ingested material. In eukaryotes it includes the nucleus and cytoplasm [goid 5622] [evidence IEA]	The cascade of processes by which a signal interacts with a receptor, causing a change in the level or activity of a second messenger or other downstream target, and ultimately effecting a change in the functioning of the cell [goid 7165] [evidence IEA]; Any process that modulates the frequency, rate or extent of small GTPase mediated signal transduction [goid 51056] [evidence IEA]	Increases the rate of GTP hydrolysis by a GTPase of the Ras superfamily [goid 5099] [evidence IEA]; Interacting selectively with calmodulin, a calcium-binding protein with many roles, both in the calcium-bound and calcium-free states [goid 5516] [evidence IEA]	MGC1947; MGC10831; MGC10170	2.46144	8.36093	25.2653	4.46336e-10	1.9538e-07	13.6316	1.91972	8.36093	19.7048	4.61188e-09	1.26713e-06	12.4999
0j14cFXd8icSYnk8Uk	LAMP2	8.32198	2.1189	ILMN_26730	NM_013995.1	3920	7669502	NM_013995.1	NP_054701.1	ILMN_1752351	GATTCCTGACTAACCCCTCTCTTAGAGCTACAGCGAGCTGCATTACCAGC	X	-	Xq24d	Homo sapiens lysosomal-associated membrane protein 2 (LAMP2), transcript variant LAMP2B, mRNA.	A cytoplasmic, membrane-bounded organelle that is found in most animal cells and that contains a variety of hydrolases, most of which have their maximal activities in the pH range 5-6. The contained enzymes display latency if properly isolated. About 40 different lysosomal hydrolases are known and lysosomes have a great variety of morphologies and functions [goid 5764] [evidence IEA]; A prelysoso…	The chemical reactions and pathways involving glycogen, a polydisperse, highly branched glucan composed of chains of D-glucose residues in alpha(1->4) glycosidic linkage, joined together by alpha(1->6) glycosidic linkages [goid 5977] [evidence IEA]		CD107b; LAMP-2C; LAMPB	2.02417	10.1965	18.1644	9.85925e-09	1.35268e-06	12.3534	2.20779	10.1965	19.8122	4.38339e-09	1.25601e-06	12.5217
Qf1OoB.V.7C_KlKrKg	CLDN11	8.14009	2.0968	ILMN_17073	NM_005602.4	5010	33598917	NM_005602.4	NP_005593.2	ILMN_1694130	CTTTCCATGGGAAACTTTCCCTTTTGTAAGTTGAGGGCCAGGGGTAGGGA	3	+	3q26.2c	Homo sapiens claudin 11 (oligodendrocyte transmembrane protein) (CLDN11), mRNA.	The membrane surrounding a cell that separates the cell from its external environment. It consists of a phospholipid bilayer and associated proteins [goid 5886] [evidence IEA]; A belt-like region of very close contact between the plasma membranes of adjacent cells so that the intercellular space is completely occluded. They occur in epithelia and brain endothelia [goid 5923] [evidence ISS]; Penet…	The attachment of a cell, either to another cell or to an underlying substrate such as the extracellular matrix, via cell adhesion molecules [goid 7155] [evidence IEA]; The process of formation of spermatozoa, including spermatocytogenesis and spermiogenesis [goid 7283] [evidence IEA]; Any process by which the axon of a neuron is insulated, and that insulation maintained, thereby preventing dispe…	The action of a molecule that contributes to the structural integrity of a complex or assembly within or outside a cell [goid 5198] [evidence IEA]; Interacting selectively with an identical protein or proteins [goid 42802] [evidence ISS]	OSP; OTM	1.84313	10.1775	11.8349	5.03137e-07	2.41119e-05	9.96074	2.31247	10.1775	14.8486	6.37471e-08	6.61907e-06	11.1719
in7S1rfIjFd.XguKbk	CMTM7	8.08544	2.09007	ILMN_8486	NM_138410.2	112616	31657097	NM_138410.2	NP_612419.1	ILMN_1698934	GCTTGTCAGTCCGGTCTTAGAGATACCCTCTTTCCTGAAGTGAGGCGTGC	3	+	3p22.3c	Homo sapiens CKLF-like MARVEL transmembrane domain containing 7 (CMTM7), transcript variant 1, mRNA.	That part of a multicellular organism outside the cells proper, usually taken to be outside the plasma membranes, and occupied by fluid [goid 5615] [evidence IEA]; Double layer of lipid molecules that encloses all cells, and, in eukaryotes, many organelles; may be a single or double lipid bilayer; also includes associated proteins [goid 16020] [evidence IEA]; Penetrating at least one phospholipid…	The directed movement of a motile cell or organism, or the directed growth of a cell guided by a specific chemical concentration gradient. Movement may be towards a higher concentration (positive chemotaxis) or towards a lower concentration (negative chemotaxis) [goid 6935] [evidence IEA]	Functions to control the survival, growth, differentiation and effector function of tissues and cells [goid 5125] [evidence IEA]	CKLFSF7; FLJ30992	2.23891	11.5103	19.0911	6.19851e-09	1.03693e-06	12.5783	1.92408	11.5103	16.4066	2.53779e-08	3.56369e-06	11.6821
NjXGdGm9V.HQN6l.6Q	KIF20A	8.02611	2.0827	ILMN_14100	NM_005733.1	10112	5032012	NM_005733.1	NP_005724.1	ILMN_1695658	GATCCTACGCTCACGGCGTTCCCCTTTACTCAAATCTGGGCCTTTTGGCA	5	+	5q31.2c	Homo sapiens kinesin family member 20A (KIF20A), mRNA.	That part of the nuclear content other than the chromosomes or the nucleolus [goid 5654] [pmid 12939256] [evidence EXP]; A compound membranous cytoplasmic organelle of eukaryotic cells, consisting of flattened, ribosome-free vesicles arranged in a more or less regular stack. The Golgi apparatus differs from the endoplasmic reticulum in often having slightly thicker membranes, appearing in section…	Movement of organelles, other microtubules and other particles along microtubules, mediated by motor proteins [goid 7018] [evidence IEA]; The directed movement of proteins into, out of, within or between cells [goid 15031] [evidence IEA]; The directed movement of substances, either within a vesicle or in the vesicle membrane, into, out of or within a cell [goid 16192] [pmid 9438855] [evidence TAS]	Interacting selectively with a nucleotide, any compound consisting of a nucleoside that is esterified with (ortho)phosphate or an oligophosphate at any hydroxyl group on the ribose or deoxyribose moiety [goid 166] [evidence IEA]; Catalysis of movement along a microtubule, coupled to the hydrolysis of a nucleoside triphosphate (usually ATP) [goid 3777] [evidence IEA]; Enables the directed movement…	RAB6KIFL; MKLP2; FLJ21151	2.40615	7.83605	23.3287	9.46186e-10	2.94737e-07	13.3678	1.66513	7.83605	16.1441	2.94636e-08	3.9431e-06	11.6027
0PHsTIiErqT.6nF69s	KLF2	7.8015	2.05432	ILMN_9994	NM_016270.2	10365	49574523	NM_016270.2	NP_057354.1	ILMN_1735930	ATTACTGTACATAGAGAGACAGGTGGGCATTTTTGGGCTACCTGGTTCGT	19	+	19p13.11f	Homo sapiens Kruppel-like factor 2 (lung) (KLF2), mRNA.	The living contents of a cell; the matter contained within (but not including) the plasma membrane, usually taken to exclude large vacuoles and masses of secretory or ingested material. In eukaryotes it includes the nucleus and cytoplasm [goid 5622] [evidence IEA]; A membrane-bounded organelle of eukaryotic cells in which chromosomes are housed and replicated. In most cells, the nucleus contains …	Any process that modulates the frequency, rate or extent of DNA-dependent transcription [goid 6355] [evidence IEA]; Any process that activates or increases the frequency, rate or extent of transcription [goid 45941] [evidence IEA]	The function of binding to a specific DNA sequence in order to modulate transcription. The transcription factor may or may not also interact selectively with a protein or macromolecular complex [goid 3700] [evidence NAS]; Interacting selectively with any protein or protein complex (a complex of two or more proteins that may include other nonprotein molecules) [goid 5515] [evidence IEA]; Interacti…	LKLF	1.79218	10.1394	18.8725	6.90203e-09	1.12341e-06	12.5273	2.27607	10.1394	23.9682	7.33509e-10	3.78637e-07	13.2048
BJIHip6jPXTrpJnTJg	STMN3	7.72421	2.04436	ILMN_3512	NM_015894.2	50861	14670374	NM_015894.2	NP_056978.2	ILMN_1693425	AGCAGAACTGAGGGCTGGGATATTCCTCATGGTGGCAGCGCTCATAGCGA	20	-	20q13.33e	Homo sapiens stathmin-like 3 (STMN3), mRNA.	All of the contents of a cell excluding the plasma membrane and nucleus, but including other subcellular structures [goid 5737] [evidence ISS]	A series of reactions within the cell that occur as a result of a single trigger reaction or compound [goid 7242] [evidence IEA]; The process whose specific outcome is the progression of nervous tissue over time, from its formation to its mature state [goid 7399] [pmid 9603203] [evidence TAS]; A process that is carried out at the cellular level which results in the formation, arrangement of const…	Interacting selectively with a specific domain of a protein [goid 19904] [evidence ISS]	SCLIP	0.553904	9.16036	4.93534	0.000675186	0.00572973	3.78188	2.76166	9.16036	24.6067	5.72569e-10	3.13473e-07	13.2867
HLhL9JyhgSiu0h54JY	NCAPG	7.71649	2.04336	ILMN_23620	NM_022346.3	64151	50658080	NM_022346.3	NP_071741.2	ILMN_1751444	AGTGACAGTTTCAGCTAGGACGAACAGGAGGTGTCAGACTGCTGAAGCCG	4	+	4p15.32b	Homo sapiens non-SMC condensin I complex, subunit G (NCAPG), mRNA.	A membrane-bounded organelle of eukaryotic cells in which chromosomes are housed and replicated. In most cells, the nucleus contains all of the cell's chromosomes except the organellar chromosomes, and is the site of RNA synthesis and processing. In some species, or in specialized cell types, RNA metabolism or DNA replication may be absent [goid 5634] [pmid 10910072] [evidence NAS]; All of the co…	The progression of biochemical and morphological phases and events that occur in a cell during successive cell replication or nuclear replication events. Canonically, the cell cycle comprises the replication and segregation of genetic material followed by the division of the cell, but in endocycles or syncytial cells nuclear replication or nuclear division may not be followed by cell division [go…	Interacting selectively with any protein or protein complex (a complex of two or more proteins that may include other nonprotein molecules) [goid 5515] [pmid 17353931] [evidence IPI]	NY-MEL-3; FLJ12450; HCAP-G; MGC126525; CHCG; CAPG	2.24819	8.08654	36.1886	1.48608e-11	6.13437e-08	14.5111	1.80456	8.08654	29.0475	1.19458e-10	1.43883e-07	13.7395
Nv8nFBpSgCV033f3dc	RRAS2	7.51067	2.01633	ILMN_30083	NM_012250.3	22800	38569462	NM_012250.3	NP_036382.2	ILMN_1667519	GTTTTAGCTACCAACGGCCAGGAAAAGCCCTCATCTTCTCTTTCTCTCCT	11	-	11p15.2b	Homo sapiens related RAS viral (r-ras) oncogene homolog 2 (RRAS2), mRNA.	The living contents of a cell; the matter contained within (but not including) the plasma membrane, usually taken to exclude large vacuoles and masses of secretory or ingested material. In eukaryotes it includes the nucleus and cytoplasm [goid 5622] [evidence IEA]; The irregular network of unit membranes, visible only by electron microscopy, that occurs in the cytoplasm of many eukaryotic cells. …	A series of molecular signals within the cell that are mediated by a member of the Ras superfamily of proteins switching to a GTP-bound active state [goid 7265] [evidence IEA]; Any process that is carried out at the cellular level, but not necessarily restricted to a single cell. For example, cell communication occurs among more than one cell, but occurs at the cellular level [goid 9987] [evidenc…	Interacting selectively with a nucleotide, any compound consisting of a nucleoside that is esterified with (ortho)phosphate or an oligophosphate at any hydroxyl group on the ribose or deoxyribose moiety [goid 166] [evidence IEA]; Catalysis of the reaction: GTP + H2O = GDP + phosphate [goid 3924] [pmid 10777492] [evidence TAS]; Interacting selectively with any protein or protein complex (a complex…	TC21	1.78717	9.40612	25.7936	3.6717e-10	1.70094e-07	13.6956	2.21402	9.40612	31.9541	4.84058e-11	8.9061e-08	13.9537
T8VSWtQXjXu1T7CiCg	ITGB1	7.03076	1.9503	ILMN_11529	NM_133376.1	3688	19743822	NM_133376.1	NP_596867.1	ILMN_1714820	TTACCCCAGCCGGTCCAACCTGATCCTGTGTCCCATTGTAAGGAGAAGGA	10	-	10p11.22b	Homo sapiens integrin, beta 1 (fibronectin receptor, beta polypeptide, antigen CD29 includes MDF2, MSK12) (ITGB1), transcript variant 1E, mRNA.	Any of the discrete particles (nerve-ending particles) formed from the clublike presynaptic nerve endings that resist disruption and are snapped or torn off their attachments when brain tissue is homogenized in media isosmotic to plasma [goid 19717] [evidence IEA]; The junction between the axon of a motor neuron and a muscle fiber. In response to the arrival of action potentials, the presynaptic …	Progression from G1 phase to S phase of the mitotic cell cycle [goid 82] [evidence IEA]; The process whose specific outcome is the progression of the embryo in the uterus over time, from formation of the zygote in the oviduct, to birth [goid 1701] [evidence IEA]; Any series of molecular signals generated as a consequence of an integrin binding to one of its physiological ligands [goid 7229] [evid…	Combining with an extracellular or intracellular messenger to initiate a change in cell activity [goid 4872] [evidence IEA]; Interacting selectively with an integrin [goid 5178] [evidence IEA]; Combining with an extracellular or intracellular messenger to initiate a change in cell activity [goid 4872] [evidence IEA]; Interacting selectively with an integrin [goid 5178] [evidence IEA]; The selecti…	GPIIA; VLAB; MDF2; FNRB; CD29; MSK12	1.99631	11.5206	20.387	3.35404e-09	6.65907e-07	12.8573	1.90277	11.5206	19.4317	5.25464e-09	1.33712e-06	12.443
NLdHHg5Rffj0UrcB5I	DLG7	6.53079	1.87653	ILMN_4880	NM_014750.3	9787	21361644	NM_014750.3	NP_055565.2	ILMN_1749829	AGTCTCACTACTGAATGCCACCTTCTTGATTCACCAGGTCTAAACTGCAG	14	-	14q22.3a	Homo sapiens discs, large homolog 7 (Drosophila) (DLG7), mRNA.				DLG1; HURP; KIAA0008	2.20161	7.92605	30.3412	7.90775e-11	1.17475e-07	14.1383	1.45622	7.92605	20.0687	3.88626e-09	1.17022e-06	12.573
NRBiFzZZNtCuhcC9Vk	AURKB	6.36583	1.85095	ILMN_137805	NM_004217.1	9212	4759177	NM_004217.1	NP_004208.1	ILMN_1684217	CACAACGAGACCTATCGCCGCATCGTCAAGGTGGACCTAAAGTTCCCCGC	17	-	17p13.1c	Homo sapiens aurora kinase B (AURKB), mRNA.	The region of a chromosome that includes the centromere and associated proteins. In monocentric chromosomes, this region corresponds to a single area of the chromosome, whereas in holocentric chromosomes, it is evenly distributed along the chromosome [goid 775] [evidence IEA]; A membrane-bounded organelle of eukaryotic cells in which chromosomes are housed and replicated. In most cells, the nucle…	The process of introducing a phosphate group on to a protein [goid 6468] [evidence IEA]; The progression of biochemical and morphological phases and events that occur in a cell during successive cell replication or nuclear replication events. Canonically, the cell cycle comprises the replication and segregation of genetic material followed by the division of the cell, but in endocycles or syncyti…	Interacting selectively with a nucleotide, any compound consisting of a nucleoside that is esterified with (ortho)phosphate or an oligophosphate at any hydroxyl group on the ribose or deoxyribose moiety [goid 166] [evidence IEA]; Interacting selectively with magnesium (Mg) ions [goid 287] [evidence IEA]; Interacting selectively with any nucleic acid [goid 3676] [evidence IEA]; Catalysis of the re…	ARK2; STK5; AurB; IPL1; AIM1; AIK2; STK12; AIM-1	2.12253	7.97608	21.6448	1.91333e-09	4.48937e-07	13.0943	1.5161	7.97608	15.4606	4.39414e-08	5.15513e-06	11.3838
6h7xKfJ.u4AUtF.dco	SDCBP	6.15625	1.81747	ILMN_12107	NM_001007069.1	6386	55749514	NM_001007069.1	NP_001007070.1	ILMN_1785638	GACTGTTACAGGCTTAGCTTTGTGTGAAAACCAGTCACCTTTCTCCTAGG	8	+	8q12.1c	Homo sapiens syndecan binding protein (syntenin) (SDCBP), transcript variant 4, mRNA.	A membrane-bounded organelle of eukaryotic cells in which chromosomes are housed and replicated. In most cells, the nucleus contains all of the cell's chromosomes except the organellar chromosomes, and is the site of RNA synthesis and processing. In some species, or in specialized cell types, RNA metabolism or DNA replication may be absent [goid 5634] [pmid 11179419] [evidence NAS]; All of the co…	The process of directing proteins towards a membrane using signals contained within the protein [goid 6612] [pmid 10230395] [evidence NAS]; The formation of a cell surface protrusion, such as a lamellipodium or filopodium, at the leading edge of a migrating cell [goid 6930] [pmid 12037664] [evidence NAS]; A series of reactions within the cell that occur as a result of a single trigger reaction or…	Interacting selectively with the interleukin-5 receptor [goid 5137] [pmid 11498591] [evidence ISS]; The binding activity of a molecule that brings together a cytoskeletal molecule and one or more other molecules, permitting them to function in a coordinated way [goid 8093] [pmid 9391086] [evidence NAS]; Catalysis of an oxidation-reduction (redox) reaction, a reversible chemical reaction in which …	MDA-9; SYCL; TACIP18; ST1	1.73564	10.2208	7.34257	3.15668e-05	0.000515191	6.61546	1.89491	10.2208	8.01636	1.51822e-05	0.000329287	7.21492
f0gC47oTKKQ7uIfqr0	ANLN	6.1349	1.81399	ILMN_20921	NM_018685.2	54443	31657093	NM_018685.2	NP_061155.2	ILMN_1739645	TCAGAAAAGTGATGTGGACATAGGAGGCAATGTGTGAGACTTGGGGGTTC	7	+	7p14.2a	Homo sapiens anillin, actin binding protein (ANLN), mRNA.	A membrane-bounded organelle of eukaryotic cells in which chromosomes are housed and replicated. In most cells, the nucleus contains all of the cell's chromosomes except the organellar chromosomes, and is the site of RNA synthesis and processing. In some species, or in specialized cell types, RNA metabolism or DNA replication may be absent [goid 5634] [evidence IEA]; All of the contents of a cell…	A cellular process resulting in the division of the cytoplasm of a cell and its separation into two daughter cells. Cytokinesis usually occurs after growth, replication, and segregation of cellular components [goid 910] [pmid 10931866] [evidence IDA]; The aggregation, arrangement and bonding together of septins and associated proteins to form an organized structure resembling a ring at the cell c…	Interacting selectively with monomeric or multimeric forms of actin, including actin filaments [goid 3779] [pmid 10931866] [evidence IDA]	DKFZp779A055; Scraps; scra; ANILLIN	1.80169	8.00231	26.2568	3.10385e-10	1.58335e-07	13.7493	1.82619	8.00231	26.6137	2.73223e-10	2.35063e-07	13.5141
QuhTXUunuvviTn9IEU	SLC17A5	6.06453	1.80246	ILMN_2681	NM_012434.3	26503	34222139	NM_012434.3	NP_036566.1	ILMN_1771317	GTGGACCATCCTCCAGTGGCTGTGGTTGTTGAGCATGCTTTCAGAACACC	6	-	6q13c	Homo sapiens solute carrier family 17 (anion/sugar transporter), member 5 (SLC17A5), mRNA.	That fraction of cells, prepared by disruptive biochemical methods, that includes the plasma and other membranes [goid 5624] [pmid 10581036] [evidence TAS]; The lipid bilayer surrounding the lysosome and separating its contents from the cell cytoplasm [goid 5765] [pmid 10581036] [evidence TAS]; The membrane surrounding a cell that separates the cell from its external environment. It consists of a…	The directed movement of substances (such as macromolecules, small molecules, ions) into, out of, within or between cells, or within a multicellular organism [goid 6810] [evidence IEA]; The directed movement of anions, atoms or small molecules with a net negative charge, into, out of, within or between cells [goid 6820] [pmid 10581036] [evidence TAS]	Enables the directed movement of substances (such as macromolecules, small molecules, ions) into, out of, within or between cells [goid 5215] [evidence IEA]; Catalysis of the transfer of a solute or solutes from one side of a membrane to the other according to the reaction: sugar(out) + H+(out) = sugar(in) + H+(in) [goid 5351] [pmid 10581036] [evidence TAS]; Enables the active transport of a solu…	SIASD; FLJ23268; NSD; SLD; SD; FLJ22227; ISSD; AST; SIALIN	1.65964	10.577	28.0518	1.66159e-10	1.17475e-07	13.9373	1.93241	10.577	32.6622	3.93227e-11	8.9061e-08	13.9987
0pxdKtFFTs_p8tKPhI	CMTM6	6.04942	1.79996	ILMN_789	NM_017801.2	54918	32130534	NM_017801.2	NP_060271.1	ILMN_1696494	GGCTACCTCAGGGTCACCACCCATGTATTGGGCTTAGTCAGGATTGACAG	3	-	3p22.3c	Homo sapiens CKLF-like MARVEL transmembrane domain containing 6 (CMTM6), mRNA.	That part of a multicellular organism outside the cells proper, usually taken to be outside the plasma membranes, and occupied by fluid [goid 5615] [evidence IEA]; Double layer of lipid molecules that encloses all cells, and, in eukaryotes, many organelles; may be a single or double lipid bilayer; also includes associated proteins [goid 16020] [evidence IEA]; Penetrating at least one phospholipid…	The directed movement of a motile cell or organism, or the directed growth of a cell guided by a specific chemical concentration gradient. Movement may be towards a higher concentration (positive chemotaxis) or towards a lower concentration (negative chemotaxis) [goid 6935] [evidence IEA]	Functions to control the survival, growth, differentiation and effector function of tissues and cells [goid 5125] [evidence IEA]	FLJ20396; CKLFSF6; PRO2219	1.67556	9.29837	16.5348	2.3612e-08	2.60196e-06	11.8971	1.91449	9.29837	18.8927	6.83365e-09	1.4698e-06	12.3257
o0lN3Bd5XZ536D5lVA	RHOG	6.02465	1.79586	ILMN_16348	NM_001665.2	391	46249392	NM_001665.2	NP_001656.2	ILMN_1739792	TCAGCCATCTCTAACCTCTGCCCTCGCTGCTCTTGGAATTGCGCCCCCAA	11	-	11p15.4d	Homo sapiens ras homolog gene family, member G (rho G) (RHOG), mRNA.	The living contents of a cell; the matter contained within (but not including) the plasma membrane, usually taken to exclude large vacuoles and masses of secretory or ingested material. In eukaryotes it includes the nucleus and cytoplasm [goid 5622] [evidence IEA]; The membrane surrounding a cell that separates the cell from its external environment. It consists of a phospholipid bilayer and asso…	Any series of molecular signals in which a small monomeric GTPase relays one or more of the signals [goid 7264] [evidence IEA]; A series of molecular signals within the cell that are mediated by a member of the Rho family of proteins switching to a GTP-bound active state [goid 7266] [pmid 1620121] [evidence TAS]; Any process that activates or increases the rate or extent of cell proliferation [go…	Interacting selectively with a nucleotide, any compound consisting of a nucleoside that is esterified with (ortho)phosphate or an oligophosphate at any hydroxyl group on the ribose or deoxyribose moiety [goid 166] [evidence IEA]; Catalysis of the reaction: GTP + H2O = GDP + phosphate [goid 3924] [pmid 1620121] [evidence TAS]; Interacting selectively with any protein or protein complex (a complex …	MGC125836; MGC125835; ARHG	1.77512	9.92487	22.5841	1.28372e-09	3.46164e-07	13.2525	1.8163	9.92487	23.108	1.03468e-09	4.91937e-07	13.0861
Tb_naZrptCZP1rfNzg	HIST1H4C	6.01177	1.79372	ILMN_30043	NM_003542.3	8364	21071024	NM_003542.3	NP_003533.1	ILMN_1698511	CGTTTGGCTCGGCGCGGTGGCGTCAAGCGCATTTCCGGTCTTATCTATGA	6	+	6p22.1d	Homo sapiens histone cluster 1, H4c (HIST1H4C), mRNA.				H4FG; dJ221C16.1; H4/g	1.96226	11.5917	11.0502	9.30698e-07	3.77016e-05	9.51123	1.60285	11.5917	9.02627	5.51226e-06	0.000154643	8.05335
QonlKjn8So.CNEW1Tk	SNRPB2	5.88051	1.77164	ILMN_472	NM_003092.3	6629	38149917	NM_003092.3	NP_003083.1	ILMN_1690706	GGAGCTGCCAGGGATGCTTTACAGGGATTTAAGATCACACCGTCCCATGC	20	+	20p12.1a	Homo sapiens small nuclear ribonucleoprotein polypeptide B'' (SNRPB2), transcript variant 1, mRNA.	A membrane-bounded organelle of eukaryotic cells in which chromosomes are housed and replicated. In most cells, the nucleus contains all of the cell's chromosomes except the organellar chromosomes, and is the site of RNA synthesis and processing. In some species, or in specialized cell types, RNA metabolism or DNA replication may be absent [goid 5634] [evidence IEA]; A ribonucleoprotein complex, …	The joining together of exons from one or more primary transcripts of nuclear messenger RNA (mRNA) and the excision of intron sequences, via a spliceosomal mechanism, so that mRNA consisting only of the joined exons is produced [goid 398] [pmid 12226669] [evidence EXP]; The joining together of exons from one or more primary transcripts of nuclear messenger RNA (mRNA) and the excision of intron se…	Interacting selectively with a nucleotide, any compound consisting of a nucleoside that is esterified with (ortho)phosphate or an oligophosphate at any hydroxyl group on the ribose or deoxyribose moiety [goid 166] [evidence IEA]; Interacting selectively with an RNA molecule or a portion thereof [goid 3723] [evidence IEA]; Interacting selectively with any protein or protein complex (a complex of t…	MGC45309; MGC24807	1.78195	10.4393	14.0799	1.03838e-07	7.81682e-06	11.0241	1.76126	10.4393	13.9165	1.15553e-07	9.98898e-06	10.8168
rr5wo6ngnqt6F9DQJc	PTTG1	5.75363	1.74983	ILMN_11067	NM_004219.2	9232	11038651	NM_004219.2	NP_004210.1	ILMN_1753196	GGTTGCTAAGGATGGGCTGAAGCTGGGGTCTGGACCTTCAATCAAAGCCT	5	+	5q33.3d	Homo sapiens pituitary tumor-transforming 1 (PTTG1), mRNA.	A membrane-bounded organelle of eukaryotic cells in which chromosomes are housed and replicated. In most cells, the nucleus contains all of the cell's chromosomes except the organellar chromosomes, and is the site of RNA synthesis and processing. In some species, or in specialized cell types, RNA metabolism or DNA replication may be absent [goid 5634] [pmid 9811450] [evidence TAS]; All of the con…	The process of restoring DNA after damage. Genomes are subject to damage by chemical and physical agents in the environment (e.g. UV and ionizing radiations, chemical mutagens, fungal and bacterial toxins, etc.) and by free radicals or alkylating agents endogenously generated in metabolism. DNA is also damaged because of errors during its replication. A variety of different DNA repair pathways ha…	The function of binding to a specific DNA sequence in order to modulate transcription. The transcription factor may or may not also interact selectively with a protein or macromolecular complex [goid 3700] [pmid 9811450] [evidence TAS]; [goid 4869] [pmid 12194817] [evidence NAS]; Interacting selectively with any protein or protein complex (a complex of two or more proteins that may include other …	PTTG; MGC126883; HPTTG; SECURIN; MGC138276; EAP1; TUTR1	2.03888	8.51948	13.3637	1.67319e-07	1.05723e-05	10.7167	1.38798	8.51948	9.09747	5.15009e-06	0.00014607	8.10811
l693.PjqTkurvH6A6U	G3BP1	5.75013	1.74922	ILMN_1152	NM_005754.2	10146	38327550	NM_005754.2	NP_005745.1	ILMN_1690065	TGGTTCTCTTTTATTGATGGGCATGCAGTGGGTGTTACTTGGAAATGGCC	5	+	5q33.1e	Homo sapiens GTPase activating protein (SH3 domain) binding protein 1 (G3BP1), transcript variant 1, mRNA.	The living contents of a cell; the matter contained within (but not including) the plasma membrane, usually taken to exclude large vacuoles and masses of secretory or ingested material. In eukaryotes it includes the nucleus and cytoplasm [goid 5622] [evidence IEA]; A membrane-bounded organelle of eukaryotic cells in which chromosomes are housed and replicated. In most cells, the nucleus contains …	The directed movement of substances (such as macromolecules, small molecules, ions) into, out of, within or between cells, or within a multicellular organism [goid 6810] [evidence IEA]; A series of molecular signals within the cell that are mediated by a member of the Ras superfamily of proteins switching to a GTP-bound active state [goid 7265] [pmid 8649363] [evidence TAS]	Interacting selectively with a nucleotide, any compound consisting of a nucleoside that is esterified with (ortho)phosphate or an oligophosphate at any hydroxyl group on the ribose or deoxyribose moiety [goid 166] [evidence IEA]; Interacting selectively with DNA (deoxyribonucleic acid) [goid 3677] [evidence IEA]; Interacting selectively with an RNA molecule or a portion thereof [goid 3723] [evide…	HDH-VIII; G3BP; MGC111040	1.7128	11.7336	29.0766	1.18333e-10	1.17475e-07	14.0321	1.78475	11.7336	30.2979	8.01554e-11	1.11132e-07	13.838
WrtO_jZ.uHvTe1_Euk	QDPR	5.71554	1.74319	ILMN_26096	NM_000320.1	5860	4506358	NM_000320.1	NP_000311.1	ILMN_1672443	GGTGTCATGTTGGATCGCTTTGTGACTGTTCATCTGTCCTTGACAGTGGC	4	-	4p15.32b	Homo sapiens quinoid dihydropteridine reductase (QDPR), mRNA.	All of the contents of a cell excluding the plasma membrane and nucleus, but including other subcellular structures [goid 5737] [pmid 11256614] [evidence IDA]	The chemical reactions and pathways, including anabolism and catabolism, by which living organisms transform chemical substances. Metabolic processes typically transform small molecules, but also include macromolecular processes such as DNA repair and replication, and protein synthesis and degradation [goid 8152] [evidence IEA]; The chemical reactions and pathways involving amino acids, organic a…	Catalysis of the reaction: NADP+ + 5,6,7,8-tetrahydropteridine = NADPH + H+ + 6,7-dihydropteridine [goid 4155] [evidence IEA]; The selective, often stoichiometric, interaction of a molecule with one or more specific sites on another molecule [goid 5488] [evidence IEA]; Catalysis of an oxidation-reduction (redox) reaction, a reversible chemical reaction in which the oxidation state of an atom or a…	PKU2; FLJ42391; DHPR	1.92265	9.14564	26.2312	3.13254e-10	1.58335e-07	13.7464	1.53818	9.14564	20.9858	2.55714e-09	8.71695e-07	12.7453
Th3rxI_343fo3XSN.o	PBK	5.53158	1.71047	ILMN_4549	NM_018492.2	55872	18490990	NM_018492.2	NP_060962.2	ILMN_1673673	GACTCTGGTTACAGATTGTCTTGATCTCTTGGATCTCCTCAGATCTTTGG	8	-	8p21.1e	Homo sapiens PDZ binding kinase (PBK), mRNA.	The part of a cell or its extracellular environment in which a gene product is located. A gene product may be located in one or more parts of a cell and its location may be as specific as a particular macromolecular complex, that is, a stable, persistent association of macromolecules that function together [goid 5575] [evidence ND ]	The process of introducing a phosphate group on to a protein [goid 6468] [evidence NAS]; Progression through mitosis, the division of the eukaryotic cell nucleus to produce two daughter nuclei that, usually, contain the identical chromosome complement to their mother [goid 7067] [pmid 10779557] [evidence NAS]	Interacting selectively with a nucleotide, any compound consisting of a nucleoside that is esterified with (ortho)phosphate or an oligophosphate at any hydroxyl group on the ribose or deoxyribose moiety [goid 166] [evidence IEA]; Catalysis of the reaction: ATP + a protein serine/threonine = ADP + protein serine/threonine phosphate [goid 4674] [pmid 10779557] [evidence TAS]; Interacting selectivel…	Nori-3; SPK; FLJ14385; TOPK	1.8156	7.76012	19.0975	6.17914e-09	1.03693e-06	12.5798	1.59709	7.76012	16.7991	2.0384e-08	3.121e-06	11.7964
clPfF5V8d4fPqAqIHk	CDK6	5.21532	1.6516	ILMN_3062	NM_001259.5	1021	45827787	NM_001259.5	NP_001250.1	ILMN_1802615	GCCATTCTTACCTGCCCCTTACTCTGACTTATTGGGAAAGGGAGAACTGC	7	-	7q21.2b	Homo sapiens cyclin-dependent kinase 6 (CDK6), mRNA.	Cyclin-dependent protein kinases (CDKs) are heterodimeric enzymes that contain a kinase catalytic subunit associated with a regulatory cyclin partner [goid 307] [pmid 17420273] [evidence IDA]; Projection at the leading edge of a crawling cell; the protrusions are supported by a microfilament meshwork [goid 1726] [pmid 10205165] [evidence IDA]; A membrane-bounded organelle of eukaryotic cells in w…	Progression through G1 phase, one of two 'gap' phases in the mitotic cell cycle; G1 is the interval between the completion of mitosis and the beginning of DNA synthesis [goid 80] [pmid 8114739] [evidence IEP]; Any process that activates or increases the rate or extent of cell adhesion to an extracellular matrix [goid 1954] [pmid 10205165] [evidence IDA]; The process of introducing a phosphate gro…	Interacting selectively with a nucleotide, any compound consisting of a nucleoside that is esterified with (ortho)phosphate or an oligophosphate at any hydroxyl group on the ribose or deoxyribose moiety [goid 166] [evidence IEA]; Catalysis of the reaction: ATP + a protein = ADP + a phosphoprotein; dependent on the binding of a regulatory cyclin subunit and full activity requires stimulatory phosp…	PLSTIRE; MGC59692	1.70766	9.57162	23.9361	7.42827e-10	2.72249e-07	13.4558	1.59327	9.57162	22.3327	1.42618e-09	6.17788e-07	12.97
Wg57u3taRVrKXj6v3I	AURKA	5.13136	1.63537	ILMN_12352	NM_198434.1	6790	38327565	NM_198434.1	NP_940836.1	ILMN_1680955	GAATGCTGTGTGTCTGTCCGGCACCCCGGTAGGCCTGATTGGGTTTCTAG	20	-	20q13.2d-q13.31a	Homo sapiens aurora kinase A (AURKA), transcript variant 3, mRNA.	A membrane-bounded organelle of eukaryotic cells in which chromosomes are housed and replicated. In most cells, the nucleus contains all of the cell's chromosomes except the organellar chromosomes, and is the site of RNA synthesis and processing. In some species, or in specialized cell types, RNA metabolism or DNA replication may be absent [goid 5634] [pmid 9153231] [evidence TAS]; A structure co…	Progression through the phases of the mitotic cell cycle, the most common eukaryotic cell cycle, which canonically comprises four successive phases called G1, S, G2, and M and includes replication of the genome and the subsequent segregation of chromosomes into daughter cells. In some variant cell cycles nuclear replication or nuclear division may not be followed by cell division, or G1 and G2 ph…	Interacting selectively with a nucleotide, any compound consisting of a nucleoside that is esterified with (ortho)phosphate or an oligophosphate at any hydroxyl group on the ribose or deoxyribose moiety [goid 166] [evidence IEA]; Catalysis of the reaction: ATP + a protein serine/threonine = ADP + protein serine/threonine phosphate [goid 4674] [evidence IEA]; Interacting selectively with any prote…	STK15; STK7; AURA; AIK; BTAK; AURORA2; ARK1; MGC34538; STK6	1.89163	8.55513	17.8369	1.16795e-08	1.52908e-06	12.2683	1.32354	8.55513	12.4801	3.11537e-07	1.92068e-05	10.181
BNHPXrzdFBgpyimm0g	NFIB	5.12549	1.63423	ILMN_14904	NM_005596.1	4781	5031940	NM_005596.1	NP_005587.1	ILMN_1778991	ATCACTATTCCTGGTTATCTCACCAACGAAGGCTAGGAGGCGGCGTCAGA	9	-	9p23a-p22.3c	Homo sapiens nuclear factor I/B (NFIB), mRNA.	The living contents of a cell; the matter contained within (but not including) the plasma membrane, usually taken to exclude large vacuoles and masses of secretory or ingested material. In eukaryotes it includes the nucleus and cytoplasm [goid 5622] [evidence IEA]; A membrane-bounded organelle of eukaryotic cells in which chromosomes are housed and replicated. In most cells, the nucleus contains …	The process whereby new strands of DNA are synthesized. The template for replication can either be an existing DNA molecule or RNA [goid 6260] [evidence IEA]; The synthesis of either RNA on a template of DNA or DNA on a template of RNA [goid 6350] [evidence IEA]; Any process that modulates the frequency, rate or extent of DNA-dependent transcription [goid 6355] [evidence IEA]; Any process that st…	The function of binding to a specific DNA sequence in order to modulate transcription. The transcription factor may or may not also interact selectively with a protein or macromolecular complex [goid 3700] [evidence IEA]; The function of binding to a specific DNA sequence in order to modulate transcription. The transcription factor may or may not also interact selectively with a protein or macrom…	NFIB2; NFIB3; NFI-RED	1.50727	10.161	7.4287	2.86692e-05	0.000479155	6.70071	1.75091	10.161	8.62946	8.11581e-06	0.000205939	7.73801
QSZJJdoVo_b_XyaM78	EFHD2	4.98802	1.60704	ILMN_13273	NM_024329.4	79180	42734435	NM_024329.4	NP_077305.2	ILMN_1761463	CAGCGCAGCAGCCTCGGACCCGGATTGCGTTTGCCTTAGCGGATATGTTT	1	+	1p36.21a	Homo sapiens EF-hand domain family, member D2 (EFHD2), mRNA.			Interacting selectively with calcium ions (Ca2+) [goid 5509] [evidence IEA]; Interacting selectively with calcium ions (Ca2+) [goid 5509] [evidence IEA]	MGC4342; RP3-467K16.3	1.55359	10.7846	12.5024	3.0655e-07	1.66821e-05	10.3089	1.65857	10.7846	13.3472	1.69216e-07	1.28394e-05	10.5787
QVApRNQhKQw4ki.EnU	IQGAP1	4.9776	1.60495	ILMN_14090	NM_003870.3	8826	57242794	NM_003870.3	NP_003861.1	ILMN_1803819	CCCAAAGGCCACATCCAAGACAGGCAATAATGAGCAGAGTTTACAGCTCC	15	+	15q26.1b	Homo sapiens IQ motif containing GTPase activating protein 1 (IQGAP1), mRNA.	The living contents of a cell; the matter contained within (but not including) the plasma membrane, usually taken to exclude large vacuoles and masses of secretory or ingested material. In eukaryotes it includes the nucleus and cytoplasm [goid 5622] [evidence IEA]; All of the contents of a cell excluding the plasma membrane and nucleus, but including other subcellular structures [goid 5737] [evid…	The cascade of processes by which a signal interacts with a receptor, causing a change in the level or activity of a second messenger or other downstream target, and ultimately effecting a change in the functioning of the cell [goid 7165] [pmid 8051149] [evidence TAS]; Any process that modulates the frequency, rate or extent of small GTPase mediated signal transduction [goid 51056] [evidence IEA]	Stops, prevents or reduces the activity of any enzyme that catalyzes the hydrolysis of GTP to GDP and orthophosphate [goid 5095] [pmid 8670801] [evidence TAS]; Increases the rate of GTP hydrolysis by a GTPase of the Ras superfamily [goid 5099] [evidence IEA]; Interacting selectively with calmodulin, a calcium-binding protein with many roles, both in the calcium-bound and calcium-free states [goid…	HUMORFA01; SAR1; KIAA0051; p195	1.55676	9.93126	18.5426	8.13643e-09	1.20492e-06	12.4479	1.65158	9.93126	19.6721	4.68416e-09	1.26713e-06	12.4931
N4TSXn31Xeaf0eeL94	TK1	4.9628	1.60197	ILMN_30154	NM_003258.1	7083	4507518	NM_003258.1	NP_003249.1	ILMN_1806037	TGACATCAGCCTGCTTCTTCCCCTCTGCGGCTTTCACTGCTGAGTTTCTG	17	-	17q25.3b	Homo sapiens thymidine kinase 1, soluble (TK1), mRNA.	All of the contents of a cell excluding the plasma membrane and nucleus, but including other subcellular structures [goid 5737] [evidence IEA]; That part of the cytoplasm that does not contain membranous or particulate subcellular components [goid 5829] [pmid 2026611] [evidence EXP]	The chemical reactions and pathways involving nucleobases, nucleosides, nucleotides and nucleic acids [goid 6139] [pmid 3335503] [evidence TAS]; The process whereby new strands of DNA are synthesized. The template for replication can either be an existing DNA molecule or RNA [goid 6260] [evidence IEA]	Interacting selectively with a nucleotide, any compound consisting of a nucleoside that is esterified with (ortho)phosphate or an oligophosphate at any hydroxyl group on the ribose or deoxyribose moiety [goid 166] [evidence IEA]; Catalysis of the reaction: ATP + thymidine = ADP + thymidine 5'-phosphate [goid 4797] [pmid 3335503] [evidence TAS]; Interacting selectively with ATP, adenosine 5'-triph…	TK2	1.88144	7.95141	16.1438	2.94699e-08	3.09554e-06	11.7744	1.25503	7.95141	10.7688	1.17122e-06	4.9504e-05	9.25025
uMWn1IhV.3UlM8TSnI	RHOQ	4.95302	1.6	ILMN_2265	NM_012249.2	23433	50263041	NM_012249.2	NP_036381.2	ILMN_1810559	ATACCGGCTTCCAGAGACCCCTTTTCTCCAGCCATATTACATCAGGCTAG	2	+	2p21a	Homo sapiens ras homolog gene family, member Q (RHOQ), mRNA.	The living contents of a cell; the matter contained within (but not including) the plasma membrane, usually taken to exclude large vacuoles and masses of secretory or ingested material. In eukaryotes it includes the nucleus and cytoplasm [goid 5622] [evidence IEA]; All of the contents of a cell excluding the plasma membrane and nucleus, but including other subcellular structures [goid 5737] [evid…	Any series of molecular signals in which a small monomeric GTPase relays one or more of the signals [goid 7264] [evidence IEA]; Any process specifically pertinent to the functioning of integrated living units: cells, tissues, organs, and organisms. A process is a collection of molecular events with a defined beginning and end [goid 8150] [evidence ND ]; Any process that modulates the surface conf…	Interacting selectively with a nucleotide, any compound consisting of a nucleoside that is esterified with (ortho)phosphate or an oligophosphate at any hydroxyl group on the ribose or deoxyribose moiety [goid 166] [evidence IEA]; Catalysis of the reaction: GTP + H2O = GDP + phosphate [goid 3924] [evidence NAS]; Interacting selectively with any protein or protein complex (a complex of two or more …	ARHQ; RASL7A; TC10; TC10A	1.15598	9.98875	15.4057	4.54075e-08	4.1225e-06	11.5269	1.93904	9.98875	25.8415	3.60791e-10	2.59954e-07	13.4316
lazqZV5PnqO.eVGv_8	TRIP13	4.89895	1.58902	ILMN_15061	NM_004237.2	9319	20149561	NM_004237.2	NP_004228.1	ILMN_1796589	CGGTATGGGCGCCCCTGCATTGCTGGGATGTTTCTGCCCACGGTTTTGTT	5	+	5p15.33d	Homo sapiens thyroid hormone receptor interactor 13 (TRIP13), mRNA.	A membrane-bounded organelle of eukaryotic cells in which chromosomes are housed and replicated. In most cells, the nucleus contains all of the cell's chromosomes except the organellar chromosomes, and is the site of RNA synthesis and processing. In some species, or in specialized cell types, RNA metabolism or DNA replication may be absent [goid 5634] [pmid 7776974] [evidence TAS]	The synthesis of RNA from a DNA template by RNA polymerase II (Pol II), originating at a Pol II-specific promoter. Includes transcription of messenger RNA (mRNA) and certain small nuclear RNAs (snRNAs) [goid 6366] [pmid 7776974] [evidence TAS]	Interacting selectively with a nucleotide, any compound consisting of a nucleoside that is esterified with (ortho)phosphate or an oligophosphate at any hydroxyl group on the ribose or deoxyribose moiety [goid 166] [evidence IEA]; The function that links a sequence-specific transcription factor to the core RNA polymerase II complex but does not bind DNA itself [goid 3712] [pmid 7776974] [evidence …	16E1BP	1.73823	8.27678	23.8205	7.77457e-10	2.75418e-07	13.4395	1.42257	8.27678	19.4948	5.09797e-09	1.32265e-06	12.4563
Q_.EWO1eDNJeycOh_o	M6PRBP1	4.89219	1.58764	ILMN_10971	NM_005817.3	10226	51317356	NM_005817.3	NP_005808.2	ILMN_1660021	TTGTTTACACCGATGTCCCTGAATATCAGCCTGTAGCTAATGGACTTGGG	19	-	19p13.3d	Homo sapiens mannose-6-phosphate receptor binding protein 1 (M6PRBP1), mRNA.	All of the contents of a cell excluding the plasma membrane and nucleus, but including other subcellular structures [goid 5737] [pmid 9590177] [evidence TAS]; A membrane-bounded organelle that carries materials newly ingested by endocytosis. It passes many of the materials to lysosomes for degradation [goid 5768] [pmid 9590177] [evidence TAS]; A compound membranous cytoplasmic organelle of eukary…	The directed movement of substances, either within a vesicle or in the vesicle membrane, into, out of or within a cell [goid 16192] [pmid 9590177] [evidence TAS]		MGC2012; TIP47; PP17; MGC11117	1.58508	11.2604	14.0125	1.08506e-07	8.03431e-06	10.9963	1.5902	11.2604	14.0578	1.05345e-07	9.37571e-06	10.8733
ZXIl88gOSDeCVR3oVI	LEPROT	4.88841	1.58687	ILMN_27032	NM_017526.2	54741	41327153	NM_017526.2	NP_059996.1	ILMN_1661537	CCTAGAGCCTTATTAGAAATGCAGAATCTGAAGCCCCACTCTGGACCCAG	1	+	1p31.3b	Homo sapiens leptin receptor overlapping transcript (LEPROT), mRNA.	Penetrating at least one phospholipid bilayer of a plasma membrane. May also refer to the state of being buried in the bilayer with no exposure outside the bilayer [goid 5887] [evidence NAS]; Double layer of lipid molecules that encloses all cells, and, in eukaryotes, many organelles; may be a single or double lipid bilayer; also includes associated proteins [goid 16020] [evidence IEA]	Any process specifically pertinent to the functioning of integrated living units: cells, tissues, organs, and organisms. A process is a collection of molecular events with a defined beginning and end [goid 8150] [pmid 9207021] [evidence ND ]; The chemical reactions and pathways involving cholesterol, cholest-5-en-3 beta-ol, the principal sterol of vertebrates and the precursor of many steroids, i…	Elemental activities, such as catalysis or binding, describing the actions of a gene product at the molecular level. A given gene product may exhibit one or more molecular functions [goid 3674] [pmid 9207021] [evidence ND ]; Interacting selectively with any protein or protein complex (a complex of two or more proteins that may include other nonprotein molecules) [goid 5515] [evidence IEA]	OB-RGRP; OBRGRP; FLJ90360; LEPR; VPS55	1.47639	10.1482	21.0722	2.46055e-09	5.42132e-07	12.9902	1.68948	10.1482	24.1136	6.92874e-10	3.68181e-07	13.2239
clyu1_J4FkeCB37XR4	CDCA5	4.87526	1.58417	ILMN_3057	NM_080668.2	113130	34147481	NM_080668.2	NP_542399.1	ILMN_1683450	GCCTAGGTGTCCTTGAGCTGAACCGCACTGAAGAACTCTTGTCCTCACTG	11	-	11q13.1c	Homo sapiens cell division cycle associated 5 (CDCA5), mRNA.	A membrane-bounded organelle of eukaryotic cells in which chromosomes are housed and replicated. In most cells, the nucleus contains all of the cell's chromosomes except the organellar chromosomes, and is the site of RNA synthesis and processing. In some species, or in specialized cell types, RNA metabolism or DNA replication may be absent [goid 5634] [evidence ISS]; All of the contents of a cell…	Progression from G1 phase to S phase of the mitotic cell cycle [goid 82] [pmid 15837422] [evidence IDA]; The progression of biochemical and morphological phases and events that occur in a cell during successive cell replication or nuclear replication events. Canonically, the cell cycle comprises the replication and segregation of genetic material followed by the division of the cell, but in endoc…	Interacting selectively with chromatin, the network of fibers of DNA and protein that make up the chromosomes of the eukaryotic nucleus during interphase [goid 3682] [pmid 15837422] [evidence TAS]; Interacting selectively with any protein or protein complex (a complex of two or more proteins that may include other nonprotein molecules) [goid 5515] [evidence ISS]	MGC16386	1.84472	8.08906	23.9	7.53443e-10	2.72249e-07	13.4507	1.26598	8.08906	16.4019	2.5445e-08	3.56369e-06	11.6807
itSvnEI0Ua.0lOdIS4	RPS27L	4.85259	1.57951	ILMN_28649	NM_015920.3	51065	76563938	NM_015920.3	NP_057004.1	ILMN_1712678	GTCCAGGTTGCTACAAGATCACCACGGTTTTCAGCCATGCTCAGACAGTG	15	-	15q22.2b	Homo sapiens ribosomal protein S27-like (RPS27L), mRNA.	The part of a cell or its extracellular environment in which a gene product is located. A gene product may be located in one or more parts of a cell and its location may be as specific as a particular macromolecular complex, that is, a stable, persistent association of macromolecules that function together [goid 5575] [evidence ND ]; The living contents of a cell; the matter contained within (but…	The chemical reactions and pathways resulting in the formation of a protein. This is a ribosome-mediated process in which the information in messenger RNA (mRNA) is used to specify the sequence of amino acids in the protein [goid 6412] [evidence IEA]; Any process specifically pertinent to the functioning of integrated living units: cells, tissues, organs, and organisms. A process is a collection …	Elemental activities, such as catalysis or binding, describing the actions of a gene product at the molecular level. A given gene product may exhibit one or more molecular functions [goid 3674] [evidence ND ]; The action of a molecule that contributes to the structural integrity of the ribosome [goid 3735] [evidence IEA]; Interacting selectively with zinc (Zn) ions [goid 8270] [evidence IEA]; Int…		1.58114	12.6343	9.98358	2.28836e-06	7.25323e-05	8.82098	1.57788	12.6343	9.96297	2.33033e-06	8.06554e-05	8.73221
xafXuefu0DoF5XcCR8	CYBRD1	4.74132	1.55632	ILMN_4649	NM_024843.2	79901	19923602	NM_024843.2	NP_079119.2	ILMN_1712305	CGGCTTCCTGTGCTGCTTGTGTCAAATGGAACCTGCCCTCTAAAGCACTT	2	+	2q31.1c	Homo sapiens cytochrome b reductase 1 (CYBRD1), mRNA.	Double layer of lipid molecules that encloses all cells, and, in eukaryotes, many organelles; may be a single or double lipid bilayer; also includes associated proteins [goid 16020] [evidence IEA]; Penetrating at least one phospholipid bilayer of a membrane. May also refer to the state of being buried in the bilayer with no exposure outside the bilayer. When used to describe a protein, indicates …	The directed movement of substances (such as macromolecules, small molecules, ions) into, out of, within or between cells, or within a multicellular organism [goid 6810] [evidence IEA]; A process whereby a series of electron carriers operate together to transfer electrons from donors to any of several different terminal electron acceptors to generate a transmembrane electrochemical gradient [goid…	Catalysis of the reaction: 2 Fe2+ + NAD+ = 2 Fe3+ + NADH + H+ [goid 293] [pmid 14499595] [evidence IDA]; Interacting selectively with iron (Fe) ions [goid 5506] [evidence IEA]; Catalysis of an oxidation-reduction (redox) reaction, a reversible chemical reaction in which the oxidation state of an atom or atoms within a molecule is altered. One substrate acts as a hydrogen or electron donor and bec…	FLJ23462; FRRS3; DCYTB	1.39052	8.47448	11.1618	8.50769e-07	3.50932e-05	9.57802	1.70501	8.47448	13.6863	1.34585e-07	1.10525e-05	10.7226
rXL19elXd0enqAVyFM	MAPKAPK3	4.69067	1.54557	ILMN_21372	NM_004635.3	7867	34335241	NM_004635.3	NP_004626.1	ILMN_1732452	CCTAGTTCCTTCCTGGCCCCTCTCTCACTGGCTGGGAAACCCTAGACCAT	3	+	3p21.31b	Homo sapiens mitogen-activated protein kinase-activated protein kinase 3 (MAPKAPK3), mRNA.	A membrane-bounded organelle of eukaryotic cells in which chromosomes are housed and replicated. In most cells, the nucleus contains all of the cell's chromosomes except the organellar chromosomes, and is the site of RNA synthesis and processing. In some species, or in specialized cell types, RNA metabolism or DNA replication may be absent [goid 5634] [pmid 10781029] [evidence TAS]; All of the co…	The process of introducing a phosphate group on to a protein [goid 6468] [evidence IEA]; A change in state or activity of a cell or an organism (in terms of movement, secretion, enzyme production, gene expression, etc.) as a result of a disturbance in organismal or cellular homeostasis, usually, but not necessarily, exogenous (e.g. temperature, humidity, ionizing radiation) [goid 6950] [pmid 8626…	Interacting selectively with a nucleotide, any compound consisting of a nucleoside that is esterified with (ortho)phosphate or an oligophosphate at any hydroxyl group on the ribose or deoxyribose moiety [goid 166] [evidence IEA]; Catalysis of the reaction: ATP + a protein serine/threonine = ADP + protein serine/threonine phosphate [goid 4674] [evidence IEA]; Catalysis of the concomitant phosphory…	MAPKAP3; 3PK	1.40932	9.21604	11.4682	6.67584e-07	2.91334e-05	9.7564	1.67006	9.21604	13.59	1.43554e-07	1.16304e-05	10.6823
xp6k.U0zIXeV9Isl0U	CENPA	4.68238	1.54381	ILMN_5449	NM_001809.2	1058	4585861	NM_001809.2	NP_001800.1	ILMN_1801257	GGCTGGGCATTTCCATCATATAGACCTCTGCCCTTCAGAGTAGCCTCACC	2	+	2p23.3a	Homo sapiens centromere protein A, 17kDa (CENPA), mRNA.	A complex comprised of DNA wound around a multisubunit core and associated proteins, which forms the primary packing unit of DNA into higher order structures [goid 786] [evidence IEA]; A membrane-bounded organelle of eukaryotic cells in which chromosomes are housed and replicated. In most cells, the nucleus contains all of the cell's chromosomes except the organellar chromosomes, and is the site …	The aggregation, arrangement and bonding together of a nucleosome, the beadlike structural units of eukaryotic chromatin composed of histones and DNA [goid 6334] [evidence IEA]; The aggregation, arrangement and bonding together of a nucleosome, the beadlike structural units of eukaryotic chromatin composed of histones and DNA [goid 6334] [evidence IEA]; Any process by which an organism has an eff…	Interacting selectively with DNA (deoxyribonucleic acid) [goid 3677] [evidence IEA]; Interacting selectively with DNA (deoxyribonucleic acid) [goid 3677] [evidence IEA]; Interacting selectively with chromatin, the network of fibers of DNA and protein that make up the chromosomes of the eukaryotic nucleus during interphase [goid 3682] [pmid 7962047] [evidence TAS]		1.67965	7.65478	23.4792	8.90618e-10	2.9256e-07	13.3901	1.39383	7.65478	19.4839	5.12456e-09	1.32265e-06	12.454
iqACHVcdaAT1A50lVQ	PLOD2	4.66068	1.53916	ILMN_14675	NM_182943.2	5352	62739164	NM_182943.2	NP_891988.1	ILMN_1799139	GGGAAAAAGACTCCCCTACTCCGGAAACATTCCAAATGCTCAGCCCCCCA	3	-	3q24c	Homo sapiens procollagen-lysine, 2-oxoglutarate 5-dioxygenase 2 (PLOD2), transcript variant 1, mRNA.	The irregular network of unit membranes, visible only by electron microscopy, that occurs in the cytoplasm of many eukaryotic cells. The membranes form a complex meshwork of tubular channels, which are often expanded into slitlike cavities called cisternae. The ER takes two forms, rough (or granular), with ribosomes adhering to the outer surface, and smooth (with no ribosomes attached) [goid 5783…	A change in state or activity of a cell or an organism (in terms of movement, secretion, enzyme production, gene expression, etc.) as a result of a stimulus indicating lowered oxygen tension. Hypoxia, defined as a decline in O2 levels below normoxic levels of 20.8 - 20.95%, results in metabolic adaptation at both the cellular and organismal level [goid 1666] [pmid 15174142] [evidence IEP]; The co…	Interacting selectively with iron (Fe) ions [goid 5506] [evidence IEA]; Interacting selectively with any protein or protein complex (a complex of two or more proteins that may include other nonprotein molecules) [goid 5515] [pmid 17353931] [evidence IPI]; Catalysis of the reaction: procollagen L-lysine + 2-oxoglutarate + O2 = procollagen 5-hydroxy-L-lysine + succinate + CO2 [goid 8475] [pmid 9054…	LH2; TLH	1.43686	9.27659	19.6533	4.7262e-09	8.53883e-07	12.7041	1.63469	9.27659	22.3593	1.4103e-09	6.17788e-07	12.9742
QdJBAU6BxSNjx.qvnk	BUB1	4.64896	1.53664	ILMN_10590	NM_004336.2	699	56118215	NM_004336.2	NP_004327.1	ILMN_1736090	CTCAGCAACAAACCATGGAACTACCAGATCGATTACTTTGGGGTTGCTGC	2	-	2q13b	Homo sapiens BUB1 budding uninhibited by benzimidazoles 1 homolog (yeast) (BUB1), mRNA.	A multisubunit complex that is located at the centromeric region of a condensed chromosome and provides an attachment point for the spindle microtubules [goid 777] [evidence IEA]; A membrane-bounded organelle of eukaryotic cells in which chromosomes are housed and replicated. In most cells, the nucleus contains all of the cell's chromosomes except the organellar chromosomes, and is the site of RN…	The process of introducing a phosphate group on to a protein [goid 6468] [evidence IEA]; The progression of biochemical and morphological phases and events that occur in a cell during successive cell replication or nuclear replication events. Canonically, the cell cycle comprises the replication and segregation of genetic material followed by the division of the cell, but in endocycles or syncyti…	Interacting selectively with a nucleotide, any compound consisting of a nucleoside that is esterified with (ortho)phosphate or an oligophosphate at any hydroxyl group on the ribose or deoxyribose moiety [goid 166] [evidence IEA]; Catalysis of the reaction: ATP + a protein serine/threonine = ADP + protein serine/threonine phosphate [goid 4674] [evidence IEA]; Interacting selectively with ATP, aden…	hBUB1; BUB1L; BUB1A	1.82623	7.8784	18.9492	6.64565e-09	1.10153e-06	12.5453	1.17395	7.8784	12.1811	3.87935e-07	2.20782e-05	10.0331
cUuKnkp9ciu5zFObe0	CENPF	4.64629	1.53607	ILMN_8225	NM_016343.3	1063	55770833	NM_016343.3	NP_057427.3	ILMN_1664516	CCAGTGAGGGCTGCAGGCTTCCTAGAGGTGTGCTATACCATGCGTCTGTC	1	+	1q41a	Homo sapiens centromere protein F, 350/400ka (mitosin) (CENPF), mRNA.	The ordered and organized complex of DNA and protein that forms the chromosome [goid 785] [pmid 9891037] [evidence NAS]; Either of the ends of a spindle, where spindle microtubules are organized; usually contains a microtubule organizing center and accessory molecules, spindle microtubules and astral microtubules [goid 922] [pmid 7542657] [evidence IDA]; The region of a condensed chromosome kinet…	Progression through G2 phase, one of two 'gap' phases in the mitotic cell cycle; G2 is the interval between the completion of DNA synthesis and the beginning of mitosis [goid 85] [pmid 12154071] [evidence IMP]; Progression through G2 phase, one of two 'gap' phases in the mitotic cell cycle; G2 is the interval between the completion of DNA synthesis and the beginning of mitosis [goid 85] [pmid 765…	Interacting selectively with chromatin, the network of fibers of DNA and protein that make up the chromosomes of the eukaryotic nucleus during interphase [goid 3682] [pmid 9891037] [evidence NAS]; Interacting selectively with a protein C-terminus, the end of any peptide chain at which the 1-carboxy function of a constituent amino acid is not attached in peptide linkage to another amino-acid resid…	PRO1779; hcp-1; CENF	1.80001	7.66175	22.661	1.24338e-09	3.41668e-07	13.2647	1.21278	7.66175	15.2682	4.93202e-08	5.56249e-06	11.3189
KqOhjdUX9qU75VbiUM	AXL	4.61996	1.53039	ILMN_17320	NM_001699.3	558	21536467	NM_001699.3	NP_001690.2	ILMN_1701877	GGGATGGACGATCTCCCACCTTTCGGGCCATGTTGCCCCCGTGAGCCAAT	19	+	19q13.2c	Homo sapiens AXL receptor tyrosine kinase (AXL), transcript variant 2, mRNA.	Penetrating at least one phospholipid bilayer of a plasma membrane. May also refer to the state of being buried in the bilayer with no exposure outside the bilayer [goid 5887] [pmid 1656220] [evidence TAS]; Double layer of lipid molecules that encloses all cells, and, in eukaryotes, many organelles; may be a single or double lipid bilayer; also includes associated proteins [goid 16020] [evidence …	The process of introducing a phosphate group on to a protein [goid 6468] [evidence IEA]; The cascade of processes by which a signal interacts with a receptor, causing a change in the level or activity of a second messenger or other downstream target, and ultimately effecting a change in the functioning of the cell [goid 7165] [pmid 1656220] [evidence TAS]	Interacting selectively with a nucleotide, any compound consisting of a nucleoside that is esterified with (ortho)phosphate or an oligophosphate at any hydroxyl group on the ribose or deoxyribose moiety [goid 166] [evidence IEA]; Catalysis of the reaction: ATP + a protein-L-tyrosine = ADP + a protein-L-tyrosine phosphate, to initiate a change in cell activity [goid 4714] [pmid 1656220] [evidence …	UFO	1.56459	10.5255	10.5961	1.35215e-06	4.89567e-05	9.22924	1.49535	10.5255	10.1272	2.01794e-06	7.20023e-05	8.84245
o7h_frpdPU7uXuXqk4	CDCA8	4.40907	1.48366	ILMN_13462	NM_018101.2	55143	51593099	NM_018101.2	NP_060571.1	ILMN_1709294	TGTGACTTGCTTGGTGGCCTCATTCCATGTGTGCCTGTGCCTGGGGCATG	1	+	1p34.3b	Homo sapiens cell division cycle associated 8 (CDCA8), mRNA.	The region of a chromosome that includes the centromere and associated proteins. In monocentric chromosomes, this region corresponds to a single area of the chromosome, whereas in holocentric chromosomes, it is evenly distributed along the chromosome [goid 775] [evidence IEA]; A membrane-bounded organelle of eukaryotic cells in which chromosomes are housed and replicated. In most cells, the nucle…	The progression of biochemical and morphological phases and events that occur in a cell during successive cell replication or nuclear replication events. Canonically, the cell cycle comprises the replication and segregation of genetic material followed by the division of the cell, but in endocycles or syncytial cells nuclear replication or nuclear division may not be followed by cell division [go…	Interacting selectively with any protein or protein complex (a complex of two or more proteins that may include other nonprotein molecules) [goid 5515] [pmid 16291752] [evidence IPI]; Interacting selectively with any protein or protein complex (a complex of two or more proteins that may include other nonprotein molecules) [goid 5515] [pmid 16239925] [evidence IPI]	FLJ12042; FLJ10468; BOR	1.67511	7.76021	18.1597	9.88285e-09	1.35268e-06	12.3522	1.26287	7.76021	13.6907	1.34193e-07	1.10525e-05	10.7244
rkrc6lHkojiFJfe70U	CMTM3	4.33737	1.46727	ILMN_15078	NM_181555.1	123920	32130529	NM_181555.1	NP_853533.1	ILMN_1705442	GCAGGTCTATGGGCCACTGCAGGAGATGAGACCAGCCTTCTGTGTTCACC	16	+	16q21e-q22.1a	Homo sapiens CKLF-like MARVEL transmembrane domain containing 3 (CMTM3), transcript variant 4, mRNA.	That part of a multicellular organism outside the cells proper, usually taken to be outside the plasma membranes, and occupied by fluid [goid 5615] [evidence IEA]; Double layer of lipid molecules that encloses all cells, and, in eukaryotes, many organelles; may be a single or double lipid bilayer; also includes associated proteins [goid 16020] [evidence IEA]; Penetrating at least one phospholipid…	The directed movement of a motile cell or organism, or the directed growth of a cell guided by a specific chemical concentration gradient. Movement may be towards a higher concentration (positive chemotaxis) or towards a lower concentration (negative chemotaxis) [goid 6935] [evidence IEA]	Functions to control the survival, growth, differentiation and effector function of tissues and cells [goid 5125] [evidence IEA]	MGC51956; CKLFSF3; FLJ31762	1.51618	10.3208	19.878	4.24958e-09	7.99762e-07	12.7523	1.41664	10.3208	18.573	8.01324e-09	1.64517e-06	12.2528
QRf5Xp3k_0XIiQitzI	DCBLD2	4.32587	1.46461	ILMN_4501	NM_080927.3	131566	54792128	NM_080927.3	NP_563615.3	ILMN_1735499	CACCTTTGCCCTGGCTCTGCATTGTCACCTAGAGAGCAAGAGGTCTATAG	3	-	3q12.1a	Homo sapiens discoidin, CUB and LCCL domain containing 2 (DCBLD2), mRNA.	Penetrating at least one phospholipid bilayer of a plasma membrane. May also refer to the state of being buried in the bilayer with no exposure outside the bilayer [goid 5887] [evidence ISS]; Penetrating at least one phospholipid bilayer of a plasma membrane. May also refer to the state of being buried in the bilayer with no exposure outside the bilayer [goid 5887] [pmid 11447234] [evidence IDA];…	The attachment of a cell, either to another cell or to an underlying substrate such as the extracellular matrix, via cell adhesion molecules [goid 7155] [evidence IEA]; Any process that stops, prevents or reduces the frequency, rate or extent of cell growth [goid 30308] [pmid 11447234] [evidence IDA]; Any process that stops, prevents or reduces the frequency, rate or extent of cell growth [goid 3…	Interacting selectively with any protein or protein complex (a complex of two or more proteins that may include other nonprotein molecules) [goid 5515] [pmid 11447234] [evidence NAS]	ESDN; CLCP1	1.47004	10.5547	19.3088	5.5757e-09	9.60586e-07	12.6279	1.45916	10.5547	19.1658	5.97655e-09	1.40428e-06	12.386
31HXUlFFRDRCCPVFXk	KRT7	4.32342	1.46405	ILMN_12486	NM_005556.3	3855	67782364	NM_005556.3	NP_005547.3	ILMN_1801661	TCCACTCCTCCAGCCACCACCCACAATCACAAGAAGATTCCCACCCCTGC	12	+	12q13.13d	Homo sapiens keratin 7 (KRT7), mRNA.	A filament composed of acidic and basic keratins (types I and II), typically expressed in epithelial cells. The keratins are the most diverse classes of IF proteins, with a large number of keratin isoforms being expressed. Each type of epithelium always expresses a characteristic combination of type I and type II keratins [goid 45095] [evidence IEA]; All of the contents of a cell excluding the pl…	The process whereby new strands of DNA are synthesized. The template for replication can either be an existing DNA molecule or RNA [goid 6260] [pmid 10492017] [evidence IDA]; Any process that modulates the frequency, rate or extent of the chemical reactions and pathways resulting in the formation of proteins by the translation of mRNA [goid 6417] [pmid 12072504] [evidence IDA]; A process that is …	The action of a molecule that contributes to the structural integrity of a complex or assembly within or outside a cell [goid 5198] [evidence IEA]; Interacting selectively with any protein or protein complex (a complex of two or more proteins that may include other nonprotein molecules) [goid 5515] [evidence IEA]; The action of a molecule that contributes to the structural integrity of a complex …	K7; MGC3625; MGC129731; SCL; K2C7; CK7	1.62981	8.85453	9.01774	5.55744e-06	0.000138301	8.10497	1.27673	8.85453	7.06417	4.33372e-05	0.000706018	6.30738
uEC__Jfn31v_V.t2dc	PLOD2	4.32114	1.46352	ILMN_14675	NM_182943.2	5352	62739164	NM_182943.2	NP_891988.1	ILMN_1771599	ACAAAGTTGTTGAGCCTTGCTTCTTCCGTTTTGCCCTTTGTCTCGCTCCT	3	-	3q24c	Homo sapiens procollagen-lysine, 2-oxoglutarate 5-dioxygenase 2 (PLOD2), transcript variant 1, mRNA.	The irregular network of unit membranes, visible only by electron microscopy, that occurs in the cytoplasm of many eukaryotic cells. The membranes form a complex meshwork of tubular channels, which are often expanded into slitlike cavities called cisternae. The ER takes two forms, rough (or granular), with ribosomes adhering to the outer surface, and smooth (with no ribosomes attached) [goid 5783…	A change in state or activity of a cell or an organism (in terms of movement, secretion, enzyme production, gene expression, etc.) as a result of a stimulus indicating lowered oxygen tension. Hypoxia, defined as a decline in O2 levels below normoxic levels of 20.8 - 20.95%, results in metabolic adaptation at both the cellular and organismal level [goid 1666] [pmid 15174142] [evidence IEP]; The co…	Interacting selectively with iron (Fe) ions [goid 5506] [evidence IEA]; Interacting selectively with any protein or protein complex (a complex of two or more proteins that may include other nonprotein molecules) [goid 5515] [pmid 17353931] [evidence IPI]; Catalysis of the reaction: procollagen L-lysine + 2-oxoglutarate + O2 = procollagen 5-hydroxy-L-lysine + succinate + CO2 [goid 8475] [pmid 9054…	LH2; TLH	1.4449	11.9486	12.9473	2.23202e-07	1.33089e-05	10.5251	1.48191	11.9486	13.279	1.7731e-07	1.30222e-05	10.5489
lo1eNU.13htRdcVTKI	CDK2	4.29099	1.45652	ILMN_12332	NM_001798.2	1017	16936527	NM_001798.2	NP_001789.2	ILMN_1665559	GGATCCCTGATCCCATTTTCCTCTGACGTCCACCTCCTACCCCATAGGAG	12	+	12q13.2c	Homo sapiens cyclin-dependent kinase 2 (CDK2), transcript variant 1, mRNA.	Cyclin-dependent protein kinases (CDKs) are heterodimeric enzymes that contain a kinase catalytic subunit associated with a regulatory cyclin partner [goid 307] [pmid 8692841] [evidence IDA]; A membrane-bounded organelle of eukaryotic cells in which chromosomes are housed and replicated. In most cells, the nucleus contains all of the cell's chromosomes except the organellar chromosomes, and is th…	Progression from G2 phase to M phase of the mitotic cell cycle [goid 86] [pmid 1653904] [evidence TAS]; Any process that modulates the frequency, rate or extent of DNA replication [goid 6275] [pmid 9933170] [evidence TAS]; The process of introducing a phosphate group on to a protein [goid 6468] [evidence IEA]; The progression of biochemical and morphological phases and events that occur in a cell…	Interacting selectively with a nucleotide, any compound consisting of a nucleoside that is esterified with (ortho)phosphate or an oligophosphate at any hydroxyl group on the ribose or deoxyribose moiety [goid 166] [evidence IEA]; Catalysis of the reaction: ATP + a protein = ADP + a phosphoprotein; dependent on the binding of a regulatory cyclin subunit and full activity requires stimulatory phosp…	p33(CDK2)	1.58366	8.24713	22.8237	1.16249e-09	3.37068e-07	13.2905	1.31707	8.24713	18.9816	6.54076e-09	1.44281e-06	12.3455
xIKtHlEEkS0mrg8SuU	PRKCH	4.26058	1.4494	ILMN_11204	NM_006255.3	5583	47717140	NM_006255.3	NP_006246.2	ILMN_1780898	AGAAGGGTCACTGCCACAACAGCACAGTCAGCGGGTGAATTACAGGTGCC	14	+	14q23.1c	Homo sapiens protein kinase C, eta (PRKCH), mRNA.		The process of introducing a phosphate group on to a protein [goid 6468] [pmid 1986216] [evidence TAS]; A series of reactions within the cell that occur as a result of a single trigger reaction or compound [goid 7242] [evidence IEA]	Interacting selectively with a nucleotide, any compound consisting of a nucleoside that is esterified with (ortho)phosphate or an oligophosphate at any hydroxyl group on the ribose or deoxyribose moiety [goid 166] [evidence IEA]; Catalysis of the reaction: ATP + a protein = ADP + a phosphoprotein, with a requirement for diacylglycerol [goid 4697] [pmid 1986216] [evidence TAS]; Interacting selecti…	PRKCL; MGC26269; nPKC-eta; PKCL; MGC5363; PKC-L	1.28296	9.83041	25.659	3.85747e-10	1.74232e-07	13.6796	1.59862	9.83041	31.972	4.815e-11	8.9061e-08	13.9549
irp0SIKOkjrklBDnhY	GINS2	4.21007	1.43748	ILMN_26854	NM_016095.1	51659	7706366	NM_016095.1	NP_057179.1	ILMN_1809590	GGTGGCTCACAGAGAAGGATGGCAGATGGTGCAGCCAACAATGCTGACCG	16	-	16q24.1b	Homo sapiens GINS complex subunit 2 (Psf2 homolog) (GINS2), mRNA.	A membrane-bounded organelle of eukaryotic cells in which chromosomes are housed and replicated. In most cells, the nucleus contains all of the cell's chromosomes except the organellar chromosomes, and is the site of RNA synthesis and processing. In some species, or in specialized cell types, RNA metabolism or DNA replication may be absent [goid 5634] [evidence IEA]	The process whereby new strands of DNA are synthesized. The template for replication can either be an existing DNA molecule or RNA [goid 6260] [evidence IEA]	Interacting selectively with any protein or protein complex (a complex of two or more proteins that may include other nonprotein molecules) [goid 5515] [pmid 17525332] [evidence IPI]	Pfs2; PSF2; HSPC037	1.63538	8.28104	21.7227	1.84983e-09	4.43561e-07	13.108	1.20805	8.28104	16.0465	3.11638e-08	4.10976e-06	11.5725
rUvfXhFo6ufqBb_JfM	UHRF1	4.18415	1.4313	ILMN_12005	NM_013282.2	29128	16507203	NM_013282.2	NP_037414.2	ILMN_1786065	CCAGTTCTTCCTGACACCGGATGGGTGCTTGGGAACCGTTTGAGCCTTAT	19	+	19p13.3c	Homo sapiens ubiquitin-like, containing PHD and RING finger domains, 1 (UHRF1), mRNA.	A membrane-bounded organelle of eukaryotic cells in which chromosomes are housed and replicated. In most cells, the nucleus contains all of the cell's chromosomes except the organellar chromosomes, and is the site of RNA synthesis and processing. In some species, or in specialized cell types, RNA metabolism or DNA replication may be absent [goid 5634] [evidence IEA]	The process of restoring DNA after damage. Genomes are subject to damage by chemical and physical agents in the environment (e.g. UV and ionizing radiations, chemical mutagens, fungal and bacterial toxins, etc.) and by free radicals or alkylating agents endogenously generated in metabolism. DNA is also damaged because of errors during its replication. A variety of different DNA repair pathways ha…	The function of binding to a specific DNA sequence in order to modulate transcription. The transcription factor may or may not also interact selectively with a protein or macromolecular complex [goid 3700] [pmid 1868030] [evidence TAS]; The function of binding to a specific DNA sequence in order to modulate transcription. The transcription factor may or may not also interact selectively with a pr…	huNp95; Np95; ICBP90; RNF106; FLJ21925	1.65864	8.62509	13.4768	1.54942e-07	1.00335e-05	10.7671	1.16132	8.62509	9.43602	3.74977e-06	0.00011502	8.36117
iWC39U9H3cgJ5QhIpI	PAK2	4.17353	1.42876	ILMN_23736	NM_002577.3	5062	45827795	NM_002577.3	NP_002568.2	ILMN_1712687	CCGAAGTCTTTCCCATTCACTTCTCTAGAAAGCTGCCAAGACAGAGGCAG	3	+	3q29g	Homo sapiens p21 (CDKN1A)-activated kinase 2 (PAK2), mRNA.	A membrane-bounded organelle of eukaryotic cells in which chromosomes are housed and replicated. In most cells, the nucleus contains all of the cell's chromosomes except the organellar chromosomes, and is the site of RNA synthesis and processing. In some species, or in specialized cell types, RNA metabolism or DNA replication may be absent [goid 5634] [evidence IEA]; All of the contents of a cell…	Any process that modulates the frequency, rate or extent of cell growth [goid 1558] [evidence IEA]; Any process that stops, prevents or reduces the frequency, rate or extent of protein kinase activity [goid 6469] [pmid 10748018] [evidence TAS]; A form of programmed cell death induced by external or internal signals that trigger the activity of proteolytic caspases, whose actions dismantle the cel…	Interacting selectively with a nucleotide, any compound consisting of a nucleoside that is esterified with (ortho)phosphate or an oligophosphate at any hydroxyl group on the ribose or deoxyribose moiety [goid 166] [evidence IEA]; Catalysis of the reaction: ATP + a protein serine/threonine = ADP + protein serine/threonine phosphate [goid 4674] [pmid 11805089] [evidence IDA]; Interacting selectivel…	PAK65; PAKgamma	1.22442	9.59354	21.2421	2.28198e-09	5.08993e-07	13.0217	1.60772	9.59354	27.8918	1.75392e-10	1.864e-07	13.6385
onv2v9enXaV.3Ve_Sc	SNRPB2	4.15359	1.42397	ILMN_472	NM_003092.3	6629	38149917	NM_003092.3	NP_003083.1	ILMN_1771620	GCTGTTTCGGTTTTCCTGGCTCCTCGGCCCTTTTCTCCCCTGTTGCAGCT	20	+	20p12.1a	Homo sapiens small nuclear ribonucleoprotein polypeptide B'' (SNRPB2), transcript variant 1, mRNA.	A membrane-bounded organelle of eukaryotic cells in which chromosomes are housed and replicated. In most cells, the nucleus contains all of the cell's chromosomes except the organellar chromosomes, and is the site of RNA synthesis and processing. In some species, or in specialized cell types, RNA metabolism or DNA replication may be absent [goid 5634] [evidence IEA]; A ribonucleoprotein complex, …	The joining together of exons from one or more primary transcripts of nuclear messenger RNA (mRNA) and the excision of intron sequences, via a spliceosomal mechanism, so that mRNA consisting only of the joined exons is produced [goid 398] [pmid 12226669] [evidence EXP]; The joining together of exons from one or more primary transcripts of nuclear messenger RNA (mRNA) and the excision of intron se…	Interacting selectively with a nucleotide, any compound consisting of a nucleoside that is esterified with (ortho)phosphate or an oligophosphate at any hydroxyl group on the ribose or deoxyribose moiety [goid 166] [evidence IEA]; Interacting selectively with an RNA molecule or a portion thereof [goid 3723] [evidence IEA]; Interacting selectively with any protein or protein complex (a complex of t…	MGC45309; MGC24807	1.51678	9.16035	6.56633	7.81279e-05	0.00102315	5.79975	1.32478	9.16035	5.73512	0.00022408	0.00248371	4.82019
cRjReTRJU64Ozv3kyY	EPB41L3	4.12052	1.41598	ILMN_14465	NM_012307.2	23136	32490571	NM_012307.2	NP_036439.2	ILMN_1720637	CACGATCACCTGCATCACAGCCCATGGTGAATGTATGTTTCTGCATAGCG	18	-	18p11.31c-p11.31b	Homo sapiens erythrocyte membrane protein band 4.1-like 3 (EPB41L3), mRNA.	All of the contents of a cell excluding the plasma membrane and nucleus, but including other subcellular structures [goid 5737] [evidence IEA]; Any of the various filamentous elements that form the internal framework of cells, and typically remain after treatment of the cells with mild detergent to remove membrane constituents and soluble components of the cytoplasm. The term embraces intermediat…	Any process specifically pertinent to the functioning of integrated living units: cells, tissues, organs, and organisms. A process is a collection of molecular events with a defined beginning and end [goid 8150] [evidence ND ]; A process that is carried out at the cellular level which results in the formation, arrangement of constituent parts, or disassembly of actin-based cytoskeletal structures…	Interacting selectively with monomeric or multimeric forms of actin, including actin filaments [goid 3779] [evidence IEA]; The action of a molecule that contributes to the structural integrity of a complex or assembly within or outside a cell [goid 5198] [evidence IEA]; The selective, often stoichiometric, interaction of a molecule with one or more specific sites on another molecule [goid 5488] […	DAL-1; KIAA0987; 4.1B; FLJ37633; DAL1	1.29966	11.1401	16.2756	2.73331e-08	2.92206e-06	11.8164	1.52362	11.1401	19.0803	6.23154e-09	1.44281e-06	12.3673
lqDPvq6otEiNSUTook	PTX3	4.12011	1.41588	ILMN_13254	NM_002852.2	5806	31543449	NM_002852.2	NP_002843.1	ILMN_1692719	GGGAATATTGTTGGGTGGGGAGTCACAGAGATCCAGCCACATGGAGGAGC	3	+	3q25.32a	Homo sapiens pentraxin-related gene, rapidly induced by IL-1 beta (PTX3), mRNA.	The space external to the outermost structure of a cell. For cells without external protective or external encapsulating structures this refers to space outside of the plasma membrane. This term covers the host cell environment outside an intracellular parasite [goid 5576] [pmid 1429570] [evidence TAS]	A change in state or activity of a cell or an organism (in terms of movement, secretion, enzyme production, gene expression, etc.) as a result of a stimulus from a yeast species [goid 1878] [evidence IEA]; The immediate defensive reaction (by vertebrate tissue) to infection or injury caused by chemical or physical agents. The process is characterized by local vasodilation, extravasation of plasma…	Interacting selectively with zymosan [goid 1872] [evidence IEA]	TSG-14; TNFAIP5	1.47846	10.5886	16.6181	2.25377e-08	2.54399e-06	11.9225	1.35046	10.5886	15.1794	5.20428e-08	5.76846e-06	11.2884
Q9G111OeKZDEWferSg	CENPN	4.05761	1.40059	ILMN_10665	NM_018455.3	55839	39725678	NM_018455.3	NP_060925.1	ILMN_1720526	TTCACGTCCTCCTCCATGCTGAGGCGCAATACACCGCTTCTGGGTCAGGA	16	+	16q23.2b	Homo sapiens centromere protein N (CENPN), mRNA.	The region of a chromosome that includes the centromere and associated proteins. In monocentric chromosomes, this region corresponds to a single area of the chromosome, whereas in holocentric chromosomes, it is evenly distributed along the chromosome [goid 775] [evidence IEA]; A multisubunit complex that is located at the centromeric region of a condensed chromosome and provides an attachment poi…			FLJ22660; C16orf60; CENP-N; FLJ13607; BM039	1.64265	8.52679	16.9752	1.85048e-08	2.22885e-06	12.0288	1.10957	8.52679	11.4664	6.68569e-07	3.2558e-05	9.6553
9HL.3lJzvg5ED3tGTs	NAP1L1	4.05085	1.39893	ILMN_5405	NM_139207.1	4673	21327707	NM_139207.1	NP_631946.1	ILMN_1705876	ACTAGTTTTTCTGCCAGCTATGTTGAATGCACAAATTCTGTCACGCATGT	12	-	12q21.2a	Homo sapiens nucleosome assembly protein 1-like 1 (NAP1L1), transcript variant 1, mRNA.	A membrane-bounded organelle of eukaryotic cells in which chromosomes are housed and replicated. In most cells, the nucleus contains all of the cell's chromosomes except the organellar chromosomes, and is the site of RNA synthesis and processing. In some species, or in specialized cell types, RNA metabolism or DNA replication may be absent [goid 5634] [evidence IEA]; A membrane-bounded organelle …	The aggregation, arrangement and bonding together of a nucleosome, the beadlike structural units of eukaryotic chromatin composed of histones and DNA [goid 6334] [evidence IEA]; The process whereby new strands of DNA are synthesized. The template for replication can either be an existing DNA molecule or RNA [goid 6260] [pmid 8297347] [evidence TAS]; The aggregation, arrangement and bonding togeth…	Interacting selectively with any protein or protein complex (a complex of two or more proteins that may include other nonprotein molecules) [goid 5515] [pmid 11940655] [evidence IPI]	NAP1; NRP; NAP1L; FLJ16112; MGC23410; MGC8688	1.20705	8.40032	13.372	1.66374e-07	1.05723e-05	10.7204	1.56826	8.40032	17.3736	1.49178e-08	2.49555e-06	11.9544
TkeV8l_7Tef.b3mM5U	GNG12	4.03653	1.39539	ILMN_5763	NM_018841.3	55970	51036602	NM_018841.3	NP_061329.3	ILMN_1673380	GCACTGCCCTTAGCCTTGTGTCATCTGCTTTTTCGTTCTGCGATATGCCC	1	-	1p31.3a	Homo sapiens guanine nucleotide binding protein (G protein), gamma 12 (GNG12), mRNA.	Any of a family of heterotrimeric GTP-binding and hydrolyzing proteins; they belong to a superfamily of GTPases that includes monomeric proteins such as EF-Tu and RAS. Heterotrimeric G-proteins consist of three subunits; the alpha subunit contains the guanine nucleotide binding site and possesses GTPase activity; the beta and gamma subunits are tightly associated and function as a beta-gamma hete…	The cascade of processes by which a signal interacts with a receptor, causing a change in the level or activity of a second messenger or other downstream target, and ultimately effecting a change in the functioning of the cell [goid 7165] [pmid 10819326] [evidence TAS]; The series of molecular signals generated as a consequence of a G-protein coupled receptor binding to its physiological ligand […	Mediates the transfer of a signal from the outside to the inside of a cell by means other than the introduction of the signal molecule itself into the cell [goid 4871] [evidence IEA]	FLJ34695	1.65382	8.93385	20.7737	2.81257e-09	6.04938e-07	12.9335	1.08033	8.93385	13.5701	1.45489e-07	1.17142e-05	10.6739
Nro.zXZCTvvMIPuruU	YAP1	4.0111	1.38907	ILMN_19290	NM_006106.2	10413	20986484	NM_006106.2	NP_006097.1	ILMN_1672821	GGTGGATTTTATCCTCGCAAGCATGTTGTTATAAGAATTGTGGGTGTGCC	11	+	11q22.1d-q22.2a	Homo sapiens Yes-associated protein 1, 65kDa (YAP1), mRNA.	Any complex, distinct from RNA polymerase, including one or more polypeptides capable of binding DNA at promoters or at cis-acting regulatory sequences, and regulating transcription [goid 5667] [evidence IEA]	Any process that activates or increases the frequency, rate or extent of transcription from the RNA polymerase II promoter [goid 45944] [evidence IEA]	Interacting selectively with any protein or protein complex (a complex of two or more proteins that may include other nonprotein molecules) [goid 5515] [evidence IEA]; Any transcription regulator activity required for initiation or upregulation of transcription [goid 16563] [evidence IEA]; Interacting selectively with any protein or protein complex (a complex of two or more proteins that may incl…	YAP65; YAP; YAP2	1.72568	8.2556	15.3057	4.82179e-08	4.30159e-06	11.4917	0.949218	8.2556	8.41896	1.00223e-05	0.000238757	7.56348
iq.jDdUtfLAj4iKeiQ	GOLT1B	3.98044	1.38139	ILMN_5124	NM_016072.2	51026	19923443	NM_016072.2	NP_057156.1	ILMN_1767837	GGGTTTGATAATCTCCCAGTCCTTAGTAAAGATTGAGAGAGGCTGGAGCA	12	+	12p12.1e	Homo sapiens golgi transport 1 homolog B (S. cerevisiae) (GOLT1B), mRNA.	The lipid bilayer surrounding any of the compartments of the Golgi apparatus [goid 139] [evidence IEA]; The irregular network of unit membranes, visible only by electron microscopy, that occurs in the cytoplasm of many eukaryotic cells. The membranes form a complex meshwork of tubular channels, which are often expanded into slitlike cavities called cisternae. The ER takes two forms, rough (or gra…	The directed movement of proteins into, out of, within or between cells [goid 15031] [evidence IEA]; The directed movement of substances, either within a vesicle or in the vesicle membrane, into, out of or within a cell [goid 16192] [evidence IEA]; Any process that activates or increases the frequency, rate or extent of an I-kappaB kinase/NF-kappaB induced cascade [goid 43123] [pmid 12761501] [ev…	Mediates the transfer of a signal from the outside to the inside of a cell by means other than the introduction of the signal molecule itself into the cell [goid 4871] [pmid 12761501] [evidence IMP]	GOT1; YMR292W; CGI-141	1.272	9.14776	10.6809	1.25971e-06	4.68296e-05	9.28321	1.48307	9.14776	12.4533	3.17669e-07	1.93896e-05	10.1679
6993jqamKu727jq_i4	FKSG44	3.97463	1.37993	ILMN_3387	NM_031904.2	83786	31982912	NM_031904.2	NP_114110.1	ILMN_1781047	TTCTTCTCTGATGGGCGGGCGAGGGTGTGTTCGTGTGATGGGTTGGAGTG	11	+	11q13.1c	Homo sapiens FKSG44 gene (FKSG44), mRNA.				MGC31785; FLJ32216	1.52502	11.1691	13.2928	1.75636e-07	1.09459e-05	10.6848	1.2186	11.1691	10.6219	1.32326e-06	5.38455e-05	9.16
l.eSZlGKOlRCSNxx2g	CKS2	3.9469	1.37293	ILMN_14702	NM_001827.1	1164	4502858	NM_001827.1	NP_001818.1	ILMN_1756326	TTTCTGCAGCGCGCCACGAGGATGGCCCACAAGCAGATCTACTACTCGGA	9	+	9q22.2a	Homo sapiens CDC28 protein kinase regulatory subunit 2 (CKS2), mRNA.		Any process that modulates the frequency, rate or extent of CDK activity [goid 79] [pmid 2227411] [evidence TAS]; The progression of biochemical and morphological phases and events that occur in a cell during successive cell replication or nuclear replication events. Canonically, the cell cycle comprises the replication and segregation of genetic material followed by the division of the cell, but…	Modulates the activity of a cyclin-dependent protein kinase, enzymes of the protein kinase family that are regulated through association with cyclins and other proteins [goid 16538] [evidence IEA]	CKSHS2	1.55517	9.75113	7.2063	3.68232e-05	0.000577004	6.47849	1.16429	9.75113	5.39506	0.000354218	0.00355142	4.39435
TuUn0AFY7rqzSikmnw	MELK	3.9068	1.36272	ILMN_13494	NM_014791.2	9833	41281490	NM_014791.2	NP_055606.1	ILMN_1731184	GTGCCAGCTTCAAAAACCCGATGTGGTGGGTATCAGGAGGCAGCGGCTTA	9	+	9p13.2b	Homo sapiens maternal embryonic leucine zipper kinase (MELK), mRNA.	All of the contents of a cell excluding the plasma membrane and nucleus, but including other subcellular structures [goid 5737] [evidence IEA]	The process of introducing a phosphate group on to a protein [goid 6468] [evidence IEA]	Interacting selectively with a nucleotide, any compound consisting of a nucleoside that is esterified with (ortho)phosphate or an oligophosphate at any hydroxyl group on the ribose or deoxyribose moiety [goid 166] [evidence IEA]; Catalysis of the reaction: ATP + a protein serine/threonine = ADP + protein serine/threonine phosphate [goid 4674] [evidence IEA]; Interacting selectively with any prote…	KIAA0175; HPK38	1.56266	8.28323	28.0958	1.63713e-10	1.17475e-07	13.9415	1.13054	8.28323	20.3266	3.44843e-09	1.07419e-06	12.6232
3X9AuRERm1ExHk9vnU	RGS4	3.88278	1.35655	ILMN_15378	NM_005613.3	5999	38201693	NM_005613.3	NP_005604.1	ILMN_1758067	CCTTTCAAAGTGCACACACACGCGTCCACATACACTGCATTCGTTGCTCC	1	+	1q23.3c	Homo sapiens regulator of G-protein signalling 4 (RGS4), mRNA.		Any process that terminates the activity of the active enzyme MAP kinase [goid 188] [pmid 8602223] [evidence TAS]; Any process that modulates the frequency, rate or extent of G-protein coupled receptor protein signaling pathway activity [goid 8277] [pmid 10747990] [evidence TAS]; Any process that stops, prevents or reduces the frequency, rate or extent of signal transduction [goid 9968] [evidence…	Mediates the transfer of a signal from the outside to the inside of a cell by means other than the introduction of the signal molecule itself into the cell [goid 4871] [evidence IEA]; Mediates the transfer of a signal from the outside to the inside of a cell by means other than the introduction of the signal molecule itself into the cell [goid 4871] [evidence IEA]; Mediates the transfer of a sign…	MGC60244; SCZD9; MGC2124; RGP4	1.41158	7.97375	18.1032	1.01742e-08	1.373e-06	12.3377	1.29934	7.97375	16.6637	2.19722e-08	3.30426e-06	11.7575
0dFB5FLiggh5uj06ok	TPX2	3.87303	1.35404	ILMN_20208	NM_012112.4	22974	40354199	NM_012112.4	NP_036244.2	ILMN_1792494	CTCACCAACTGCACCAGTGAGGAAGAAGACTGCGTGGATTCATGGGGAGC	20	+	20q11.21b	Homo sapiens TPX2, microtubule-associated, homolog (Xenopus laevis) (TPX2), mRNA.	Either of the ends of a spindle, where spindle microtubules are organized; usually contains a microtubule organizing center and accessory molecules, spindle microtubules and astral microtubules [goid 922] [pmid 14718566] [evidence IDA]; A membrane-bounded organelle of eukaryotic cells in which chromosomes are housed and replicated. In most cells, the nucleus contains all of the cell's chromosomes…	Progression through mitosis, the division of the eukaryotic cell nucleus to produce two daughter nuclei that, usually, contain the identical chromosome complement to their mother [goid 7067] [pmid 9207457] [evidence TAS]; The multiplication or reproduction of cells, resulting in the expansion of a cell population [goid 8283] [pmid 10512675] [evidence TAS]	Interacting selectively with any protein or protein complex (a complex of two or more proteins that may include other nonprotein molecules) [goid 5515] [pmid 14580337] [evidence IPI]; Interacting selectively with ATP, adenosine 5'-triphosphate, a universally important coenzyme and enzyme regulator [goid 5524] [pmid 10512675] [evidence TAS]; Interacting selectively with GTP, guanosine triphosphate…	GD:C20orf1; HCTP4; C20orf1; FLS353; DIL-2; HCA519; DIL2; p100; REPP86; C20orf2	1.54369	7.84694	13.8581	1.20083e-07	8.41723e-06	10.9318	1.13562	7.84694	10.1947	1.90302e-06	6.93181e-05	8.88708
oqJv9Iyi.LfhgLtbko	CDV3	3.86938	1.35309	ILMN_11989	NM_017548.3	55573	52856418	NM_017548.3	NP_060018.1	ILMN_1673788	GGGAGCGTTTTCAGATAGGAGTTTAGTCTTGACGAAAGTGTCCGTGCAGG	3	+	3q22.1d	Homo sapiens CDV3 homolog (mouse) (CDV3), mRNA. XM_945284 XM_945286 XM_945287	The part of a cell or its extracellular environment in which a gene product is located. A gene product may be located in one or more parts of a cell and its location may be as specific as a particular macromolecular complex, that is, a stable, persistent association of macromolecules that function together [goid 5575] [pmid 10497265] [evidence ND ]; All of the contents of a cell excluding the pla…	The multiplication or reproduction of cells, resulting in the expansion of a cell population [goid 8283] [pmid 10497265] [evidence NAS]	Elemental activities, such as catalysis or binding, describing the actions of a gene product at the molecular level. A given gene product may exhibit one or more molecular functions [goid 3674] [pmid 10497265] [evidence ND ]	H41	1.25201	10.4855	14.8555	6.34726e-08	5.33377e-06	11.3279	1.44755	10.4855	17.1757	1.6593e-08	2.70077e-06	11.9012
lLkJVIh77K_f.fXXqQ	CKAP2L	3.86849	1.35286	ILMN_28483	NM_152515.2	150468	32526889	NM_152515.2	NP_689728.2	ILMN_1751776	AGTGCAAGCCCCAGAGACTGTTGTAGGTTGCTTTTTCTTCCTCCTGGGCA	2	-	2q13d	Homo sapiens cytoskeleton associated protein 2-like (CKAP2L), mRNA.				MGC39683; FLJ40629	1.56932	7.78181	19.631	4.77665e-09	8.54453e-07	12.6992	1.0981	7.78181	13.7364	1.30171e-07	1.0823e-05	10.7433
3oLk6h.V3eR1J3x7FM	MSRB3	3.8399	1.34545	ILMN_23954	NM_198080.2	253827	72534836	NM_198080.2	NP_932346.1	ILMN_1676088	GGAAGTGCATGGGACTTTCCCTCTCTGCACTCCAGCTCTTACTGTACCAT	12	+	12q14.3a	Homo sapiens methionine sulfoxide reductase B3 (MSRB3), transcript variant 1, mRNA.				FLJ36866; DKFZp686C1178	1.21213	9.25863	15.3876	4.59028e-08	4.14663e-06	11.5206	1.46748	9.25863	18.6291	7.79082e-09	1.61789e-06	12.2658
BjpUiuustKu7q7.yr0	AHNAK	3.81066	1.3378	ILMN_28759	NM_001620.1	79026	61743953	NM_001620.1	NP_001611.1	ILMN_1726703	GATGGCCCAGAGGTGGTGGTAGTCAGGGTGTGTGGGTGTTTTTAGGGTTC	11	-	11q12.3a	Homo sapiens AHNAK nucleoprotein (AHNAK), transcript variant 1, mRNA.	A membrane-bounded organelle of eukaryotic cells in which chromosomes are housed and replicated. In most cells, the nucleus contains all of the cell's chromosomes except the organellar chromosomes, and is the site of RNA synthesis and processing. In some species, or in specialized cell types, RNA metabolism or DNA replication may be absent [goid 5634] [pmid 1608957] [evidence NAS]	The process whose specific outcome is the progression of nervous tissue over time, from its formation to its mature state [goid 7399] [evidence NAS]	Interacting selectively with any protein or protein complex (a complex of two or more proteins that may include other nonprotein molecules) [goid 5515] [evidence IEA]; Interacting selectively with any protein or protein complex (a complex of two or more proteins that may include other nonprotein molecules) [goid 5515] [evidence IEA]	MGC5395; AHNAKRS	1.34902	11.6281	6.48462	8.63115e-05	0.00111226	5.70872	1.32649	11.6281	6.37634	9.86196e-05	0.00133239	5.5719
uUlHrBT33HezlTitD4	KIF20B	3.81035	1.33772	ILMN_12022	NM_016195.2	9585	46049113	NM_016195.2	NP_057279.2	ILMN_1712452	CCAGCCACTGGTAACCATTCTTCTACTCTGTATGCCCATGAGGTCAATTG	10	+	10q23.31c	Homo sapiens kinesin family member 20B (KIF20B), mRNA.				DKFZp434P0810; DKFZp434B0435; MPP-1; KRMP1; MPP1	1.5721	7.90612	19.8925	4.22066e-09	7.99762e-07	12.7554	1.05774	7.90612	13.3841	1.65011e-07	1.26297e-05	10.5946
iPw2sV51102XU_6SfU	CMTM7	3.76355	1.32536	ILMN_8486	NM_138410.2	112616	31657097	NM_138410.2	NP_612419.1	ILMN_1740487	ATTTAATCGGTACCCTGCTCCTCCTCATCGCCTCCATTGTGGCAGCTTCC	3	+	3p22.3c	Homo sapiens CKLF-like MARVEL transmembrane domain containing 7 (CMTM7), transcript variant 1, mRNA.	That part of a multicellular organism outside the cells proper, usually taken to be outside the plasma membranes, and occupied by fluid [goid 5615] [evidence IEA]; Double layer of lipid molecules that encloses all cells, and, in eukaryotes, many organelles; may be a single or double lipid bilayer; also includes associated proteins [goid 16020] [evidence IEA]; Penetrating at least one phospholipid…	The directed movement of a motile cell or organism, or the directed growth of a cell guided by a specific chemical concentration gradient. Movement may be towards a higher concentration (positive chemotaxis) or towards a lower concentration (negative chemotaxis) [goid 6935] [evidence IEA]	Functions to control the survival, growth, differentiation and effector function of tissues and cells [goid 5125] [evidence IEA]	CKLFSF7; FLJ30992	1.51553	8.40629	15.2855	4.88086e-08	4.30159e-06	11.4846	1.10627	8.40629	11.1577	8.53594e-07	3.96679e-05	9.48074
EDF16j7ictPSXuwU7o	MRPS6	3.73666	1.31819	ILMN_17239	NM_032476.2	64968	34304325	NM_032476.2	NP_115865.1	ILMN_1723874	AATACCTCCTGGGATTGTGAGCTAGTCATTCAGCCTGTGTAACCATGTGG	21	+	21q22.11c	Homo sapiens mitochondrial ribosomal protein S6 (MRPS6), nuclear gene encoding mitochondrial protein, mRNA.	The living contents of a cell; the matter contained within (but not including) the plasma membrane, usually taken to exclude large vacuoles and masses of secretory or ingested material. In eukaryotes it includes the nucleus and cytoplasm [goid 5622] [evidence IEA]; A semiautonomous, self replicating organelle that occurs in varying numbers, shapes, and sizes in the cytoplasm of virtually all euka…	The chemical reactions and pathways resulting in the formation of a protein. This is a ribosome-mediated process in which the information in messenger RNA (mRNA) is used to specify the sequence of amino acids in the protein [goid 6412] [evidence IEA]; The chemical reactions and pathways resulting in the formation of a protein. This is a ribosome-mediated process in which the information in messen…	The action of a molecule that contributes to the structural integrity of the ribosome [goid 3735] [evidence IEA]; The action of a molecule that contributes to the structural integrity of the ribosome [goid 3735] [pmid 11279123] [evidence NAS]	RPMS6; C21orf101; MRP-S6	1.30491	10.5011	18.6128	7.85483e-09	1.19318e-06	12.465	1.33135	10.5011	18.9898	6.51435e-09	1.44281e-06	12.3474
lNSX0dSevADvkfNJBU	MBNL1	3.72947	1.31627	ILMN_10373	NM_207293.1	4154	46411165	NM_207293.1	NP_997176.1	ILMN_1807304	ATCCAGCCTTCACTCCAGCTGGTTAAAAATGTTGCACTTATCAGCAACCC	3	+	3q25.1c-q25.2a	Homo sapiens muscleblind-like (Drosophila) (MBNL1), transcript variant 3, mRNA.	A membrane-bounded organelle of eukaryotic cells in which chromosomes are housed and replicated. In most cells, the nucleus contains all of the cell's chromosomes except the organellar chromosomes, and is the site of RNA synthesis and processing. In some species, or in specialized cell types, RNA metabolism or DNA replication may be absent [goid 5634] [pmid 10970838] [evidence IDA]; All of the co…	The process whose specific outcome is the progression of the embryo in the uterus over time, from formation of the zygote in the oviduct, to birth [goid 1701] [evidence ISS]; The process whose specific outcome is the progression of nervous tissue over time, from its formation to its mature state [goid 7399] [evidence ISS]; The process whose specific outcome is the progression of the muscle over t…	Interacting selectively with double-stranded RNA [goid 3725] [pmid 10970838] [evidence IDA]; Interacting selectively with zinc (Zn) ions [goid 8270] [evidence IEA]; Interacting selectively with any metal ion [goid 46872] [evidence IEA]	EXP42; KIAA0428; MBNL; EXP40; EXP; DKFZp686P06174; EXP35	1.22699	9.84175	9.69209	2.96788e-06	8.76748e-05	8.61464	1.40034	9.84175	11.0614	9.2234e-07	4.18691e-05	9.42476
QiuS1UlVFXSt7vH6.8	C20orf27	3.72157	1.31414	ILMN_136949	NM_017874.2	54976	40254910	NM_017874.2	NP_060344.2	ILMN_1697363	GAGGTGCAGTCCCCAGCCCCCACCCCTCAGGTCTGTGTTACTTGGTTTTT	20	-	20p13b	Homo sapiens chromosome 20 open reading frame 27 (C20orf27), mRNA.				FLJ20550	1.36434	9.23794	9.56528	3.3301e-06	9.40078e-05	8.52231	1.26214	9.23794	8.84877	6.54233e-06	0.000175893	7.91445
cpN.QldnevdKkk.1KY	LSM4	3.7204	1.31383	ILMN_5332	NM_012321.2	25804	33620778	NM_012321.2	NP_036453.1	ILMN_1788099	GGCATCTTTCAAGCCCTCGCTCTGGTTCTCAGGGCAGCATTTTCCAGGCG	19	-	19p13.11c	Homo sapiens LSM4 homolog, U6 small nuclear RNA associated (S. cerevisiae) (LSM4), mRNA.	A membrane-bounded organelle of eukaryotic cells in which chromosomes are housed and replicated. In most cells, the nucleus contains all of the cell's chromosomes except the organellar chromosomes, and is the site of RNA synthesis and processing. In some species, or in specialized cell types, RNA metabolism or DNA replication may be absent [goid 5634] [evidence IEA]; Ribonucleoprotein complex con…	Any process involved in the conversion of a primary mRNA transcript into one or more mature mRNA(s) prior to translation into polypeptide [goid 6397] [evidence IEA]; The process of removing sections of the primary RNA transcript to remove sequences not present in the mature form of the RNA and joining the remaining sections to form the mature form of the RNA [goid 8380] [pmid 10523320] [evidence …	Interacting selectively with an RNA molecule or a portion thereof [goid 3723] [evidence IEA]; Interacting selectively with any protein or protein complex (a complex of two or more proteins that may include other nonprotein molecules) [goid 5515] [pmid 15231747] [evidence IPI]; Interacting selectively with any protein or protein complex (a complex of two or more proteins that may include other non…	YER112W	1.59579	9.36477	9.49311	3.55767e-06	9.90523e-05	8.46906	0.963043	9.36477	5.72899	0.000225905	0.00249629	4.81268
onhL2V8d_itO9KKpPU	APLN	3.70643	1.31007	ILMN_7244	NM_017413.3	8862	47078297	NM_017413.3	NP_059109.3	ILMN_1689353	GCTGACAGTTCGCCCTTACTCTTGGAGGTCATGTTCAGGAGGGGCATTCC	X	-	Xq25g	Homo sapiens apelin (APLN), mRNA.	The space external to the outermost structure of a cell. For cells without external protective or external encapsulating structures this refers to space outside of the plasma membrane. This term covers the host cell environment outside an intracellular parasite [goid 5576] [evidence IEA]	Any immune system process that functions in the calibrated response of an organism to a potential internal or invasive threat [goid 6955] [pmid 10525157] [evidence TAS]; The cascade of processes by which a signal interacts with a receptor, causing a change in the level or activity of a second messenger or other downstream target, and ultimately effecting a change in the functioning of the cell [g…	The action characteristic of a hormone, any substance formed in very small amounts in one specialized organ or group of cells and carried (sometimes in the bloodstream) to another organ or group of cells in the same organism, upon which it has a specific regulatory action. The term was originally applied to agents with a stimulatory physiological action in vertebrate animals (as opposed to a chal…	XNPEP2; apelin	0.902036	10.2975	5.77555	0.000212434	0.00227419	4.87513	1.62778	10.2975	10.4223	1.56562e-06	6.01831e-05	9.03446
rArpuh1f7urqv7qy64	TNFRSF21	3.67382	1.30123	ILMN_9651	NM_014452.3	27242	23238206	NM_014452.3	NP_055267.1	ILMN_1738006	AAAGGTGGCGTGGACTCCCTTTGTGTGGGTGGGGTTTGTGGGTAGTGGTG	6	-	6p12.3d	Homo sapiens tumor necrosis factor receptor superfamily, member 21 (TNFRSF21), mRNA.	All of the contents of a cell excluding the plasma membrane and nucleus, but including other subcellular structures [goid 5737] [pmid 18029348] [evidence IDA]; Double layer of lipid molecules that encloses all cells, and, in eukaryotes, many organelles; may be a single or double lipid bilayer; also includes associated proteins [goid 16020] [evidence IEA]; Penetrating at least one phospholipid bil…	A form of programmed cell death induced by external or internal signals that trigger the activity of proteolytic caspases, whose actions dismantle the cell and result in cell death. Apoptosis begins internally with condensation and subsequent fragmentation of the cell nucleus (blebbing) while the plasma membrane remains intact. Other characteristics of apoptosis include DNA fragmentation and the …	Combining with an extracellular or intracellular messenger to initiate a change in cell activity [goid 4872] [evidence IEA]; Interacting selectively with any protein or protein complex (a complex of two or more proteins that may include other nonprotein molecules) [goid 5515] [evidence IEA]	BM-018; MGC31965; DR6	1.08996	11.6426	20.3182	3.46182e-09	6.79835e-07	12.8435	1.48548	11.6426	27.691	1.8779e-10	1.88489e-07	13.6199
96iFFSE3hw6d7lEdQg	KIF11	3.64358	1.29297	ILMN_8503	NM_004523.2	3832	13699823	NM_004523.2	NP_004514.2	ILMN_1794539	TGGGAGACCACCCAGACATCTGACTAATGGCTCTGTGCCACACTCCAAGA	10	+	10q23.33a	Homo sapiens kinesin family member 11 (KIF11), mRNA.	Either of the ends of a spindle, where spindle microtubules are organized; usually contains a microtubule organizing center and accessory molecules, spindle microtubules and astral microtubules [goid 922] [pmid 14718566] [evidence IDA]; A membrane-bounded organelle of eukaryotic cells in which chromosomes are housed and replicated. In most cells, the nucleus contains all of the cell's chromosomes…	Movement of organelles, other microtubules and other particles along microtubules, mediated by motor proteins [goid 7018] [evidence IEA]; The progression of biochemical and morphological phases and events that occur in a cell during successive cell replication or nuclear replication events. Canonically, the cell cycle comprises the replication and segregation of genetic material followed by the d…	Interacting selectively with a nucleotide, any compound consisting of a nucleoside that is esterified with (ortho)phosphate or an oligophosphate at any hydroxyl group on the ribose or deoxyribose moiety [goid 166] [evidence IEA]; Catalysis of movement along a microtubule, coupled to the hydrolysis of a nucleoside triphosphate (usually ATP) [goid 3777] [pmid 8548803] [evidence TAS]; Interacting se…	EG5; KNSL1; HKSP; TRIP5	1.46628	7.62912	23.4867	8.87925e-10	2.9256e-07	13.3912	1.09595	7.62912	17.5548	1.35465e-08	2.37174e-06	12.0022
KqF5dW47VF.X0K3tM4	STX2	3.6388	1.29165	ILMN_7501	NM_001980.2	2054	37577286	NM_001980.2	NP_001971.2	ILMN_1747775	GGGACCTGCCTCCCGTGATGTCCCACCTTTCCTTCAAGGTCTGTCATATG	12	-	12q24.33b	Homo sapiens syntaxin 2 (STX2), transcript variant 1, mRNA.	That fraction of cells, prepared by disruptive biochemical methods, that is soluble in water [goid 5625] [pmid 8466509] [evidence TAS]; Any of the small, heterogeneous, artifactual, vesicular particles, 50-150 nm in diameter, that are formed when some eukaryotic cells are homogenized and that sediment on centrifugation at 100000 g [goid 5792] [pmid 8466509] [evidence TAS]; Double layer of lipid m…	The directed movement of proteins in a cell, including the movement of proteins between specific compartments or structures within a cell, such as organelles of a eukaryotic cell [goid 6886] [evidence IEA]; The cascade of processes by which a signal interacts with a receptor, causing a change in the level or activity of a second messenger or other downstream target, and ultimately effecting a cha…	Acting as a marker to identify a membrane and interacting selectively with one or more SNAREs on another membrane to mediate membrane fusion [goid 5484] [evidence IEA]; Interacting selectively with any protein or protein complex (a complex of two or more proteins that may include other nonprotein molecules), in the presence of calcium [goid 48306] [evidence IEA]; Interacting selectively with any …	MGC51014; STX2C; STX2A; EPM; STX2B; EPIM	1.32711	9.39468	14.6862	7.05273e-08	5.71974e-06	11.264	1.2553	9.39468	13.8915	1.17467e-07	1.00582e-05	10.8067
3U6L.KKo6X9a32R9TU	TNFRSF10D	3.62326	1.28737	ILMN_17600	NM_003840.3	8793	42544227	NM_003840.3	NP_003831.2	ILMN_1666022	CCATGGAGTTTTAGGAGGGGATGGCCTTTCCGGTCTTCGCACTTCCATCC	8	-	8p21.3a	Homo sapiens tumor necrosis factor receptor superfamily, member 10d, decoy with truncated death domain (TNFRSF10D), mRNA.	Double layer of lipid molecules that encloses all cells, and, in eukaryotes, many organelles; may be a single or double lipid bilayer; also includes associated proteins [goid 16020] [evidence IEA]; Penetrating at least one phospholipid bilayer of a membrane. May also refer to the state of being buried in the bilayer with no exposure outside the bilayer. When used to describe a protein, indicates …	A form of programmed cell death induced by external or internal signals that trigger the activity of proteolytic caspases, whose actions dismantle the cell and result in cell death. Apoptosis begins internally with condensation and subsequent fragmentation of the cell nucleus (blebbing) while the plasma membrane remains intact. Other characteristics of apoptosis include DNA fragmentation and the …	Combining with an extracellular or intracellular messenger to initiate a change in cell activity, and spanning to the membrane of either the cell or an organelle [goid 4888] [pmid 9430226] [evidence TAS]; Interacting selectively with any protein or protein complex (a complex of two or more proteins that may include other nonprotein molecules) [goid 5515] [pmid 17353931] [evidence IPI]	CD264; DCR2; TRUNDD; TRAILR4	0.819608	8.48299	7.31399	3.25974e-05	0.00052725	6.58695	1.64004	8.48299	14.6353	7.28147e-08	7.18876e-06	11.0942
up5V906fbnh1MBPd74	CENPM	3.62252	1.28717	ILMN_12351	NM_001002876.1	79019	50845413	NM_001002876.1	NP_001002876.1	ILMN_1737788	GGCTGCCCCTTCTCATGGCTTCGTGCTGACTCCATAAACATTCTCTGTTG	22	-	22q13.2b	Homo sapiens centromere protein M (CENPM), transcript variant 2, mRNA.	The region of a chromosome that includes the centromere and associated proteins. In monocentric chromosomes, this region corresponds to a single area of the chromosome, whereas in holocentric chromosomes, it is evenly distributed along the chromosome [goid 775] [evidence IEA]; A multisubunit complex that is located at the centromeric region of a condensed chromosome and provides an attachment poi…			C22orf18; bK250D10.2; PANE1; MGC861; CENP-M	1.68244	8.01547	18.6295	7.78939e-09	1.19318e-06	12.4691	0.740936	8.01547	8.20428	1.24822e-05	0.000282248	7.38007
cXouwif79.OgdV7j5I	DKK1	3.58882	1.27782	ILMN_22862	NM_012242.2	22943	61676924	NM_012242.2	NP_036374.1	ILMN_1773337	CCTGGAGTGTAAGAGCTTTGTTTCTTTATGGAACTCCCCTGTGATTGCAG	10	+	10q21.1a	Homo sapiens dickkopf homolog 1 (Xenopus laevis) (DKK1), mRNA.	The space external to the outermost structure of a cell. For cells without external protective or external encapsulating structures this refers to space outside of the plasma membrane. This term covers the host cell environment outside an intracellular parasite [goid 5576] [evidence IEA]; The membrane surrounding a cell that separates the cell from its external environment. It consists of a phosp…	The biological process whose specific outcome is the progression of a multicellular organism over time from an initial condition (e.g. a zygote or a young adult) to a later condition (e.g. a multicellular animal or an aged adult) [goid 7275] [evidence IEA]; Any process that stops, prevents or reduces the frequency, rate or extent of Wnt receptor signaling pathway activity [goid 30178] [evidence I…	Mediates the transfer of a signal from the outside to the inside of a cell by means other than the introduction of the signal molecule itself into the cell [goid 4871] [pmid 10383463] [evidence TAS]; Interacting selectively with any protein or protein complex (a complex of two or more proteins that may include other nonprotein molecules) [goid 5515] [pmid 17353931] [evidence IPI]; The function th…	DKK-1; SK	1.50617	10.0345	29.4305	1.0553e-10	1.17475e-07	14.0629	1.00642	10.0345	19.6654	4.69906e-09	1.26713e-06	12.4918
QqKsDAUe5t_uw.gj5U	LMNB1	3.58643	1.27716	ILMN_4100	NM_005573.2	4001	27436949	NM_005573.2	NP_005564.1	ILMN_1672988	GGGAGGGTAAATAAACCACTGTGCGTCTTGGTGTAATTTGAAGATTGCCC	5	+	5q23.2e	Homo sapiens lamin B1 (LMNB1), mRNA.	A membrane-bounded organelle of eukaryotic cells in which chromosomes are housed and replicated. In most cells, the nucleus contains all of the cell's chromosomes except the organellar chromosomes, and is the site of RNA synthesis and processing. In some species, or in specialized cell types, RNA metabolism or DNA replication may be absent [goid 5634] [evidence IEA]; Any of a group of intermediat…		The action of a molecule that contributes to the structural integrity of a complex or assembly within or outside a cell [goid 5198] [evidence IEA]; The action of a molecule that contributes to the structural integrity of a complex or assembly within or outside a cell [goid 5198] [pmid 7557986] [evidence TAS]	LMN; LMN2; MGC111419; ADLD; LMNB	1.49333	7.97395	28.0694	1.65175e-10	1.17475e-07	13.939	1.02278	7.97395	19.2247	5.80774e-09	1.40428e-06	12.3988
WdiMSf.ks66vr.rsE0	STIL	3.53972	1.26405	ILMN_13235	NM_003035.1	6491	4506958	NM_003035.1	NP_003026.1	ILMN_1807232	CTCGAGATACAGCTTTTTGCAGTATGGTGGGTTGGTTTTGGTGTAACATC	1	-	1p33d	Homo sapiens SCL/TAL1 interrupting locus (STIL), mRNA.	All of the contents of a cell excluding the plasma membrane and nucleus, but including other subcellular structures [goid 5737] [evidence IEA]	The biological process whose specific outcome is the progression of a multicellular organism over time from an initial condition (e.g. a zygote or a young adult) to a later condition (e.g. a multicellular animal or an aged adult) [goid 7275] [evidence IEA]; The multiplication or reproduction of cells, resulting in the expansion of a cell population [goid 8283] [pmid 8825637] [evidence TAS]		SIL; DKFZp686O09161	1.51906	8.33772	15.6768	3.86559e-08	3.74528e-06	11.6203	0.954067	8.33772	9.84599	2.5851e-06	8.69741e-05	8.65216
WV6_ez_9Lhz3apXuyo	LDLR	3.53225	1.26193	ILMN_10126	NM_000527.2	3949	8051613	NM_000527.2	NP_000518.1	ILMN_1651611	CCCTGGTTGCTGTATTTGTTCAGTGACTATTCTCGGGGCCCTGTGTAGGG	19	+	19p13.2b	Homo sapiens low density lipoprotein receptor (familial hypercholesterolemia) (LDLR), mRNA.	A membrane-bounded organelle that carries materials newly ingested by endocytosis. It passes many of the materials to lysosomes for degradation [goid 5768] [evidence IEA]; The membrane surrounding a cell that separates the cell from its external environment. It consists of a phospholipid bilayer and associated proteins [goid 5886] [pmid 8300609] [evidence EXP]; The membrane surrounding a cell tha…	The formation of O-glycans by addition of glycosyl groups either to the hydroxyl group of peptidyl-serine, peptidyl-threonine, peptidyl-hydroxylysine, or peptidyl-hydroxyproline, or to the phenol group of peptidyl-tyrosine [goid 6493] [pmid 6091915] [evidence TAS]; The chemical reactions and pathways involving lipids, compounds soluble in an organic solvent but not, or sparingly, in an aqueous so…	Combining with an extracellular or intracellular messenger to initiate a change in cell activity, and spanning to the membrane of either the cell or an organelle [goid 4888] [pmid 6091915] [evidence TAS]; Combining with a low-density lipoprotein to initiate a change in cell activity [goid 5041] [pmid 2777800] [evidence TAS]; Enables the directed movement of lipids into, out of, within or between …	FHC; FH	1.0964	11.056	10.884	1.0654e-06	4.18447e-05	9.40995	1.41041	11.056	14.0011	1.09315e-07	9.66647e-06	10.8508
HHvgiOX5rulJ7iiAkk	VAMP3	3.53197	1.26186	ILMN_19403	NM_004781.3	9341	42544205	NM_004781.3	NP_004772.1	ILMN_1714527	ACTGTTGAAGAGATGCCTTGCGGTGTGGCCAGCTGTGAGGAGAAAGCAGC	1	+	1p36.23b	Homo sapiens vesicle-associated membrane protein 3 (cellubrevin) (VAMP3), mRNA.	Penetrating at least one phospholipid bilayer of a membrane. May also refer to the state of being buried in the bilayer with no exposure outside the bilayer. When used to describe a protein, indicates that all or part of the peptide sequence is embedded in the membrane [goid 16021] [evidence IEA]; Double layer of lipid molecules that encloses all cells, and, in eukaryotes, many organelles; may be…	The directed movement of substances, either within a vesicle or in the vesicle membrane, into, out of or within a cell [goid 16192] [evidence IEA]; The release of intracellular molecules (e.g. hormones, matrix proteins) contained within a membrane-bounded vesicle by fusion of the vesicle with the plasma membrane of a cell, requiring the presence of calcium ions [goid 17156] [evidence IEA]; The ag…		CEB	1.13076	10.6797	12.9395	2.24431e-07	1.33381e-05	10.5214	1.38202	10.6797	15.8147	3.56513e-08	4.36609e-06	11.4994
30dxWiL9Wfr4ET6XSg	ANXA2	3.51688	1.25757	ILMN_8830	NM_001002857.1	302	50845385	NM_001002857.1	NP_001002857.1	ILMN_1711899	TCACTCTACCCGGAGAGTTTCCCGCTTGGTTGAACACATTGGCCTCAGGA	15	-	15q22.2a	Homo sapiens annexin A2 (ANXA2), transcript variant 2, mRNA.	The space external to the outermost structure of a cell. For cells without external protective or external encapsulating structures this refers to space outside of the plasma membrane. This term covers the host cell environment outside an intracellular parasite [goid 5576] [evidence IEA]; A thin layer of dense material found in various animal tissues interposed between the cells and the adjacent …	The process whose specific outcome is the progression of the skeleton over time, from its formation to the mature structure. The skeleton is the bony framework of the body in vertebrates (endoskeleton) or the hard outer envelope of insects (exoskeleton or dermoskeleton) [goid 1501] [pmid 7961821] [evidence TAS]	Stops, prevents or reduces the activity of a phospholipase, an enzyme that catalyzes of the hydrolysis of a phospholipid [goid 4859] [pmid 3013422] [evidence TAS]; Interacting selectively with calcium ions (Ca2+) [goid 5509] [evidence IEA]; Interacting selectively with phospholipids, a class of lipids containing phosphoric acid as a mono- or diester, in the presence of calcium [goid 5544] [eviden…	P36; LPC2D; ANX2L4; ANX2; PAP-IV; CAL1H; LIP2; LPC2	1.1642	11.2024	10.1153	2.03888e-06	6.60151e-05	8.91163	1.34527	11.2024	11.6885	5.62758e-07	2.88582e-05	9.77657
9q1S_vuSkou33NLzF0	PLK4	3.50713	1.2548	ILMN_15846	NM_014264.2	10733	21361432	NM_014264.2	NP_055079.2	ILMN_1789123	GGGTCCCAGTTGGTTGTGCAGGCAGGAGTGTCTTCTATCAGTTATACCTC	4	+	4q28.1e	Homo sapiens polo-like kinase 4 (Drosophila) (PLK4), mRNA.		The process of introducing a phosphate group on to a protein [goid 6468] [pmid 10607900] [evidence TAS]	Interacting selectively with a nucleotide, any compound consisting of a nucleoside that is esterified with (ortho)phosphate or an oligophosphate at any hydroxyl group on the ribose or deoxyribose moiety [goid 166] [evidence IEA]; Catalysis of the reaction: ATP + a protein serine/threonine = ADP + protein serine/threonine phosphate [goid 4674] [pmid 10607900] [evidence TAS]; Catalysis of the react…	SAK; STK18	1.45212	7.82642	21.7028	1.86587e-09	4.43561e-07	13.1045	1.02614	7.82642	15.3362	4.73389e-08	5.4476e-06	11.342
WunOQSd0XGYt8f4vLk	ITGB1	3.50592	1.25445	ILMN_4738	NM_002211.2	3688	19743812	NM_002211.2	NP_002202.2	ILMN_1723467	GTGGCTATGCAACAGCTCTCACCTACGCGAGTCTTACTTTGAGTTAGTGC	10	-	10p11.22b	Homo sapiens integrin, beta 1 (fibronectin receptor, beta polypeptide, antigen CD29 includes MDF2, MSK12) (ITGB1), transcript variant 1A, mRNA.	Any of the discrete particles (nerve-ending particles) formed from the clublike presynaptic nerve endings that resist disruption and are snapped or torn off their attachments when brain tissue is homogenized in media isosmotic to plasma [goid 19717] [evidence IEA]; The junction between the axon of a motor neuron and a muscle fiber. In response to the arrival of action potentials, the presynaptic …	Progression from G1 phase to S phase of the mitotic cell cycle [goid 82] [evidence IEA]; The process whose specific outcome is the progression of the embryo in the uterus over time, from formation of the zygote in the oviduct, to birth [goid 1701] [evidence IEA]; Any series of molecular signals generated as a consequence of an integrin binding to one of its physiological ligands [goid 7229] [evid…	Combining with an extracellular or intracellular messenger to initiate a change in cell activity [goid 4872] [evidence IEA]; Interacting selectively with an integrin [goid 5178] [evidence IEA]; Combining with an extracellular or intracellular messenger to initiate a change in cell activity [goid 4872] [evidence IEA]; Interacting selectively with an integrin [goid 5178] [evidence IEA]; The selecti…	GPIIA; VLAB; MDF2; FNRB; CD29; MSK12	1.2043	13.3265	8.80597	6.82105e-06	0.00016258	7.93503	1.30292	13.3265	9.52708	3.44851e-06	0.000108903	8.42724
6W70h16.fUp8S6E00k	C20orf129	3.46989	1.24412	ILMN_16948	NM_030919.1	81610	24308304	NM_030919.1	NP_112181.1	ILMN_1781943	CCGTGTTCAGACTCCTGGTTTCTTCCAGGCTTACAGTGGACATCATCAGC	20	+	20q11.23c	Homo sapiens chromosome 20 open reading frame 129 (C20orf129), mRNA.				dJ616B8.3; FAM83D	1.42429	7.75543	24.3655	6.2825e-10	2.36471e-07	13.515	1.0382	7.75543	17.7606	1.21543e-08	2.2181e-06	12.0552
fqhfFFXSLnn0XEcXEI	CCL14	3.44708	1.23753	ILMN_24016	NM_032962.2	6358	34335175	NM_032962.2	NP_116738.1	ILMN_1740609	GGGGACCTTACCACCCCTCAGAGTGCTGCTTCACCTACACTACCTACAAG			17q12b	Homo sapiens chemokine (C-C motif) ligand 14 (CCL14), transcript variant 2, mRNA.	The space external to the outermost structure of a cell. For cells without external protective or external encapsulating structures this refers to space outside of the plasma membrane. This term covers the host cell environment outside an intracellular parasite [goid 5576] [evidence IEA]; That part of a multicellular organism outside the cells proper, usually taken to be outside the plasma membra…	The regulation of the levels, transport, and metabolism of calcium ions within a cell or between a cell and its external environment [goid 6874] [pmid 8551235] [evidence TAS]; Any immune system process that functions in the calibrated response of an organism to a potential internal or invasive threat [goid 6955] [evidence IEA]; Any process that activates or increases the rate or extent of cell pr…	Mediates the transfer of a signal from the outside to the inside of a cell by means other than the introduction of the signal molecule itself into the cell [goid 4871] [pmid 8551235] [evidence TAS]; Interacting selectively with any protein or protein complex (a complex of two or more proteins that may include other nonprotein molecules) [goid 5515] [pmid 17353931] [evidence IPI]; The function of …	NCC-2; CC-1; SY14; SCYL2; MCIF; HCC-3; CC-3; SCYA14; NCC2; HCC-1; CKb1	0.634259	7.56475	3.28592	0.00870604	0.0432239	1.31971	1.66163	7.56475	8.60844	8.28716e-06	0.000208838	7.72081
lkhyXdfN0SNEJFXIy4	SORBS2	3.42364	1.2307	ILMN_24126	NM_003603.4	8470	77404350	NM_003603.4	NP_003594.2	ILMN_1716407	GCAGACTAGCCTCTCCTTATCTCACAGATCACAAGCACCCCTAGATAGTG	4	-	4q35.1f	Homo sapiens sorbin and SH3 domain containing 2 (SORBS2), transcript variant 1, mRNA.	The living contents of a cell; the matter contained within (but not including) the plasma membrane, usually taken to exclude large vacuoles and masses of secretory or ingested material. In eukaryotes it includes the nucleus and cytoplasm [goid 5622] [evidence IEA]; A membrane-bounded organelle of eukaryotic cells in which chromosomes are housed and replicated. In most cells, the nucleus contains …	Any process specifically pertinent to the functioning of integrated living units: cells, tissues, organs, and organisms. A process is a collection of molecular events with a defined beginning and end [goid 8150] [evidence ND ]	The action of a molecule that contributes to the structural integrity of a cytoskeletal structure [goid 5200] [pmid 9211900] [evidence TAS]; Interacting selectively with any protein or protein complex (a complex of two or more proteins that may include other nonprotein molecules) [goid 5515] [pmid 9211900] [evidence NAS]; The binding activity of a molecule that brings together a cytoskeletal mole…	PRO0618; KIAA0777; ARGBP2	1.46499	9.06666	15.4347	4.46273e-08	4.07925e-06	11.5371	0.950843	9.06666	10.0177	2.22061e-06	7.77082e-05	8.76926
3uXkUVR5fX0kX8nk.s	ANXA5	3.3836	1.21894	ILMN_26606	NM_001154.2	308	4809273	NM_001154.2	NP_001145.1	ILMN_1741003	GTGCCTGCACCACCCCACTGCCTTCCTTCAGCACCTTTAGCTGCATTTGT	4	-	4q27c	Homo sapiens annexin A5 (ANXA5), mRNA.	The living contents of a cell; the matter contained within (but not including) the plasma membrane, usually taken to exclude large vacuoles and masses of secretory or ingested material. In eukaryotes it includes the nucleus and cytoplasm [goid 5622] [pmid 11256614] [evidence IDA]; All of the contents of a cell excluding the plasma membrane and nucleus, but including other subcellular structures […	Any process that stops, prevents or reduces the frequency, rate or extent of coagulation [goid 50819] [evidence IEA]; A process which directly inhibits any of the steps required for cell death by apoptosis [goid 6916] [pmid 16130169] [evidence TAS]; The cascade of processes by which a signal interacts with a receptor, causing a change in the level or activity of a second messenger or other downst…	Interacting selectively with calcium ions (Ca2+) [goid 5509] [evidence IEA]; Interacting selectively with phospholipids, a class of lipids containing phosphoric acid as a mono- or diester, in the presence of calcium [goid 5544] [evidence IEA]; Stops, prevents or reduces the activity of a phospholipase, an enzyme that catalyzes of the hydrolysis of a phospholipid [goid 4859] [pmid 2967495] [eviden…	PP4; ANX5; ENX2	1.26125	12.304	10.3891	1.61048e-06	5.55279e-05	9.09498	1.17535	12.304	9.68155	2.99628e-06	9.7188e-05	8.53742
Zeqv30z1576CS_FIDk	RPIA	3.35068	1.20916	ILMN_23078	NM_144563.1	22934	21389336	NM_144563.1	NP_653164.1	ILMN_1714809	CTGGGGGTTTCTTCATATTCCTGCTGTTGGAAGCAGTTGACCAGAAATGC	2	+	2p11.2c	Homo sapiens ribose 5-phosphate isomerase A (ribose 5-phosphate epimerase) (RPIA), mRNA.	The living contents of a cell; the matter contained within (but not including) the plasma membrane, usually taken to exclude large vacuoles and masses of secretory or ingested material. In eukaryotes it includes the nucleus and cytoplasm [goid 5622] [evidence NAS]; That part of the cytoplasm that does not contain membranous or particulate subcellular components [goid 5829] [pmid 14988808] [eviden…	The branch of the pentose-phosphate shunt which does not involve oxidation reactions. It comprises a series of sugar phosphate interconversions, starting with ribulose 5-P and producing fructose 6-P and glyceraldehyde 3-P [goid 9052] [evidence IEA]; The branch of the pentose-phosphate shunt which does not involve oxidation reactions. It comprises a series of sugar phosphate interconversions, star…	Catalysis of the reaction: D-ribose 5-phosphate = D-ribulose 5-phosphate [goid 4751] [evidence IEA]; Catalysis of the reaction: D-ribose 5-phosphate = D-ribulose 5-phosphate [goid 4751] [pmid 7758956] [evidence NAS]; Catalysis of the reaction: D-ribose 5-phosphate = D-ribulose 5-phosphate [goid 4751] [pmid 14988808] [evidence EXP]; Catalysis of the geometric or structural changes within one molec…	RPI	1.05503	9.20553	12.462	3.15675e-07	1.70247e-05	10.2886	1.34841	9.20553	15.9274	3.33865e-08	4.27797e-06	11.5352
EJRH6KAvkrq_pKiSk4	RAB11FIP5	3.3243	1.20126	ILMN_2041	NM_015470.1	26056	24308074	NM_015470.1	NP_056285.1	ILMN_1740604	AGCCACACTTGGAGGAAAGTTGCAGGTGGGTTGGGCAGGGAGCAGGCATG	2	-	2p13.2b	Homo sapiens RAB11 family interacting protein 5 (class I) (RAB11FIP5), mRNA.	All of the contents of a cell excluding the plasma membrane and nucleus, but including other subcellular structures [goid 5737] [evidence IEA]; A semiautonomous, self replicating organelle that occurs in varying numbers, shapes, and sizes in the cytoplasm of virtually all eukaryotic cells. It is notably the site of tissue respiration [goid 5739] [evidence IEA]; The outer, i.e. cytoplasm-facing, l…	The chemical reactions and pathways, including anabolism and catabolism, by which living organisms transform chemical substances. Metabolic processes typically transform small molecules, but also include macromolecular processes such as DNA repair and replication, and protein synthesis and degradation [goid 8152] [evidence IEA]; The directed movement of proteins into, out of, within or between ce…	Catalysis of a biochemical reaction at physiological temperatures. In biologically catalyzed reactions, the reactants are known as substrates, and the catalysts are naturally occurring macromolecular substances known as enzymes. Enzymes possess specific binding sites for substrates, and are usually composed wholly or largely of protein, but RNA that has catalytic activity (ribozyme) is often also…	RIP11; pp75; KIAA0857; GAF1; DKFZP434H018	1.19988	9.69075	11.0935	8.98731e-07	3.68194e-05	9.53728	1.20264	9.69075	11.119	8.80522e-07	4.06489e-05	9.45833
iHXTXVINxS.OsgI6gU	SUCLG2	3.31982	1.19991	ILMN_20828	NM_003848.1	8801	29788999	NM_003848.1	NP_003839.1	ILMN_1652379	ACTCCTCATCCTCCCAGAATCTACCAGTTTATGGTAGAAAGATGGGAACC	3	-	3p14.1c-p14.1b	Homo sapiens succinate-CoA ligase, GDP-forming, beta subunit (SUCLG2), mRNA.	A semiautonomous, self replicating organelle that occurs in varying numbers, shapes, and sizes in the cytoplasm of virtually all eukaryotic cells. It is notably the site of tissue respiration [goid 5739] [evidence IEA]; The gel-like material, with considerable fine structure, that lies in the matrix space, or lumen, of a mitochondrion. It contains the enzymes of the tricarboxylic acid cycle and, …	A nearly universal metabolic pathway in which the acetyl group of acetyl coenzyme A is effectively oxidized to two CO2 and four pairs of electrons are transferred to coenzymes. The acetyl group combines with oxaloacetate to form citrate, which undergoes successive transformations to isocitrate, 2-oxoglutarate, succinyl-CoA, succinate, fumarate, malate, and oxaloacetate again, thus completing the …	Catalysis of the reaction: GTP + succinate + CoA = GDP + succinyl-CoA + phosphate [goid 4776] [pmid 9765291] [evidence NAS]; Interacting selectively with ATP, adenosine 5'-triphosphate, a universally important coenzyme and enzyme regulator [goid 5524] [evidence IEA]; Catalysis of the ligation of two substances with concomitant breaking of a diphosphate linkage, usually in a nucleoside triphosphat…	G-BETA	1.06116	8.6705	12.6992	2.66083e-07	1.48833e-05	10.406	1.32648	8.6705	15.8743	3.44326e-08	4.3201e-06	11.5184
H5FSfRwS6ngBNfq_Ls	GLUD1	3.31216	1.1976	ILMN_2924	NM_005271.1	2746	4885280	NM_005271.1	NP_005262.1	ILMN_1713756	TGCACCCAGCTTCACTAACAGTGGGCTGAAAACATCCTTGGGTTGAGTGT	10	-	10q23.2b	Homo sapiens glutamate dehydrogenase 1 (GLUD1), mRNA.	A semiautonomous, self replicating organelle that occurs in varying numbers, shapes, and sizes in the cytoplasm of virtually all eukaryotic cells. It is notably the site of tissue respiration [goid 5739] [pmid 15578726] [evidence IDA]; The gel-like material, with considerable fine structure, that lies in the matrix space, or lumen, of a mitochondrion. It contains the enzymes of the tricarboxylic …	The chemical reactions and pathways involving amino acids, organic acids containing one or more amino substituents [goid 6520] [evidence IEA]; The chemical reactions and pathways resulting in the breakdown of glutamate, the anion of 2-aminopentanedioic acid [goid 6538] [pmid 6121377] [evidence IDA]; The series of molecular signals generated as a consequence of a transmembrane receptor tyrosine ki…	Interacting selectively with a nucleotide, any compound consisting of a nucleoside that is esterified with (ortho)phosphate or an oligophosphate at any hydroxyl group on the ribose or deoxyribose moiety [goid 166] [evidence IEA]; Catalysis of the reaction: L-glutamate + H2O + NAD+ = 2-oxoglutarate + NH3 + NADH + H+ [goid 4352] [pmid 15578726] [evidence IDA]; Catalysis of the reaction: L-glutamate…	GLUD; GDH1; GDH; MGC132003	1.22199	10.2285	14.1231	1.00967e-07	7.63248e-06	11.0417	1.1728	10.2285	13.5546	1.47016e-07	1.17142e-05	10.6674
cUiuQDkokiLuj3SUrU	CENPE	3.30739	1.19616	ILMN_7509	NM_001813.2	1062	71061467	NM_001813.2	NP_001804.2	ILMN_1716279	CCAGAGGTGCAAAATGCAGGAGCAGAGAGTGTGGATTCTCAGCCAGGTCC	4	-	4q24b	Homo sapiens centromere protein E, 312kDa (CENPE), mRNA.	The region of a chromosome that includes the centromere and associated proteins. In monocentric chromosomes, this region corresponds to a single area of the chromosome, whereas in holocentric chromosomes, it is evenly distributed along the chromosome [goid 775] [pmid 11084331] [evidence IDA]; The region of a condensed chromosome kinetochore most external to centromeric DNA; this outer region medi…	Progression through metaphase, the stage of mitosis at which chromosomes are firmly attached to the mitotic spindle at its equator but have not yet segregated to opposite poles [goid 89] [pmid 2022189] [evidence TAS]; Movement of organelles, other microtubules and other particles along microtubules, mediated by motor proteins [goid 7018] [evidence IEA]; The progression of biochemical and morpholo…	Interacting selectively with a nucleotide, any compound consisting of a nucleoside that is esterified with (ortho)phosphate or an oligophosphate at any hydroxyl group on the ribose or deoxyribose moiety [goid 166] [evidence IEA]; Catalysis of movement along a microtubule, coupled to the hydrolysis of a nucleoside triphosphate (usually ATP) [goid 3777] [pmid 9363944] [evidence TAS]; Interacting se…	KIF10	1.44052	7.73048	21.9667	1.66566e-09	4.1224e-07	13.1502	0.9018	7.73048	13.7517	1.2885e-07	1.07775e-05	10.7496
BgprkrXTrndXT3ee3c	EMP3	3.30127	1.19431	ILMN_7403	NM_001425.1	2014	4503562	NM_001425.1	NP_001416.1	ILMN_1765446	GAAGGCGGTGCAGGTCCTCATGGTGCTCTCCCTCATTCTCTGCTGTCTCT	19	+	19q13.32c	Homo sapiens epithelial membrane protein 3 (EMP3), mRNA.	Double layer of lipid molecules that encloses all cells, and, in eukaryotes, many organelles; may be a single or double lipid bilayer; also includes associated proteins [goid 16020] [evidence IEA]; Penetrating at least one phospholipid bilayer of a membrane. May also refer to the state of being buried in the bilayer with no exposure outside the bilayer. When used to describe a protein, indicates …	Any process that stops, prevents or reduces the rate or extent of cell proliferation [goid 8285] [pmid 8996089] [evidence TAS]; The process by which a cell irreversibly increases in size over time by accretion and biosynthetic production of matter similar to that already present [goid 16049] [evidence IEA]		YMP	1.35489	11.6945	6.34931	0.000101981	0.00126544	5.55574	1.01358	11.6945	4.74983	0.000883517	0.00734922	3.53339
iSO4Jeif14456VxLFU	ARMET	3.29892	1.19359	ILMN_28822	NM_006010.2	7873	54873599	NM_006010.2	NP_006001.2	ILMN_1682514	CAGATGTGAAGCCTGGAGCTTTCCTGATGATGCTGGCCCTACAGTACCCC	3	+	3p21.31a-p21.2c	Homo sapiens arginine-rich, mutated in early stage tumors (ARMET), mRNA.	The space external to the outermost structure of a cell. For cells without external protective or external encapsulating structures this refers to space outside of the plasma membrane. This term covers the host cell environment outside an intracellular parasite [goid 5576] [evidence IEA]	Any process specifically pertinent to the functioning of integrated living units: cells, tissues, organs, and organisms. A process is a collection of molecular events with a defined beginning and end [goid 8150] [evidence ND ]	Elemental activities, such as catalysis or binding, describing the actions of a gene product at the molecular level. A given gene product may exhibit one or more molecular functions [goid 3674] [evidence ND ]; The function that stimulates a cell to grow or proliferate. Most growth factors have other actions besides the induction of cell growth or proliferation [goid 8083] [evidence IEA]	MANF; MGC142150; ARP; MGC142148	1.14015	11.9365	13.5498	1.47494e-07	9.6201e-06	10.7992	1.24513	11.9365	14.7974	6.58032e-08	6.71029e-06	11.1534
ijOuV7s1SI5yAHvf50	WDFY1	3.2836	1.18894	ILMN_26189	NM_020830.3	57590	51702527	NM_020830.3	NP_065881.1	ILMN_1676448	GATATGGTGCCCTGTGTATCCCAGAGATGCTAGAAAACTGTTCTTTGCTC	2	-	2q36.1d	Homo sapiens WD repeat and FYVE domain containing 1 (WDFY1), mRNA.	A membrane-bounded organelle of eukaryotic cells in which chromosomes are housed and replicated. In most cells, the nucleus contains all of the cell's chromosomes except the organellar chromosomes, and is the site of RNA synthesis and processing. In some species, or in specialized cell types, RNA metabolism or DNA replication may be absent [goid 5634] [pmid 11739631] [evidence IDA]; Small irregul…	Any process specifically pertinent to the functioning of integrated living units: cells, tissues, organs, and organisms. A process is a collection of molecular events with a defined beginning and end [goid 8150] [evidence ND ]	Interacting selectively with phosphatidylinositol, any glycophospholipid with its sn-glycerol 3-phosphate residue is esterified to the 1-hydroxyl group of 1D-myo-inositol [goid 5545] [pmid 11739631] [evidence IDA]; Interacting selectively with zinc (Zn) ions [goid 8270] [pmid 11739631] [evidence NAS]; Interacting selectively with any metal ion [goid 46872] [evidence IEA]	FENS-1; ZFYVE17; WDF1	1.25117	10.3123	13.9088	1.1614e-07	8.32619e-06	10.9531	1.12391	10.3123	12.494	3.08413e-07	1.91481e-05	10.1877
lRfyRoy.XrVC6u6JfU	ACAT2	3.27706	1.18695	ILMN_13138	NM_005891.1	39	5174388	NM_005891.1	NP_005882.1	ILMN_1708672	CACCTTTAGCACGGATAGTTTCCTGGTCCCAAGTGGGTGTGGAGCCTTCC	6	+	6q25.3f	Homo sapiens acetyl-Coenzyme A acetyltransferase 2 (acetoacetyl Coenzyme A thiolase) (ACAT2), mRNA.	All of the contents of a cell excluding the plasma membrane and nucleus, but including other subcellular structures [goid 5737] [pmid 7911016] [evidence TAS]	The chemical reactions and pathways involving lipids, compounds soluble in an organic solvent but not, or sparingly, in an aqueous solvent. Includes fatty acids; neutral fats, other fatty-acid esters, and soaps; long-chain (fatty) alcohols and waxes; sphingoids and other long-chain bases; glycolipids, phospholipids and sphingolipids; and carotenes, polyprenols, sterols, terpenes and other isopren…	Catalysis of the reaction: 2 acetyl-CoA = CoA + acetoacetyl-CoA [goid 3985] [evidence IEA]; Interacting selectively with any protein or protein complex (a complex of two or more proteins that may include other nonprotein molecules) [goid 5515] [pmid 17353931] [evidence IPI]; Catalysis of the generalized reaction: acyl-carrier + reactant = acyl-reactant + carrier [goid 8415] [evidence IEA]; Cataly…		1.5158	9.29339	21.7343	1.84062e-09	4.43561e-07	13.11	0.7603	9.29339	10.9016	1.05015e-06	4.57184e-05	9.3303
lr3n6AOOV5BwV639U4	SLCO2A1	3.27075	1.18502	ILMN_14229	NM_005630.1	6578	5032094	NM_005630.1	NP_005621.1	ILMN_1705231	GGTTCTGCTTGGAAAATGATGCCCTGCAACTAACCCTGGTCTTTCCCATG	3	-	3q22.1e	Homo sapiens solute carrier organic anion transporter family, member 2A1 (SLCO2A1), mRNA.	That fraction of cells, prepared by disruptive biochemical methods, that includes the plasma and other membranes [goid 5624] [pmid 8787677] [evidence TAS]; Penetrating at least one phospholipid bilayer of a plasma membrane. May also refer to the state of being buried in the bilayer with no exposure outside the bilayer [goid 5887] [pmid 8787677] [evidence TAS]; Double layer of lipid molecules that…	The directed movement of lipids into, out of, within or between cells. Lipids are compounds soluble in an organic solvent but not, or sparingly, in an aqueous solvent [goid 6869] [pmid 8787677] [evidence TAS]	Enables the directed movement of substances (such as macromolecules, small molecules, ions) into, out of, within or between cells [goid 5215] [evidence IEA]; Enables the directed movement of lipids into, out of, within or between cells [goid 5319] [pmid 8787677] [evidence TAS]	OATP2A1; PGT; SLC21A2	1.36987	7.68376	24.6381	5.65722e-10	2.24337e-07	13.5514	0.97295	7.68376	17.4992	1.3952e-08	2.37803e-06	11.9876
raAOkhD.2dTjm83q3o	LGALS3	3.25055	1.17882	ILMN_14333	NM_002306.1	3958	4504982	NM_002306.1	NP_002297.1	ILMN_1747118	CGGAAAATGGCAGACAATTTTTCGCTCCATGATGCGTTATCTGGGTCTGG	14	+	14q22.3a	Homo sapiens lectin, galactoside-binding, soluble, 3 (galectin 3) (LGALS3), mRNA.	A layer consisting mainly of proteins (especially collagen) and glycosaminoglycans (mostly as proteoglycans) that forms a sheet underlying or overlying cells such as endothelial and epithelial cells. The proteins are secreted by cells in the vicinity [goid 5578] [evidence IEA]; A membrane-bounded organelle of eukaryotic cells in which chromosomes are housed and replicated. In most cells, the nucl…	The process whose specific outcome is the progression of the skeleton over time, from its formation to the mature structure. The skeleton is the bony framework of the body in vertebrates (endoskeleton) or the hard outer envelope of insects (exoskeleton or dermoskeleton) [goid 1501] [evidence IEA]; The process whereby relatively unspecialized cells, e.g. embryonic or regenerative cells, acquire sp…	Interacting selectively with any protein or protein complex (a complex of two or more proteins that may include other nonprotein molecules) [goid 5515] [evidence IEA]; Interacting selectively with any mono-, di- or trisaccharide carbohydrate [goid 5529] [pmid 9162064] [evidence TAS]; Interacting selectively with an immunoglobulin of the IgE isotype [goid 19863] [evidence IEA]	GAL3; MAC2; LGALS2; CBP35; GALBP	1.40526	8.44884	18.1776	9.79266e-09	1.35268e-06	12.3568	0.910114	8.44884	11.7727	5.27561e-07	2.74147e-05	9.82163
iUG6iH0WgSn._f6nec	ETF1	3.25013	1.17869	ILMN_9222	NM_004730.1	2107	4759033	NM_004730.1	NP_004721.1	ILMN_1815567	CCAACGTGGGAGACTTCACCGGAACAGGCTTTTTTGCTTTGGGCTCTGCT	5	-	5q31.2c	Homo sapiens eukaryotic translation termination factor 1 (ETF1), mRNA.	All of the contents of a cell excluding the plasma membrane and nucleus, but including other subcellular structures [goid 5737] [pmid 7990965] [evidence TAS]	Any process that modulates the frequency, rate or extent of translational termination [goid 6449] [pmid 7990965] [evidence TAS]	Interacting selectively with an RNA molecule or a portion thereof [goid 3723] [pmid 7990965] [evidence TAS]; Interacting selectively with any protein or protein complex (a complex of two or more proteins that may include other nonprotein molecules) [goid 5515] [pmid 9620853] [evidence IPI]; Interacting selectively with any protein or protein complex (a complex of two or more proteins that may inc…	ERF; TB3-1; RF1; D5S1995; ERF1; SUP45L1; MGC111066	1.21317	8.82077	11.4015	7.03447e-07	3.04777e-05	9.71815	1.14338	8.82077	10.7457	1.19385e-06	5.01609e-05	9.23615
TGdtzlx6FO4l6R9VEE	C6orf129	3.24929	1.17844	ILMN_24513	NM_138493.1	154467	63003893	NM_138493.1	NP_612502.1	ILMN_1651987	ACGCTCGTCTATGCCTACTGGACCATGTGAGCCTGGCACTTCCCCACAAC	6	-	6p21.2c	Homo sapiens chromosome 6 open reading frame 129 (C6orf129), mRNA.	Double layer of lipid molecules that encloses all cells, and, in eukaryotes, many organelles; may be a single or double lipid bilayer; also includes associated proteins [goid 16020] [evidence IEA]; Penetrating at least one phospholipid bilayer of a membrane. May also refer to the state of being buried in the bilayer with no exposure outside the bilayer. When used to describe a protein, indicates …			HSPC265	1.18311	8.97398	14.6846	7.05985e-08	5.71974e-06	11.2634	1.17374	8.97398	14.5683	7.59506e-08	7.29893e-06	11.0694
rl77DuShX3X9OoiErI	ZFP91	3.24539	1.17724	ILMN_7525	NM_053023.2	80829	25777699	NM_053023.2	NP_444251.1	ILMN_1665423	GCCTGTTGTAATGTGCAGGACCCTTCTCCTTTCATGGGAGAGACAGGTAG	11	+	11q12.1c	Homo sapiens zinc finger protein 91 homolog (mouse) (ZFP91), transcript variant 1, mRNA.	The living contents of a cell; the matter contained within (but not including) the plasma membrane, usually taken to exclude large vacuoles and masses of secretory or ingested material. In eukaryotes it includes the nucleus and cytoplasm [goid 5622] [evidence IEA]; A membrane-bounded organelle of eukaryotic cells in which chromosomes are housed and replicated. In most cells, the nucleus contains …	The synthesis of either RNA on a template of DNA or DNA on a template of RNA [goid 6350] [evidence IEA]; Any process that modulates the frequency, rate or extent of DNA-dependent transcription [goid 6355] [evidence IEA]	Interacting selectively with DNA (deoxyribonucleic acid) [goid 3677] [evidence IEA]; Interacting selectively with zinc (Zn) ions [goid 8270] [evidence IEA]; Interacting selectively with any metal ion [goid 46872] [evidence IEA]	PZF; FKSG11; ZNF757	1.06708	10.2808	12.8677	2.36071e-07	1.38029e-05	10.4873	1.27958	10.2808	15.4302	4.47451e-08	5.21555e-06	11.3736
rVK3XSXeVS96iC.ces	KIAA0195	3.23777	1.17489	ILMN_16248	NM_014738.2	9772	41281472	NM_014738.2	NP_055553.2	ILMN_1669196	CCCAGGTCTCCTCAGCCTCTGCCCCAGTTCTGGGAGAAGTTTCTACTGGT	17	+	17q25.1c	Homo sapiens KIAA0195 (KIAA0195), mRNA.	Double layer of lipid molecules that encloses all cells, and, in eukaryotes, many organelles; may be a single or double lipid bilayer; also includes associated proteins [goid 16020] [evidence IEA]; Penetrating at least one phospholipid bilayer of a membrane. May also refer to the state of being buried in the bilayer with no exposure outside the bilayer. When used to describe a protein, indicates …		Interacting selectively with ATP, adenosine 5'-triphosphate, a universally important coenzyme and enzyme regulator [goid 5524] [evidence IEA]; Catalysis of the hydrolysis of an acid anhydride to directly drive the transport of a substance across a membrane [goid 16820] [evidence IEA]	DKFZp781M1056; FLJ37545; TMEM94	1.26797	9.34561	10.0741	2.11355e-06	6.79363e-05	8.88345	1.07538	9.34561	8.54402	8.83713e-06	0.000216049	7.66779
Tp4_Q96VB0Fd3_hZD4	ATP6V0E1	3.22155	1.16986	ILMN_8923	NM_003945.3	8992	50593534	NM_003945.3	NP_003936.1	ILMN_1715635	GGCTGATTGCAATTCTGGCCCAACTCAACCCTCTCTTTGGACCGCAATTG	5	+	5q35.2a	Homo sapiens ATPase, H+ transporting, lysosomal 9kDa, V0 subunit e1 (ATP6V0E1), mRNA.	That fraction of cells, prepared by disruptive biochemical methods, that includes the plasma and other membranes [goid 5624] [pmid 9556572] [evidence TAS]; Double layer of lipid molecules that encloses all cells, and, in eukaryotes, many organelles; may be a single or double lipid bilayer; also includes associated proteins [goid 16020] [evidence IEA]; Penetrating at least one phospholipid bilayer…	The directed movement of charged atoms or small charged molecules into, out of, within or between cells [goid 6811] [evidence IEA]; The transport of protons against an electrochemical gradient, using energy from ATP hydrolysis [goid 15991] [evidence IEA]; The directed movement of protons (hydrogen ions) into, out of, within or between cells [goid 15992] [pmid 9556572] [evidence TAS]	Enables the directed movement of substances (such as macromolecules, small molecules, ions) into, out of, within or between cells [goid 5215] [pmid 9556572] [evidence NAS]; Interacting selectively with ATP, adenosine 5'-triphosphate, a universally important coenzyme and enzyme regulator [goid 5524] [evidence IEA]; Catalysis of the hydrolysis of various bonds, e.g. C-O, C-N, C-C, phosphoric anhydr…	Vma21p; ATP6V0E; Vma21; ATP6H; M9.2	1.26019	10.6499	6.53102	8.15563e-05	0.00106158	5.76054	1.07349	10.6499	5.56344	0.000281792	0.00297859	4.60759
BepQfvreD3XB1P_Ank	TTK	3.216	1.16814	ILMN_24472	NM_003318.3	7272	34303964	NM_003318.3	NP_003309.2	ILMN_1788166	CTGGGCCAACTTGTTGGTCTGAATTCTCCTAACTCCATTTTGAAAGCTGC	6	+	6q14.1d	Homo sapiens TTK protein kinase (TTK), mRNA.	The array of microtubules and associated molecules that forms between opposite poles of a eukaryotic cell during mitosis or meiosis and serves to move the duplicated chromosomes apart [goid 5819] [pmid 10366450] [evidence TAS]	The process of introducing a phosphate group on to a protein [goid 6468] [evidence IEA]; A process that is carried out at the cellular level which results in the formation, arrangement of constituent parts, or disassembly of the microtubule spindle during a mitotic cell cycle [goid 7052] [pmid 7737118] [evidence TAS]; A signal transduction based surveillance mechanism that ensures the fidelity of…	Catalysis of the transfer of a phosphate group, usually from ATP, to a substrate molecule [goid 16301] [evidence IEA]; Interacting selectively with a nucleotide, any compound consisting of a nucleoside that is esterified with (ortho)phosphate or an oligophosphate at any hydroxyl group on the ribose or deoxyribose moiety [goid 166] [evidence IEA]; Catalysis of the reaction: ATP + a protein serine/…	PYT; MPS1L1; FLJ38280; ESK	1.4296	7.47546	27.0672	2.32917e-10	1.40271e-07	13.8379	0.848571	7.47546	16.0664	3.08098e-08	4.09294e-06	11.5787
Kb93lrZDoIIjZZnrT4	ACTG1	3.20685	1.16529	ILMN_24353	NM_001614.2	71	11038618	NM_001614.2	NP_001605.1	ILMN_1704961	CGTTTCTCTGCCGGTCGCAATGGAAGAAGAGATCGCCGCGCTGGTCATTG	17	-	17q25.3f	Homo sapiens actin, gamma 1 (ACTG1), mRNA.	All of the contents of a cell excluding the plasma membrane and nucleus, but including other subcellular structures [goid 5737] [evidence IEA]; Any of the various filamentous elements that form the internal framework of cells, and typically remain after treatment of the cells with mild detergent to remove membrane constituents and soluble components of the cytoplasm. The term embraces intermediat…	Any process involved in the controlled movement of a cell [goid 6928] [pmid 16130169] [evidence TAS]; The series of events required for an organism to receive an auditory stimulus, convert it to a molecular signal, and recognize and characterize the signal. Sonic stimuli are detected in the form of vibrations and are processed to form a sound [goid 7605] [evidence IEA]	Interacting selectively with a nucleotide, any compound consisting of a nucleoside that is esterified with (ortho)phosphate or an oligophosphate at any hydroxyl group on the ribose or deoxyribose moiety [goid 166] [evidence IEA]; The action of a molecule that contributes to the structural integrity of a cytoskeletal structure [goid 5200] [pmid 16130169] [evidence IC ]; Interacting selectively wit…	DFNA26; ACTG; DFNA20; ACT	1.24987	13.797	12.6472	2.76165e-07	1.53051e-05	10.3806	1.07545	13.797	10.8823	1.06684e-06	4.60014e-05	9.31878
cro4LO7ubuTqLuboeo	C9orf58	3.18242	1.15764	ILMN_18617	NM_031426.2	83543	50428929	NM_031426.2	NP_113614.1	ILMN_1673863	GGTGGATGAAGTATGTGTGTGCGTGTGCATGGGAGTGTGCGTGGACTGGG	9	+	9q34.13a	Homo sapiens chromosome 9 open reading frame 58 (C9orf58), transcript variant 1, mRNA.			Interacting selectively with calcium ions (Ca2+) [goid 5509] [evidence IEA]; Interacting selectively with calcium ions (Ca2+) [goid 5509] [evidence IEA]; Interacting selectively with calcium ions (Ca2+) [goid 5509] [evidence IEA]; Interacting selectively with calcium ions (Ca2+) [goid 5509] [evidence IEA]	MGC29466; FLJ12783; IBA2	1.34813	9.23245	25.2057	4.56384e-10	1.9538e-07	13.6242	0.938129	9.23245	17.5401	1.36526e-08	2.37174e-06	11.9983
6SoXiLCROEm3n5vu3s	ZDHHC8	3.17747	1.15609	ILMN_29624	NM_013373.2	29801	57863251	NM_013373.2	NP_037505.1	ILMN_1789492	CAGGGACCTGAGAGTAAGCACATGACAGCGTCTGCTTGCGTTGTGTCTGT	22	+	22q11.21d	Homo sapiens zinc finger, DHHC-type containing 8 (ZDHHC8), mRNA.	Double layer of lipid molecules that encloses all cells, and, in eukaryotes, many organelles; may be a single or double lipid bilayer; also includes associated proteins [goid 16020] [evidence IEA]; Penetrating at least one phospholipid bilayer of a membrane. May also refer to the state of being buried in the bilayer with no exposure outside the bilayer. When used to describe a protein, indicates …	The specific actions or reactions of an organism in response to external or internal stimuli. Patterned activity of a whole organism in a manner dependent upon some combination of that organism's internal state and external conditions [goid 7610] [evidence IEA]	Interacting selectively with zinc (Zn) ions [goid 8270] [evidence IEA]; Catalysis of the generalized reaction: acyl-carrier + reactant = acyl-reactant + carrier [goid 8415] [evidence IEA]; Catalysis of the transfer of a group, e.g. a methyl group, glycosyl group, acyl group, phosphorus-containing, or other groups, from one compound (generally regarded as the donor) to another compound (generally …	ZNF378; ZDHHCL1	1.09627	11.8228	5.57429	0.000277707	0.00281398	4.62385	1.21352	11.8228	6.17043	0.000127601	0.00162579	5.33767
cip6fLz_UCVfUpeD1E	ZNF664	3.16141	1.15102	ILMN_25794	NM_152437.1	144348	22748916	NM_152437.1	NP_689650.1	ILMN_1802170	GAGGGCTGGCTTAGTTATTTGCCAAAGCCCCTTCCAGGCCTGAATTCCAC	12	+	12q24.31e	Homo sapiens zinc finger protein 664 (ZNF664), mRNA.	The part of a cell or its extracellular environment in which a gene product is located. A gene product may be located in one or more parts of a cell and its location may be as specific as a particular macromolecular complex, that is, a stable, persistent association of macromolecules that function together [goid 5575] [evidence ND ]; The living contents of a cell; the matter contained within (but…	The synthesis of either RNA on a template of DNA or DNA on a template of RNA [goid 6350] [evidence IEA]; Any process that modulates the frequency, rate or extent of DNA-dependent transcription [goid 6355] [evidence IEA]; Any process specifically pertinent to the functioning of integrated living units: cells, tissues, organs, and organisms. A process is a collection of molecular events with a defi…	Elemental activities, such as catalysis or binding, describing the actions of a gene product at the molecular level. A given gene product may exhibit one or more molecular functions [goid 3674] [evidence ND ]; Interacting selectively with DNA (deoxyribonucleic acid) [goid 3677] [evidence IEA]; Interacting selectively with zinc (Zn) ions [goid 8270] [evidence IEA]; Interacting selectively with any…	DKFZp761B128; MGC126579; ZFOC1	1.04527	9.42882	6.25832	0.000114236	0.00139376	5.45128	1.24954	9.42882	7.48135	2.70416e-05	0.000505233	6.72004
imS5fkxUBSuom.74k4	CDC25B	3.15804	1.14995	ILMN_137102	NM_212530.1	994	47078254	NM_212530.1	NP_997695.1	ILMN_1651942	GCGCAGTGCCTTGCATACCCAAACCAGGTGGGAGCGTTTTGTTGAGCATG	20	+	20p13b	Homo sapiens cell division cycle 25B (CDC25B), transcript variant 5, mRNA.	The living contents of a cell; the matter contained within (but not including) the plasma membrane, usually taken to exclude large vacuoles and masses of secretory or ingested material. In eukaryotes it includes the nucleus and cytoplasm [goid 5622] [evidence IEA]; The living contents of a cell; the matter contained within (but not including) the plasma membrane, usually taken to exclude large va…	Progression through M phase, the part of the mitotic cell cycle during which mitosis takes place [goid 87] [evidence IEA]; The process of removing one or more phosphoric residues from a protein [goid 6470] [evidence IEA]; A developmental process, independent of morphogenetic (shape) change, that is required for an oocyte to attain its fully functional state. Oocyte maturation commences after rein…	Catalysis of the reaction: protein tyrosine phosphate + H2O = protein tyrosine + phosphate [goid 4725] [evidence IEA]; Catalysis of the reaction: protein tyrosine phosphate + H2O = protein tyrosine + phosphate [goid 4725] [pmid 9188863] [evidence TAS]; Interacting selectively with any protein or protein complex (a complex of two or more proteins that may include other nonprotein molecules) [goid …		1.55996	8.57747	18.757	7.30916e-09	1.16863e-06	12.4998	0.574999	8.57747	6.91381	5.16187e-05	0.000808758	6.1526
9XicfvZfe5tFCw3r00	PHACTR4	3.1468	1.14639	ILMN_23684	NM_023923.2	65979	40254956	NM_023923.2	NP_076412.2	ILMN_1736548	CCTGAGCTACTTGTTCGCCTTCTGTGCGTCACCAAGTAATCTGGTTCATC	1	+	1p35.3b	Homo sapiens phosphatase and actin regulator 4 (PHACTR4), mRNA.			Interacting selectively with monomeric or multimeric forms of actin, including actin filaments [goid 3779] [evidence IEA]; Stops, prevents or reduces the activity of a protein phosphatase, an enzyme that hydrolyzes phosphate groups from proteins [goid 4864] [evidence IEA]	DKFZp686L07205; FLJ13171; RP11-442N24__A.1	1.29566	9.25741	19.8942	4.21729e-09	7.99762e-07	12.7557	0.979865	9.25741	15.0453	5.64755e-08	6.14665e-06	11.2417
Hu16j3eVXeLIu_6jAo	RRM2	3.13421	1.14238	ILMN_18637	NM_001034.1	6241	4557844	NM_001034.1	NP_001025.1	ILMN_1678669	GTGTCCTGGGATTCTCTGCCCCCTCTGAGTAGAGTGTTGTGGGATAAAGG	2	+	2p25.1d	Homo sapiens ribonucleotide reductase M2 polypeptide (RRM2), mRNA.	All of the contents of a cell excluding the plasma membrane and nucleus, but including other subcellular structures [goid 5737] [evidence NAS]; That part of the cytoplasm that does not contain membranous or particulate subcellular components [goid 5829] [pmid 11517226] [evidence EXP]	The process whereby new strands of DNA are synthesized. The template for replication can either be an existing DNA molecule or RNA [goid 6260] [evidence NAS]; The chemical reactions and pathways involving a deoxyribonucleoside diphosphate, a glycosamine consisting of a base linked to a deoxyribose sugar esterified with diphosphate on its glycose moiety [goid 9186] [evidence IEA]; The process of r…	Catalysis of the reaction: 2'-deoxyribonucleoside diphosphate + thioredoxin disulfide + H2O = ribonucleoside diphosphate + thioredoxin. Thioredoxin disulfide is the oxidized form of thioredoxin [goid 4748] [pmid 1627826] [evidence NAS]; Interacting selectively with iron (Fe) ions [goid 5506] [evidence IEA]; Interacting selectively with any protein or protein complex (a complex of two or more prot…	RR2M; R2	1.2397	7.62016	17.4031	1.46842e-08	1.85524e-06	12.1506	1.03802	7.62016	14.5719	7.57787e-08	7.29893e-06	11.0707
ipN94F1_bgwrt4egno	TNFSF18	3.13188	1.14163	ILMN_20808	NM_005092.2	8995	40354198	NM_005092.2	NP_005083.1	ILMN_1738335	GGCATCTTCTGAACCTCCTTGCGTGAATAAGGTGTCTGACTGGAAGCTGG	1	-	1q25.1a	Homo sapiens tumor necrosis factor (ligand) superfamily, member 18 (TNFSF18), mRNA.	That part of a multicellular organism outside the cells proper, usually taken to be outside the plasma membranes, and occupied by fluid [goid 5615] [evidence IEA]; Double layer of lipid molecules that encloses all cells, and, in eukaryotes, many organelles; may be a single or double lipid bilayer; also includes associated proteins [goid 16020] [evidence IEA]; Penetrating at least one phospholipid…	A process which directly inhibits any of the steps required for cell death by apoptosis [goid 6916] [pmid 10074428] [evidence TAS]; Any immune system process that functions in the calibrated response of an organism to a potential internal or invasive threat [goid 6955] [evidence IEA]; The cascade of processes by which a signal interacts with a receptor, causing a change in the level or activity o…	Functions to control the survival, growth, differentiation and effector function of tissues and cells [goid 5125] [evidence IEA]; Interacting selectively with the tumor necrosis factor receptor [goid 5164] [evidence IEA]	TL6; hGITRL; AITRL; GITRL; MGC138237	0.541897	8.64311	3.64678	0.00483098	0.0269221	1.88789	1.564	8.64311	10.5252	1.43512e-06	5.68246e-05	9.0996
0iUl8v7V5Tce3ilNnk	POLE	3.13053	1.1412	ILMN_18431	NM_006231.2	5426	62198236	NM_006231.2	NP_006222.2	ILMN_1740245	GAGCCAGCCTTAGTTTGTCCCTGCCATCTACTGTCTGAGGCCATCGCTGC	12	-	12q24.33d	Homo sapiens polymerase (DNA directed), epsilon (POLE), mRNA.	A membrane-bounded organelle of eukaryotic cells in which chromosomes are housed and replicated. In most cells, the nucleus contains all of the cell's chromosomes except the organellar chromosomes, and is the site of RNA synthesis and processing. In some species, or in specialized cell types, RNA metabolism or DNA replication may be absent [goid 5634] [pmid 16762037] [evidence IDA]; That part of …	Progression from G1 phase to S phase of the mitotic cell cycle [goid 82] [pmid 16762037] [evidence IMP]; Synthesis of DNA that proceeds from the broken 3' single-strand DNA end uses the homologous intact duplex as the template [goid 731] [pmid 1730053] [evidence IMP]; The chemical reactions and pathways involving nucleobases, nucleosides, nucleotides and nucleic acids [goid 6139] [evidence IEA]; …	Interacting selectively with a nucleotide, any compound consisting of a nucleoside that is esterified with (ortho)phosphate or an oligophosphate at any hydroxyl group on the ribose or deoxyribose moiety [goid 166] [evidence IEA]; Interacting selectively with DNA (deoxyribonucleic acid) [goid 3677] [pmid 16762037] [evidence IDA]; Interacting selectively with chromatin, the network of fibers of DNA…	DKFZp434F222; FLJ21434; POLE1	1.31911	9.02588	8.26387	1.17392e-05	0.000244911	7.4769	0.938235	9.02588	5.8778	0.000185792	0.00214349	4.99319
uOq6EEW0haiFKknfRI	DKFZp762E1312	3.11939	1.13764	ILMN_137041	NM_018410.2	55355	21361746	NM_018410.2	NP_060880.2	ILMN_1703906	ATGGGGTGGACAACACCGTCAGACCGGGAGACCAGGGCAGCTCTTCACAG	2	-	2q37.1e	Homo sapiens hypothetical protein DKFZp762E1312 (DKFZp762E1312), mRNA.				hFLEG1	1.3163	7.68937	18.6059	7.8817e-09	1.19318e-06	12.4634	0.933687	7.68937	13.1977	1.87503e-07	1.35505e-05	10.5132
obSHUklCOuCSNiJCHk	TXN	3.11493	1.13621	ILMN_16294	NM_003329.2	7295	50592993	NM_003329.2	NP_003320.2	ILMN_1680314	CGTCAGACTCCAGCAGCCAAGATGGTGAAGCAGATCGAGAGCAAGACTGC	9	-	9q31.3a	Homo sapiens thioredoxin (TXN), mRNA.	All of the contents of a cell excluding the plasma membrane and nucleus, but including other subcellular structures [goid 5737] [evidence IEA]; A semiautonomous, self replicating organelle that occurs in varying numbers, shapes, and sizes in the cytoplasm of virtually all eukaryotic cells. It is notably the site of tissue respiration [goid 5739] [evidence IEA]; That part of the cytoplasm that doe…	Any process that maintains the redox environment of a cell or compartment within a cell [goid 45454] [evidence IEA]; The directed movement of substances (such as macromolecules, small molecules, ions) into, out of, within or between cells, or within a multicellular organism [goid 6810] [evidence IEA]; Any process involved in the controlled movement of a cell [goid 6928] [pmid 10947064] [evidence …	Interacting selectively with any protein or protein complex (a complex of two or more proteins that may include other nonprotein molecules) [goid 5515] [pmid 15480426] [evidence IPI]; Interacting selectively with any protein or protein complex (a complex of two or more proteins that may include other nonprotein molecules) [goid 5515] [pmid 10814541] [evidence IPI]	DKFZp686B1993; TRX; MGC61975	1.24914	12.1039	6.74782	6.28058e-05	0.000872184	5.99832	1.01368	12.1039	5.47588	0.000317229	0.00325155	4.49729
BS7X6Snj9ysoDusnRk	CTGF	3.11032	1.13472	ILMN_3374	NM_001901.1	1490	4503122	NM_001901.1	NP_001892.1	ILMN_1699829	CAGTGTCCTTGGCAGGCTGATTTCTAGGTAGGAAATGTGGTAGCTCACGC	6	-	6q23.2b	Homo sapiens connective tissue growth factor (CTGF), mRNA.	The space external to the outermost structure of a cell. For cells without external protective or external encapsulating structures this refers to space outside of the plasma membrane. This term covers the host cell environment outside an intracellular parasite [goid 5576] [evidence IEA]; A layer consisting mainly of proteins (especially collagen) and glycosaminoglycans (mostly as proteoglycans) …	The condensation of mesenchymal cells that have been committed to differentiate into chondrocytes [goid 1502] [evidence IEA]; The formation of bone or of a bony substance, or the conversion of fibrous tissue or of cartilage into bone or a bony substance [goid 1503] [evidence IEA]; Blood vessel formation when new vessels emerge from the proliferation of pre-existing blood vessels [goid 1525] [evid…	Interacting selectively with an integrin [goid 5178] [evidence IEA]; Interacting selectively with any protein or protein complex (a complex of two or more proteins that may include other nonprotein molecules) [goid 5515] [evidence IEA]; Interacting selectively with an insulin-like growth factor, any member of a group of polypeptides that are structurally homologous to insulin and share many of it…	CCN2; MGC102839; IGFBP8; NOV2	1.08915	13.9931	12.326	3.48628e-07	1.81518e-05	10.2197	1.17891	13.9931	13.3418	1.69847e-07	1.28394e-05	10.5763
iru4gJceCSeRpRxO6E	NTN4	3.0958	1.13005	ILMN_29679	NM_021229.2	59277	24475651	NM_021229.2	NP_067052.1	ILMN_1757019	GGTGTGTGAGAAAGCCTACTGAAGCAGCTGCACGGCCACTACATGTGGAC	12	-	12q22d	Homo sapiens netrin 4 (NTN4), mRNA.	The space external to the outermost structure of a cell. For cells without external protective or external encapsulating structures this refers to space outside of the plasma membrane. This term covers the host cell environment outside an intracellular parasite [goid 5576] [evidence IEA]; A thin layer of dense material found in various animal tissues interposed between the cells and the adjacent …	The developmentally regulated remodeling of neuronal projections such as pruning to eliminate the extra dendrites and axons projections set up in early stages of nervous system development [goid 16322] [evidence IEA]	Interacting selectively with any protein or protein complex (a complex of two or more proteins that may include other nonprotein molecules) [goid 5515] [evidence IEA]	PRO3091	1.0081	7.72052	7.13543	3.99273e-05	0.000613407	6.40623	1.24248	7.72052	8.79439	6.89868e-06	0.000182754	7.87121
Teq_16d6oiIaJfyxJw	KIF2C	3.09353	1.12931	ILMN_25969	NM_006845.2	11004	13699832	NM_006845.2	NP_006836.1	ILMN_1685916	CTGGGGTTGTCCTGGCTCTGGGGAGAGAGACGGAGCCTTTAGTACAGCTA	1	+	1p34.1d	Homo sapiens kinesin family member 2C (KIF2C), mRNA.	The region of a chromosome that includes the centromere and associated proteins. In monocentric chromosomes, this region corresponds to a single area of the chromosome, whereas in holocentric chromosomes, it is evenly distributed along the chromosome [goid 775] [evidence IEA]; A membrane-bounded organelle of eukaryotic cells in which chromosomes are housed and replicated. In most cells, the nucle…	Movement of organelles, other microtubules and other particles along microtubules, mediated by motor proteins [goid 7018] [evidence IEA]; Progression through mitosis, the division of the eukaryotic cell nucleus to produce two daughter nuclei that, usually, contain the identical chromosome complement to their mother [goid 7067] [pmid 9434124] [evidence TAS]; The multiplication or reproduction of c…	Interacting selectively with a nucleotide, any compound consisting of a nucleoside that is esterified with (ortho)phosphate or an oligophosphate at any hydroxyl group on the ribose or deoxyribose moiety [goid 166] [evidence IEA]; Catalysis of movement along a microtubule, coupled to the hydrolysis of a nucleoside triphosphate (usually ATP) [goid 3777] [pmid 9434124] [evidence TAS]; Interacting se…	KNSL6; MCAK	1.3586	7.53346	12.7999	2.47668e-07	1.41602e-05	10.4548	0.856571	7.53346	8.07013	1.43498e-05	0.000315784	7.26262
ioJIoIo4AO5S4n4tfo	NDC80	3.08711	1.12723	ILMN_14098	NM_006101.1	10403	5174456	NM_006101.1	NP_006092.1	ILMN_1664511	GGAAGCAGAGGAAGAGGATGAAAAATGTGCCAGTGAGCTTGAGTCCTTGG	18	+	18p11.32a	Homo sapiens NDC80 homolog, kinetochore complex component (S. cerevisiae) (NDC80), mRNA.	The region of a chromosome that includes the centromere and associated proteins. In monocentric chromosomes, this region corresponds to a single area of the chromosome, whereas in holocentric chromosomes, it is evenly distributed along the chromosome [goid 775] [pmid 9315664] [evidence TAS]; A multisubunit complex that is located at the centromeric region of a condensed chromosome and provides an…	The cell cycle process whereby replicated homologous chromosomes are organized and then physically separated and apportioned to two sets during the mitotic cell cycle. Each replicated chromosome, composed of two sister chromatids, aligns at the cell equator, paired with its homologous partner. One homolog of each morphologic type goes into each of the resulting chromosome sets [goid 70] [pmid 931…	Interacting selectively with any protein or protein complex (a complex of two or more proteins that may include other nonprotein molecules) [goid 5515] [pmid 16732327] [evidence IPI]; Interacting selectively with any protein or protein complex (a complex of two or more proteins that may include other nonprotein molecules) [goid 5515] [pmid 15961401] [evidence IPI]; Interacting selectively with an…	HEC; hsNDC80; TID3; KNTC2; HEC1	1.33174	7.54787	24.613	5.71179e-10	2.24337e-07	13.5481	0.888873	7.54787	16.428	2.50737e-08	3.56369e-06	11.6884
lV.9_MUdNRu9ePtRP0	RAD51AP1	3.08134	1.12537	ILMN_25046	NM_006479.2	10635	19923778	NM_006479.2	NP_006470.1	ILMN_1670353	CCCTTTTTCTTGATACCACTCATCCACGTGTTCCTGATTGTCCACATTTC	12	+	12p13.32a	Homo sapiens RAD51 associated protein 1 (RAD51AP1), mRNA.	A membrane-bounded organelle of eukaryotic cells in which chromosomes are housed and replicated. In most cells, the nucleus contains all of the cell's chromosomes except the organellar chromosomes, and is the site of RNA synthesis and processing. In some species, or in specialized cell types, RNA metabolism or DNA replication may be absent [goid 5634] [pmid 9396801] [evidence IC ]	The error-free repair of a double-strand break in DNA in which the broken DNA molecule is repaired using homologous sequences. A strand in the broken DNA searches for a homologous region in an intact chromosome to serve as the template for DNA synthesis. The restoration of two intact DNA molecules results in the exchange, reciprocal or nonreciprocal, of genetic material between the intact DNA mol…	Interacting selectively with DNA (deoxyribonucleic acid) [goid 3677] [evidence IEA]; Interacting selectively with double-stranded DNA [goid 3690] [pmid 9396801] [evidence IDA]; Interacting selectively with single-stranded DNA [goid 3697] [pmid 9396801] [evidence IDA]; Interacting selectively with an RNA molecule or a portion thereof [goid 3723] [pmid 9396801] [evidence IDA]; Interacting selective…	PIR51	1.31153	7.67056	17.9485	1.10203e-08	1.45332e-06	12.2976	0.91157	7.67056	12.475	3.12696e-07	1.92068e-05	10.1785
QdqpwA7WUX0_kEkaU0	TUBB2C	3.07857	1.12446	ILMN_19776	NM_006088.5	10383	68051719	NM_006088.5	NP_006079.1	ILMN_1780769	CTCGGGGGCTAAAAATGTCCGCCACCTTCATTGGCAACAGCACGGCCATC	9	+	9q34.3f	Homo sapiens tubulin, beta 2C (TUBB2C), mRNA.	All of the contents of a cell excluding the plasma membrane and nucleus, but including other subcellular structures [goid 5737] [evidence IEA]; Any of the various filamentous elements that form the internal framework of cells, and typically remain after treatment of the cells with mild detergent to remove membrane constituents and soluble components of the cytoplasm. The term embraces intermediat…	Any process involved in the controlled movement of a cell [goid 6928] [pmid 16130169] [evidence TAS]; Movement of organelles, other microtubules and other particles along microtubules, mediated by motor proteins [goid 7018] [evidence IEA]; The directed killing of a target cell by a natural killer cell through the release of granules containing cytotoxic mediators or through the engagement of deat…	Interacting selectively with a nucleotide, any compound consisting of a nucleoside that is esterified with (ortho)phosphate or an oligophosphate at any hydroxyl group on the ribose or deoxyribose moiety [goid 166] [evidence IEA]; Catalysis of the reaction: GTP + H2O = GDP + phosphate [goid 3924] [evidence IEA]; The action of a molecule that contributes to the structural integrity of a complex or …	TUBB2	1.19987	11.0213	9.18419	4.74373e-06	0.000122801	8.23513	1.0449	11.0213	7.99798	1.54786e-05	0.000334113	7.19853
rV6i59t95eNN9pF9FA	TMEM189-UBE2V1	3.06356	1.11958	ILMN_20084	NM_199203.1	387522	40806189	NM_199203.1	NP_954673.1	ILMN_1677446	CCCTGGGAGTGCTTCGTCTTCTGCCTGATCATCTTCGGCACCTTCACCAA	20	-	20q13.13e	Homo sapiens TMEM189-UBE2V1 (TMEM189-UBE2V1), transcript variant 1, mRNA.				UBE2V1; CROC-1B	1.17399	8.90719	10.8165	1.12606e-06	4.31985e-05	9.36821	1.06303	8.90719	9.79413	2.70769e-06	9.04248e-05	8.61625
ECX53vu175ad6X17h4	RXRA	3.05615	1.11716	ILMN_6758	NM_002957.3	6256	21536318	NM_002957.3	NP_002948.1	ILMN_1687315	AAGCCTTGCTCTGTTGTGTCCTGTTGCCGGCTCTGGCCTTCCTGTGACTG	9	+	9q34.2b	Homo sapiens retinoid X receptor, alpha (RXRA), mRNA.	A membrane-bounded organelle of eukaryotic cells in which chromosomes are housed and replicated. In most cells, the nucleus contains all of the cell's chromosomes except the organellar chromosomes, and is the site of RNA synthesis and processing. In some species, or in specialized cell types, RNA metabolism or DNA replication may be absent [goid 5634] [pmid 7990953] [evidence IDA]	The synthesis of either RNA on a template of DNA or DNA on a template of RNA [goid 6350] [evidence IEA]; Any process that modulates the frequency, rate or extent of DNA-dependent transcription [goid 6355] [evidence IEA]; The chemical reactions and pathways involving vitamins. Vitamin is a general term for a number of unrelated organic substances that occur in many foods in small amounts and that …	The function of binding to a specific DNA sequence in order to modulate transcription. The transcription factor may or may not also interact selectively with a protein or macromolecular complex [goid 3700] [pmid 12037571] [evidence IDA]; [goid 3706] [pmid 7990953] [evidence IDA]; Combining with a steroid hormone to initiate a change in cell activity [goid 3707] [evidence IEA]; The function of a t…	MGC102720; FLJ16020; FLJ16733; NR2B1	1.11478	8.64425	15.8263	3.54109e-08	3.57413e-06	11.6705	1.11952	8.64425	15.8936	3.40496e-08	4.3201e-06	11.5245
QvejSgLTHvR.Qvp7VU	CITED2	3.05291	1.1161	ILMN_21636	NM_006079.3	10370	51807294	NM_006079.3	NP_006070.2	ILMN_1663092	GTTCTGGATCAGGAAAGTCATACTGTTCACTTTCAAGTTGGCTGTCCCCC	6	-	6q24.1a	Homo sapiens Cbp/p300-interacting transactivator, with Glu/Asp-rich carboxy-terminal domain, 2 (CITED2), mRNA.	A membrane-bounded organelle of eukaryotic cells in which chromosomes are housed and replicated. In most cells, the nucleus contains all of the cell's chromosomes except the organellar chromosomes, and is the site of RNA synthesis and processing. In some species, or in specialized cell types, RNA metabolism or DNA replication may be absent [goid 5634] [pmid 99104162] [evidence IDA]; A membrane-bo…	A change in state or activity of a cell or an organism (in terms of movement, secretion, enzyme production, gene expression, etc.) as a result of a stimulus indicating lowered oxygen tension. Hypoxia, defined as a decline in O2 levels below normoxic levels of 20.8 - 20.95%, results in metabolic adaptation at both the cellular and organismal level [goid 1666] [pmid 99104162] [evidence IDA]; Any pr…	The function of binding to a specific DNA sequence in order to modulate transcription. The transcription factor may or may not also interact selectively with a protein or macromolecular complex [goid 3700] [evidence ISS]; The function of a transcription cofactor that activates transcription from a RNA polymerase II promoter; does not bind DNA itself [goid 3713] [pmid 12586840] [evidence IDA]; Int…	P35SRJ; MRG1	0.789339	8.83522	7.12115	4.05865e-05	0.000619321	6.39159	1.38234	8.83522	12.471	3.1361e-07	1.92068e-05	10.1765
K50Suh4gNLxN8LhcSo	MTMR6	3.03994	1.11184	ILMN_29967	NM_004685.2	9107	37537693	NM_004685.2	NP_004676.2	ILMN_1717180	TGCTCACAGGTGGACTGAGAAATCAGTTACATCTTAAGTGACCTACAGGG	13	-	13q12.13a	Homo sapiens myotubularin related protein 6 (MTMR6), mRNA.	The part of a cell or its extracellular environment in which a gene product is located. A gene product may be located in one or more parts of a cell and its location may be as specific as a particular macromolecular complex, that is, a stable, persistent association of macromolecules that function together [goid 5575] [pmid 9736772] [evidence ND ]; A membrane-bounded organelle of eukaryotic cells…	The process of removing one or more phosphoric residues from a protein [goid 6470] [pmid 9736772] [evidence NAS]	Catalysis of the reaction: protein serine/threonine phosphate + H2O = protein serine/threonine + phosphate [goid 4722] [pmid 9736772] [evidence NAS]; Catalysis of the reaction: protein tyrosine phosphate + H2O = protein tyrosine + phosphate [goid 4725] [pmid 9736772] [evidence NAS]; Catalysis of the hydrolysis of various bonds, e.g. C-O, C-N, C-C, phosphoric anhydride bonds, etc. Hydrolase is the…		1.19043	8.77424	13.6674	1.36295e-07	9.05308e-06	10.8504	1.02872	8.77424	11.8108	5.12462e-07	2.68366e-05	9.84182
ZfczqFYPIR54NexJfE	DEGS1	3.03091	1.10886	ILMN_6374	NM_003676.2	8560	21614503	NM_003676.2	NP_003667.1	ILMN_1780058	CTTCTATATGGGACCCGAATTAGACACTGCTGAATCCTGTACAGCCTTAC	1	+	1q42.11b	Homo sapiens degenerative spermatocyte homolog 1, lipid desaturase (Drosophila) (DEGS1), transcript variant 1, mRNA.	That fraction of cells, prepared by disruptive biochemical methods, that includes the plasma and other membranes [goid 5624] [pmid 9188692] [evidence TAS]; The irregular network of unit membranes, visible only by electron microscopy, that occurs in the cytoplasm of many eukaryotic cells. The membranes form a complex meshwork of tubular channels, which are often expanded into slitlike cavities cal…	The chemical reactions and pathways involving lipids, compounds soluble in an organic solvent but not, or sparingly, in an aqueous solvent. Includes fatty acids; neutral fats, other fatty-acid esters, and soaps; long-chain (fatty) alcohols and waxes; sphingoids and other long-chain bases; glycolipids, phospholipids and sphingolipids; and carotenes, polyprenols, sterols, terpenes and other isopren…	Interacting selectively with any protein or protein complex (a complex of two or more proteins that may include other nonprotein molecules) [goid 5515] [pmid 17353931] [evidence IPI]; Any molecular entity that serves as an electron acceptor and electron donor in an electron transport system [goid 9055] [pmid 9188692] [evidence TAS]; Catalysis of an oxidation-reduction (redox) reaction in which hy…	MLD; MIG15; FADS7; DES1; DEGS; Des-1; MGC5079	0.882289	11.6088	7.43958	2.83245e-05	0.000474712	6.7114	1.30464	11.6088	11.0009	9.68615e-07	4.31034e-05	9.38923
lLIqO6uWeI0pLX4oyE	BMP4	3.01699	1.10426	ILMN_27187	NM_001202.2	652	19528648	NM_001202.2	NP_001193.1	ILMN_1740900	AGTAGAGGGATGTGGGTGCCGCTGAGATCAGGCAGTCCTTGAGGATAGAC	14	-	14q22.2b	Homo sapiens bone morphogenetic protein 4 (BMP4), transcript variant 1, mRNA.	The space external to the outermost structure of a cell. For cells without external protective or external encapsulating structures this refers to space outside of the plasma membrane. This term covers the host cell environment outside an intracellular parasite [goid 5576] [evidence IEA]; A layer consisting mainly of proteins (especially collagen) and glycosaminoglycans (mostly as proteoglycans) …	Blood vessel formation when new vessels emerge from the proliferation of pre-existing blood vessels [goid 1525] [evidence IEA]; Branching of the ureteric bud [goid 1658] [evidence IEA]; Any process that activates or increases the frequency, rate or extent of addition of phosphate groups to amino acids within a protein [goid 1934] [pmid 14749725] [evidence IDA]; The biological process whose specif…	Mediates the transfer of a signal from the outside to the inside of a cell by means other than the introduction of the signal molecule itself into the cell [goid 4871] [pmid 9804553] [evidence TAS]; Functions to control the survival, growth, differentiation and effector function of tissues and cells [goid 5125] [pmid 14749725] [evidence IDA]; Interacting selectively with any protein or protein co…	BMP2B1; BMP2B; ZYME	1.07992	9.45073	19.5919	4.86661e-09	8.62011e-07	12.6907	1.1282	9.45073	20.4679	3.23186e-09	1.04268e-06	12.6501
3ZI6Kh14TJSee4DDoI	CDKN3	2.9757	1.09048	ILMN_4098	NM_005192.2	1033	17981703	NM_005192.2	NP_005183.2	ILMN_1666305	CGCAGATGGAGGGACTCCTGACATAGCCAGCTGCTGTGAAATAATGGAAG	14	+	14q22.2b	Homo sapiens cyclin-dependent kinase inhibitor 3 (CDK2-associated dual specificity phosphatase) (CDKN3), mRNA.		Any process that modulates the frequency, rate or extent of CDK activity [goid 79] [pmid 8242750] [evidence TAS]; Progression from G1 phase to S phase of the mitotic cell cycle [goid 82] [pmid 8127873] [evidence TAS]; The progression of biochemical and morphological phases and events that occur in a cell during successive cell replication or nuclear replication events. Canonically, the cell cycle…	Catalysis of the reaction: protein serine/threonine phosphate + H2O = protein serine/threonine + phosphate [goid 4722] [pmid 12745075] [evidence IDA]; Catalysis of the reaction: protein tyrosine phosphate + H2O = protein tyrosine + phosphate [goid 4725] [pmid 8242750] [evidence IDA]; Interacting selectively with any protein or protein complex (a complex of two or more proteins that may include ot…	CDI1; KAP; MGC70625; FLJ25787; CIP2; KAP1	1.21646	7.70785	15.555	4.15406e-08	3.88867e-06	11.5787	0.952432	7.70785	12.1788	3.88602e-07	2.20782e-05	10.032
6VSPfSfjXorf9y3ifc	HMMR	2.94715	1.08084	ILMN_16900	NM_012485.1	3161	7108350	NM_012485.1	NP_036617.1	ILMN_1781942	CCCCAGATTCTTCAGCTTGATCCTGGAGGTCTTTTCTAGTCTGAGCTTCT	5	+	5q34c	Homo sapiens hyaluronan-mediated motility receptor (RHAMM) (HMMR), transcript variant 2, mRNA.	All of the contents of a cell excluding the plasma membrane and nucleus, but including other subcellular structures [goid 5737] [evidence IEA]; The external part of the cell wall and/or plasma membrane [goid 9986] [evidence IEA]		Interacting selectively with hyaluronic acid, a polymer composed of repeating dimeric units of glucuronic acid and N-acetyl glucosamine [goid 5540] [evidence IEA]; Combining with an extracellular or intracellular messenger to initiate a change in cell activity [goid 4872] [evidence IEA]	RHAMM; MGC119495; IHABP; MGC119494; CD168	1.28791	7.48539	18.595	7.92506e-09	1.19318e-06	12.4607	0.838984	7.48539	12.1134	4.07979e-07	2.26798e-05	9.99882
TqCLahRL88UPeKC1l8	MAD2L1	2.93842	1.07787	ILMN_23985	NM_002358.2	4085	6466452	NM_002358.2	NP_002349.1	ILMN_1777564	GGGAAGAGTCGGGACCACAGTTTATTACCAATTCTGAGGAAGTCCGCCTT	4	-	4q27a	Homo sapiens MAD2 mitotic arrest deficient-like 1 (yeast) (MAD2L1), mRNA.	A multisubunit complex that is located at the centromeric region of DNA and provides an attachment point for the spindle microtubules [goid 776] [pmid 8824189] [evidence TAS]; A membrane-bounded organelle of eukaryotic cells in which chromosomes are housed and replicated. In most cells, the nucleus contains all of the cell's chromosomes except the organellar chromosomes, and is the site of RNA sy…	Progression through mitosis, the division of the eukaryotic cell nucleus to produce two daughter nuclei that, usually, contain the identical chromosome complement to their mother [goid 7067] [evidence IEA]; The cell cycle process whereby replicated homologous chromosomes are organized and then physically separated and apportioned to two sets during the mitotic cell cycle. Each replicated chromoso…	Interacting selectively with any protein or protein complex (a complex of two or more proteins that may include other nonprotein molecules) [goid 5515] [pmid 17353931] [evidence IPI]; Interacting selectively with any protein or protein complex (a complex of two or more proteins that may include other nonprotein molecules) [goid 5515] [pmid 10527948] [evidence IPI]; Interacting selectively with an…	MAD2; HSMAD2	1.2411	7.96594	10.9634	9.98566e-07	3.97518e-05	9.45861	0.893795	7.96594	7.89541	1.72535e-05	0.000355844	7.10629
B4rSS.s4hMn11PlVHU	STK4	2.93379	1.0763	ILMN_21491	NM_006282.2	6789	38327560	NM_006282.2	NP_006273.1	ILMN_1711383	TGAGGTCAGCAGTTTGTATGAGACATAGCTTCCTCCATTGCCCCCACTCC	20	+	20q13.12b	Homo sapiens serine/threonine kinase 4 (STK4), mRNA.	A membrane-bounded organelle of eukaryotic cells in which chromosomes are housed and replicated. In most cells, the nucleus contains all of the cell's chromosomes except the organellar chromosomes, and is the site of RNA synthesis and processing. In some species, or in specialized cell types, RNA metabolism or DNA replication may be absent [goid 5634] [evidence IEA]; All of the contents of a cell…	The developmental process by which the size or shape of a cell is generated and organized. Morphogenesis pertains to the creation of form [goid 902] [pmid 11805089] [evidence IDA]; The cascade of processes by which a signal interacts with a receptor, causing a change in the level or activity of a second messenger or other downstream target, and ultimately effecting a change in the functioning of …	Interacting selectively with a nucleotide, any compound consisting of a nucleoside that is esterified with (ortho)phosphate or an oligophosphate at any hydroxyl group on the ribose or deoxyribose moiety [goid 166] [evidence IEA]; Interacting selectively with magnesium (Mg) ions [goid 287] [pmid 8566796] [evidence IDA]; Catalysis of the reaction: ATP + a protein serine/threonine = ADP + protein se…	DKFZp686A2068; MST1; KRS2; YSK3	0.825115	9.6604	9.5771	3.29437e-06	9.31447e-05	8.53099	1.29016	9.6604	14.9749	5.89669e-08	6.34419e-06	11.2169
rruBcXl_iKlStUDd9A	AMFR	2.92254	1.07245	ILMN_137784	NM_138958.1	267	21071002	NM_138958.1	NP_620408.1	ILMN_1723116	GGTGTGAACCTACCTGCCTTGGAGAGGGCCCAGGTCCCAAATCTCTTCAA	16	-	16q13a	Homo sapiens autocrine motility factor receptor (AMFR), transcript variant 2, mRNA.	Integral to that fraction of cells, prepared by disruptive biochemical methods, that includes the plasma and other membranes; require detergents, such as Triton X-100, to be released from membranes [goid 299] [pmid 17681147] [evidence IDA]; The irregular network of unit membranes, visible only by electron microscopy, that occurs in the cytoplasm of many eukaryotic cells. The membranes form a comp…	Addition of multiple ubiquitin moieties to a protein, forming a ubiquitin chain [goid 209] [pmid 17310145] [evidence IDA]; The chemical reactions and pathways resulting in the breakdown of a protein or peptide by hydrolysis of its peptide bonds, initiated by the covalent attachment of a ubiquitin moiety, or multiple ubiquitin moieties, to the protein [goid 6511] [pmid 16168377] [evidence IMP]; Th…	Catalysis of the reaction: ATP + ubiquitin + protein lysine = AMP + diphosphate + protein N-ubiquityllysine [goid 4842] [pmid 16168377] [evidence IMP]; Catalysis of the reaction: ATP + ubiquitin + protein lysine = AMP + diphosphate + protein N-ubiquityllysine [goid 4842] [pmid 17681147] [evidence IDA]; Catalysis of the reaction: ATP + ubiquitin + protein lysine = AMP + diphosphate + protein N-ubi…	GP78; RNF45	1.02469	8.64508	13.9385	1.1389e-07	8.32619e-06	10.9655	1.11869	8.64508	15.2172	5.08628e-08	5.67246e-06	11.3014
HUiJehNKh.5USROEWE	C22orf13	2.90755	1.06731	ILMN_22255	NM_031444.2	83606	50845406	NM_031444.2	NP_113632.2	ILMN_1764410	CCAGAGAGCCTGGACATCAGGGACTTTTGCCCACAGCACATGACACCGAC	22	-	22q11.23b	Homo sapiens chromosome 22 open reading frame 13 (C22orf13), mRNA.				MGC1842; LLN4	1.00622	10.6423	11.8239	5.07379e-07	2.417e-05	9.95473	1.12592	10.6423	13.2305	1.83315e-07	1.33405e-05	10.5277
oXiDRCa7rru0u6XtTU	RPAIN	2.90236	1.06553	ILMN_14005	NM_001033002.1	84268	74136540	NM_001033002.1	NP_001028174.1	ILMN_1770339	CCTGAGAATCACAAGCGGTGTGGTGGTGTGTCAGTGTGGCCTGTCCATCC	17	+	17p13.2b	Homo sapiens RPA interacting protein (RPAIN), transcript variant 1, mRNA.	A membrane-bounded organelle of eukaryotic cells in which chromosomes are housed and replicated. In most cells, the nucleus contains all of the cell's chromosomes except the organellar chromosomes, and is the site of RNA synthesis and processing. In some species, or in specialized cell types, RNA metabolism or DNA replication may be absent [goid 5634] [evidence IEA]; All of the contents of a cell…	The process whereby new strands of DNA are synthesized, using parental DNA as a template for the DNA-dependent DNA polymerases that synthesize the new strands [goid 6261] [pmid 16135809] [evidence IPI]; The process of restoring DNA after damage. Genomes are subject to damage by chemical and physical agents in the environment (e.g. UV and ionizing radiations, chemical mutagens, fungal and bacteria…	Interacting selectively with zinc (Zn) ions [goid 8270] [evidence IEA]; Interacting selectively with any protein complex (a complex of two or more proteins that may include other nonprotein molecules) [goid 32403] [pmid 16135809] [evidence IPI]; Interacting selectively with any metal ion [goid 46872] [evidence IEA]	MGC4189; RIP; HRIP	1.12798	9.57497	7.35012	3.13006e-05	0.000512236	6.62297	1.00024	9.57497	6.51772	8.28902e-05	0.00115732	5.7289
ooKJT36B6GH3gB6KGI	CDCA3	2.8939	1.0626	ILMN_18763	NM_031299.3	83461	34147595	NM_031299.3	NP_112589.1	ILMN_1737728	GGAAGGAGCCATTCTTGGAACTGGACGACTTCTGAAAACTGGAGGACGAG	12	-	12p13.31d	Homo sapiens cell division cycle associated 3 (CDCA3), mRNA.	The part of a cell or its extracellular environment in which a gene product is located. A gene product may be located in one or more parts of a cell and its location may be as specific as a particular macromolecular complex, that is, a stable, persistent association of macromolecules that function together [goid 5575] [evidence ND ]; All of the contents of a cell excluding the plasma membrane and…	The chemical reactions and pathways resulting in the breakdown of a protein or peptide by hydrolysis of its peptide bonds, initiated by the covalent attachment of a ubiquitin moiety, or multiple ubiquitin moieties, to the protein [goid 6511] [evidence IEA]; The progression of biochemical and morphological phases and events that occur in a cell during successive cell replication or nuclear replica…	Elemental activities, such as catalysis or binding, describing the actions of a gene product at the molecular level. A given gene product may exhibit one or more molecular functions [goid 3674] [evidence ND ]	TOME-1; GRCC8; MGC2577	1.21503	7.42574	15.9119	3.36878e-08	3.41931e-06	11.6989	0.892153	7.42574	11.6836	5.64891e-07	2.88582e-05	9.77392
WV5e7U7SH_J414MMCU	DTL	2.86649	1.05309	ILMN_29702	NM_016448.1	51514	7705575	NM_016448.1	NP_057532.1	ILMN_1745251	CCCTGCCTGTGTCCATGTCAGACTTTGAGCTGATCCTGAATAATAAAGCC	1	+	1q32.3b	Homo sapiens denticleless homolog (Drosophila) (DTL), mRNA.	A membrane-bounded organelle of eukaryotic cells in which chromosomes are housed and replicated. In most cells, the nucleus contains all of the cell's chromosomes except the organellar chromosomes, and is the site of RNA synthesis and processing. In some species, or in specialized cell types, RNA metabolism or DNA replication may be absent [goid 5634] [evidence IEA]; All of the contents of a cell…	The process whereby new strands of DNA are synthesized. The template for replication can either be an existing DNA molecule or RNA [goid 6260] [evidence IEA]; The chemical reactions and pathways resulting in the breakdown of a protein or peptide by hydrolysis of its peptide bonds, initiated by the covalent attachment of a ubiquitin moiety, or multiple ubiquitin moieties, to the protein [goid 6511…	Interacting selectively with any protein or protein complex (a complex of two or more proteins that may include other nonprotein molecules) [goid 5515] [pmid 17041588] [evidence IPI]	RAMP; DCAF2; CDT2; L2DTL	1.05669	7.80423	17.9574	1.09697e-08	1.45332e-06	12.3	1.04948	7.80423	17.8348	1.16921e-08	2.17775e-06	12.074
NhXndz1IrriqOQIHEo	SPAG5	2.86222	1.0516	ILMN_10359	NM_006461.3	10615	73623034	NM_006461.3	NP_006452.3	ILMN_1768291	GACCCTGCTCTCTATTCCAGAGGTGGTGAGGGGATGCAAAGAACTACAGG	17	-	17q11.2a	Homo sapiens sperm associated antigen 5 (SPAG5), mRNA.	A multisubunit complex that is located at the centromeric region of a condensed chromosome and provides an attachment point for the spindle microtubules [goid 777] [evidence IEA]; All of the contents of a cell excluding the plasma membrane and nucleus, but including other subcellular structures [goid 5737] [evidence IEA]; Any microtubule that is part of a mitotic or meiotic spindle; anchored at o…	The progression of biochemical and morphological phases and events that occur in a cell during successive cell replication or nuclear replication events. Canonically, the cell cycle comprises the replication and segregation of genetic material followed by the division of the cell, but in endocycles or syncytial cells nuclear replication or nuclear division may not be followed by cell division [go…		hMAP126; DEEPEST; MAP126	1.24961	7.78281	22.4834	1.33878e-09	3.50548e-07	13.2362	0.822011	7.78281	14.7899	6.61113e-08	6.71029e-06	11.1507
Te_l.fJf.e.U9LnUJk	POLE3	2.85213	1.04806	ILMN_3721	NM_017443.3	54107	31543422	NM_017443.3	NP_059139.2	ILMN_1785198	CTGTTGGCCTTTCTTAGCCTTTTTCTGTTTCCATTCAGTGCTCCAAGCGC	9	-	9q32c	Homo sapiens polymerase (DNA directed), epsilon 3 (p17 subunit) (POLE3), mRNA.	The living contents of a cell; the matter contained within (but not including) the plasma membrane, usually taken to exclude large vacuoles and masses of secretory or ingested material. In eukaryotes it includes the nucleus and cytoplasm [goid 5622] [evidence IEA]; A membrane-bounded organelle of eukaryotic cells in which chromosomes are housed and replicated. In most cells, the nucleus contains …	The process whereby new strands of DNA are synthesized. The template for replication can either be an existing DNA molecule or RNA [goid 6260] [pmid 10801849] [evidence TAS]	Catalysis of the reaction: deoxynucleoside triphosphate + DNA(n) = diphosphate + DNA(n+1); the synthesis of DNA from deoxyribonucleotide triphosphates in the presence of a DNA template and primer [goid 3887] [pmid 10801849] [evidence TAS]; Interacting selectively with any protein or protein complex (a complex of two or more proteins that may include other nonprotein molecules) [goid 5515] [pmid 1…	YBL1; p17; CHRAC17; CHARAC17	1.05924	10.9057	12.4041	3.29262e-07	1.74221e-05	10.2594	1.03681	10.9057	12.1414	3.99549e-07	2.24863e-05	10.0131
f7rBCcM59S_H1LcV64	PNMA2	2.82307	1.03783	ILMN_10930	NM_007257.4	10687	61676176	NM_007257.4	NP_009188.1	ILMN_1790778	TGTGGTAACAAGCTAATATGCTTCCAGTTGACTTCCAGTCTACCCTGGTG	8	-	8p21.2a	Homo sapiens paraneoplastic antigen MA2 (PNMA2), mRNA.	A membrane-bounded organelle of eukaryotic cells in which chromosomes are housed and replicated. In most cells, the nucleus contains all of the cell's chromosomes except the organellar chromosomes, and is the site of RNA synthesis and processing. In some species, or in specialized cell types, RNA metabolism or DNA replication may be absent [goid 5634] [evidence IEA]		Interacting selectively with any protein or protein complex (a complex of two or more proteins that may include other nonprotein molecules) [goid 5515] [pmid 17353931] [evidence IPI]	MM2; MA2; RGAG2; KIAA0883	0.864147	8.0947	10.8481	1.09716e-06	4.27205e-05	9.38783	1.19282	8.0947	14.9742	5.89928e-08	6.34419e-06	11.2167
Ey6v5_K6wp.noV75KQ	RRM1	2.81692	1.03564	ILMN_14789	NM_001033.2	6240	21071083	NM_001033.2	NP_001024.1	ILMN_1771593	TAGTGGGTTTGCTTGAGGTGGTAAGGCTTTGCTGGACCCTGTTGCAGGCA	11	+	11p15.4d	Homo sapiens ribonucleotide reductase M1 polypeptide (RRM1), mRNA.	All of the contents of a cell excluding the plasma membrane and nucleus, but including other subcellular structures [goid 5737] [evidence IEA]; That part of the cytoplasm that does not contain membranous or particulate subcellular components [goid 5829] [pmid 11517226] [evidence EXP]; An enzyme complex composed of 2-4 or more subunits, which usually contains nonheme iron and requires ATP for cata…	The process whereby new strands of DNA are synthesized. The template for replication can either be an existing DNA molecule or RNA [goid 6260] [evidence NAS]; The process of removal or addition of one or more electrons with or without the concomitant removal or addition of a proton or protons [goid 55114] [evidence IEA]	Interacting selectively with a nucleotide, any compound consisting of a nucleoside that is esterified with (ortho)phosphate or an oligophosphate at any hydroxyl group on the ribose or deoxyribose moiety [goid 166] [evidence IEA]; Catalysis of the reaction: 2'-deoxyribonucleoside diphosphate + thioredoxin disulfide + H2O = ribonucleoside diphosphate + thioredoxin. Thioredoxin disulfide is the oxid…	RR1; R1; RIR1	1.26579	9.783	14.3856	8.52775e-08	6.61248e-06	11.1473	0.761685	9.783	8.65653	7.90093e-06	0.000203053	7.76008
TlzASPjkbrqBXicsl8	GGPS1	2.81615	1.03537	ILMN_137664	NM_004837.2	9453	21359876	NM_004837.2	NP_004828.1	ILMN_1692276	GCCTATAAACAGATTGATGCACGTGGTGGGAACCCTGAGCTAGTAGCCTT	1	+	1q42.3b	Homo sapiens geranylgeranyl diphosphate synthase 1 (GGPS1), mRNA.	That fraction of cells, prepared by disruptive biochemical methods, that is soluble in water [goid 5625] [pmid 9741684] [evidence IDA]; All of the contents of a cell excluding the plasma membrane and nucleus, but including other subcellular structures [goid 5737] [evidence IEA]	The chemical reactions and pathways resulting in the formation of any isoprenoid compound, isoprene (2-methylbuta-1,3-diene) or compounds containing or derived from linked isoprene (3-methyl-2-butenylene) residues [goid 8299] [evidence IEA]; The chemical reactions and pathways resulting in the formation of any isoprenoid compound, isoprene (2-methylbuta-1,3-diene) or compounds containing or deriv…	Catalysis of the reaction: geranyl diphosphate + isopentenyl diphosphate = diphosphate + trans,trans-farnesyl diphosphate [goid 4337] [evidence IEA]; Catalysis of the transfer of a group, e.g. a methyl group, glycosyl group, acyl group, phosphorus-containing, or other groups, from one compound (generally regarded as the donor) to another compound (generally regarded as the acceptor). Transferase …	GGPPS1; GGPPS	0.955561	9.09416	7.14135	3.96571e-05	0.000609774	6.4123	1.11099	9.09416	8.30297	1.1278e-05	0.000260895	7.46507
liiuX3qzd7vrs3uU_k	C6orf117	2.81589	1.03528	ILMN_23792	NM_138409.1	112609	24308441	NM_138409.1	NP_612418.1	ILMN_1794829	GAGGAGGTGCCTTCTGGGTATCTCTGTGTTGGTGTATCTGTGCCATTGGC	6	+	6q14.3a	Homo sapiens chromosome 6 open reading frame 117 (C6orf117), mRNA.	A membrane-bounded organelle of eukaryotic cells in which chromosomes are housed and replicated. In most cells, the nucleus contains all of the cell's chromosomes except the organellar chromosomes, and is the site of RNA synthesis and processing. In some species, or in specialized cell types, RNA metabolism or DNA replication may be absent [goid 5634] [pmid 18029348] [evidence IDA]; All of the co…			RP11-51G5.2	0.85978	7.68138	15.7792	3.63993e-08	3.63329e-06	11.6548	1.19173	7.68138	21.8713	1.73517e-09	7.08706e-07	12.8965
Qd3CE93iu7igtHHXJc	KIAA0367	2.81043	1.03334	ILMN_23214	NM_015225.1	23273	62412855	NM_015225.1	NP_056040.1	ILMN_1810628	CTCTCTAAGACATTCTCTGAGGTGTGTGAGGAAGTCACTACTCCTAGCCT	9	-	9q21.13c	Homo sapiens KIAA0367 (KIAA0367), mRNA.			Catalysis of an oxidation-reduction (redox) reaction, a reversible chemical reaction in which the oxidation state of an atom or atoms within a molecule is altered. One substrate acts as a hydrogen or electron donor and becomes oxidized, while the other acts as hydrogen or electron acceptor and becomes reduced [goid 16491] [evidence IEA]; Interacting selectively with a transition metal ions; a tra…	BNIPXL; BMCC1; bA214N16.3; A214N16.3	0.791723	8.00332	7.63331	2.28821e-05	0.0004069	6.89922	1.24023	8.00332	11.9576	4.58508e-07	2.45812e-05	9.91876
f7RJH0gDEQSVfeVWRI	RAI14	2.80829	1.03258	ILMN_4560	NM_015577.1	26064	13470085	NM_015577.1	NP_056392.1	ILMN_1682139	TGTCACAGCACTTCAGAAAATACACAACAGCCCCTTCTGCCCCCGCACAG	5	+	5p13.2d	Homo sapiens retinoic acid induced 14 (RAI14), mRNA.	All of the contents of a cell excluding the plasma membrane and nucleus, but including other subcellular structures [goid 5737] [evidence IEA]; A semiautonomous, self replicating organelle that occurs in varying numbers, shapes, and sizes in the cytoplasm of virtually all eukaryotic cells. It is notably the site of tissue respiration [goid 5739] [evidence IEA]; Any of the various filamentous elem…		Interacting selectively with any protein or protein complex (a complex of two or more proteins that may include other nonprotein molecules) [goid 5515] [pmid 17353931] [evidence IPI]	KIAA1334; RAI13; DKFZp564G013; NORPEG	0.972846	11.8185	15.1002	5.46138e-08	4.6986e-06	11.418	1.08993	11.8185	16.9175	1.90985e-08	3.02677e-06	11.8298
QLR0VHu.euUKd_KlUc	FAM64A	2.808	1.03247	ILMN_18676	NM_019013.1	54478	9506604	NM_019013.1	NP_061886.1	ILMN_1728972	AGTCACTCACCCACTGTGTTTCTGGTGCCAAGGCTCTTGAGGGCCCCACT	17	+	17p13.2a	Homo sapiens family with sequence similarity 64, member A (FAM64A), mRNA.				FLJ10491; FLJ10156	1.21697	7.47038	15.6863	3.84389e-08	3.74528e-06	11.6235	0.820866	7.47038	10.5807	1.36974e-06	5.52779e-05	9.13434
T6PUVeX1yuF_hA92BU	FAM119B	2.80613	1.03181	ILMN_12426	NM_206914.1	25895	45827722	NM_206914.1	NP_996797.1	ILMN_1723846	TGGATTCCACCCCTGCCTTCCTAGGTGACCTTGGACAAATTCTCGAACCC	12	+	12q14.1a	Homo sapiens family with sequence similarity 119, member B (FAM119B), transcript variant 2, mRNA.	The living contents of a cell; the matter contained within (but not including) the plasma membrane, usually taken to exclude large vacuoles and masses of secretory or ingested material. In eukaryotes it includes the nucleus and cytoplasm [goid 5622] [pmid 11256614] [evidence IDA]; Double layer of lipid molecules that encloses all cells, and, in eukaryotes, many organelles; may be a single or doub…				1.02672	8.40839	14.0644	1.04895e-07	7.82909e-06	11.0177	1.03687	8.40839	14.2034	9.5851e-08	8.74617e-06	10.9305
B91yrztS_q.8KSRIeU	UNG	2.80468	1.03129	ILMN_686	NM_080911.1	7374	19718750	NM_080911.1	NP_550433.1	ILMN_1683120	TTCTCCTAGGGTTATGTCCAGTTGGGGTTTTTAAGGCAGCACAGACTGCC	12	+	12q24.11a	Homo sapiens uracil-DNA glycosylase (UNG), transcript variant 2, mRNA.	A membrane-bounded organelle of eukaryotic cells in which chromosomes are housed and replicated. In most cells, the nucleus contains all of the cell's chromosomes except the organellar chromosomes, and is the site of RNA synthesis and processing. In some species, or in specialized cell types, RNA metabolism or DNA replication may be absent [goid 5634] [pmid 9016624] [evidence NAS]; A semiautonomo…	In base excision repair, an altered base is removed by a DNA glycosylase enzyme, followed by excision of the resulting sugar phosphate. The small gap left in the DNA helix is filled in by the sequential action of DNA polymerase and DNA ligase [goid 6284] [pmid 10805771] [evidence TAS]; The chemical reactions and pathways, including anabolism and catabolism, by which living organisms transform che…	Catalysis of the cleavage of the N-C1' glycosidic bond between the damaged DNA base and the deoxyribose sugar, releasing a free base and leaving an apyrimidinic (AP) site. Enzymes with this activity recognize and remove uracil bases in DNA that result from the deamination of cytosine or the misincorporation of dUTP opposite an adenine [goid 4844] [pmid 9016624] [evidence NAS]; Interacting selecti…	UDG; DKFZp781L1143; UNG15; HIGM4; UNG1; UNG2; DGU	1.06737	8.94366	11.6644	5.73303e-07	2.63559e-05	9.86691	0.994279	8.94366	10.8656	1.08155e-06	4.64143e-05	9.30875
9d5S3L96kr9e7Sz1V0	CDCA7	2.79528	1.02793	ILMN_138827	NM_145810.1	83879	22027513	NM_145810.1	NP_665809.1	ILMN_1737184	CTCTGCCAGTCTAGTTTCTGGGCAGGTTTCCTGTGTCAGTATTCCCCCTC	2	+	2q31.1e	Homo sapiens cell division cycle associated 7 (CDCA7), transcript variant 2, mRNA.	A membrane-bounded organelle of eukaryotic cells in which chromosomes are housed and replicated. In most cells, the nucleus contains all of the cell's chromosomes except the organellar chromosomes, and is the site of RNA synthesis and processing. In some species, or in specialized cell types, RNA metabolism or DNA replication may be absent [goid 5634] [pmid 11598121] [evidence IDA]	The synthesis of either RNA on a template of DNA or DNA on a template of RNA [goid 6350] [evidence IEA]; Any process that modulates the frequency, rate or extent of DNA-dependent transcription [goid 6355] [evidence IEA]; Any process that modulates the frequency, rate or extent of cell proliferation [goid 42127] [pmid 11598121] [evidence IDA]		MGC34109; JPO1; FLJ14736; FLJ14722	1.15541	8.37595	16.2381	2.79226e-08	2.96751e-06	11.8045	0.888093	8.37595	12.4813	3.11278e-07	1.92068e-05	10.1815
fpJVeC5QiJ4iiS_4dw	TEAD4	2.79014	1.02609	ILMN_6865	NM_201441.1	7004	46411155	NM_201441.1	NP_958849.1	ILMN_1705301	GGCAGCCCCCTGAAGTGCCAAGAGAGCTGAGAGGAGCAGTTGTGACTCTA	12	+	12p13.33a	Homo sapiens TEA domain family member 4 (TEAD4), transcript variant 2, mRNA.	A membrane-bounded organelle of eukaryotic cells in which chromosomes are housed and replicated. In most cells, the nucleus contains all of the cell's chromosomes except the organellar chromosomes, and is the site of RNA synthesis and processing. In some species, or in specialized cell types, RNA metabolism or DNA replication may be absent [goid 5634] [evidence IEA]	The process whose specific outcome is the progression of the skeleton over time, from its formation to the mature structure. The skeleton is the bony framework of the body in vertebrates (endoskeleton) or the hard outer envelope of insects (exoskeleton or dermoskeleton) [goid 1501] [pmid 8662936] [evidence TAS]; The synthesis of either RNA on a template of DNA or DNA on a template of RNA [goid 63…	The function of binding to a specific DNA sequence in order to modulate transcription. The transcription factor may or may not also interact selectively with a protein or macromolecular complex [goid 3700] [evidence IEA]; Functions to initiate or regulate RNA polymerase II transcription [goid 3702] [pmid 8921372] [evidence TAS]	RTEF-1; MGC9014; TEF-3; TEFR-1; EFTR-2; TCF13L1; hRTEF-1B; RTEF1	1.00189	9.24344	9.69642	2.9563e-06	8.76748e-05	8.61776	1.04989	9.24344	10.161	1.95951e-06	7.03826e-05	8.86483
iIteqJ97UXteSKLb9Q	CD151	2.78871	1.02558	ILMN_139293	NM_004357.3	977	34328913	NM_004357.3	NP_004348.2	ILMN_1661589	AGAGTCCTGGGGAGCTTCTGTCCACCTGTCCTGCAGAGGAGTCGTTTCCA	11	+	11p15.5c	Homo sapiens CD151 antigen (CD151), transcript variant 4, mRNA.	That fraction of cells, prepared by disruptive biochemical methods, that includes the plasma and other membranes [goid 5624] [pmid 8627808] [evidence TAS]; The membrane surrounding a cell that separates the cell from its external environment. It consists of a phospholipid bilayer and associated proteins [goid 5886] [pmid 9602068] [evidence NAS]; Penetrating at least one phospholipid bilayer of a …	The attachment of a cell, either to another cell or to an underlying substrate such as the extracellular matrix, via cell adhesion molecules [goid 7155] [pmid 9602068] [evidence NAS]; The series of events required for an organism to receive a visual stimulus, convert it to a molecular signal, and recognize and characterize the signal. Visual stimuli are detected in the form of photons and are pro…	Interacting selectively with any protein or protein complex (a complex of two or more proteins that may include other nonprotein molecules) [goid 5515] [pmid 14676841] [evidence IPI]	TSPAN24; GP27; SFA1; PETA-3	1.07794	9.68449	12.784	2.50482e-07	1.42436e-05	10.4471	0.971252	9.68449	11.5188	6.41757e-07	3.1593e-05	9.68425
frKgvBy16p.nf0uJyk	BUB1B	2.78686	1.02491	ILMN_15300	NM_001211.4	701	59814246	NM_001211.4	NP_001202.4	ILMN_1733950	GGTAGGGAAGTTAACTAGTCCTGGGGCTTTGCTCTTTCAGTGAGCTAGGC	15	+	15q15.1a	Homo sapiens BUB1 budding uninhibited by benzimidazoles 1 homolog beta (yeast) (BUB1B), mRNA.	The region of a condensed chromosome kinetochore most external to centromeric DNA; this outer region mediates kinetochore-microtubule interactions [goid 940] [evidence IEA]; A membrane-bounded organelle of eukaryotic cells in which chromosomes are housed and replicated. In most cells, the nucleus contains all of the cell's chromosomes except the organellar chromosomes, and is the site of RNA synt…	A form of programmed cell death induced by external or internal signals that trigger the activity of proteolytic caspases, whose actions dismantle the cell and result in cell death. Apoptosis begins internally with condensation and subsequent fragmentation of the cell nucleus (blebbing) while the plasma membrane remains intact. Other characteristics of apoptosis include DNA fragmentation and the …	Interacting selectively with a nucleotide, any compound consisting of a nucleoside that is esterified with (ortho)phosphate or an oligophosphate at any hydroxyl group on the ribose or deoxyribose moiety [goid 166] [evidence IEA]; Catalysis of the reaction: ATP + a protein serine/threonine = ADP + protein serine/threonine phosphate [goid 4674] [evidence IEA]; Interacting selectively with any prote…	Bub1A; hBUBR1; MAD3L; BUB1beta; SSK1; BUBR1	1.26228	7.44629	11.1735	8.42845e-07	3.48571e-05	9.58496	0.74065	7.44629	6.55612	7.91032e-05	0.00111566	5.77101
BiXUgqHpd5URfh9LP0	CDT1	2.78557	1.02445	ILMN_18895	NM_030928.2	81620	19923847	NM_030928.2	NP_112190.1	ILMN_1651237	GAGCCTCCAGAAGGGACTGGCCTCTGCCCACACCTTGACTTCAGTATTTC	16	+	16q24.3a	Homo sapiens chromatin licensing and DNA replication factor 1 (CDT1), mRNA.	A membrane-bounded organelle of eukaryotic cells in which chromosomes are housed and replicated. In most cells, the nucleus contains all of the cell's chromosomes except the organellar chromosomes, and is the site of RNA synthesis and processing. In some species, or in specialized cell types, RNA metabolism or DNA replication may be absent [goid 5634] [pmid 11125146] [evidence IDA]; That part of …	A signal transduction based surveillance mechanism that prevents the initiation of mitosis until DNA replication is complete, thereby ensuring that progeny inherit a full complement of the genome [goid 76] [pmid 14672932] [evidence IDA]; The process whereby new strands of DNA are synthesized. The template for replication can either be an existing DNA molecule or RNA [goid 6260] [evidence IEA]; Th…	Interacting selectively with DNA (deoxyribonucleic acid) [goid 3677] [evidence ISS]; Interacting selectively with any protein or protein complex (a complex of two or more proteins that may include other nonprotein molecules) [goid 5515] [pmid 15232106] [evidence IPI]	DUP; RIS2	1.16093	7.85589	12.1013	4.11662e-07	2.06597e-05	10.1033	0.873711	7.85589	9.10743	5.10154e-06	0.000145378	8.11572
oqV1SBdJP19SVNQEeI	CYB5R3	2.78014	1.0225	ILMN_15776	NM_007326.2	1727	70908371	NM_007326.2	NP_015565.1	ILMN_1740441	GGGCCCTCCCAGAACCTCAGCATTTCCTTCCAGCCCATCCAAACACTGAG	22	-	22q13.2b	Homo sapiens cytochrome b5 reductase 3 (CYB5R3), transcript variant S, mRNA.	The inner, i.e. lumen-facing, lipid bilayer of the mitochondrial envelope. It is highly folded to form cristae [goid 5743] [evidence IEA]; All of the contents of a cell excluding the plasma membrane and nucleus, but including other subcellular structures [goid 5737] [pmid 9207238] [evidence TAS]; A semiautonomous, self replicating organelle that occurs in varying numbers, shapes, and sizes in the…	The chemical reactions and pathways resulting in the formation of cholesterol, cholest-5-en-3 beta-ol, the principal sterol of vertebrates and the precursor of many steroids, including bile acids and steroid hormones [goid 6695] [evidence IEA]; The flow of blood through the body of an animal, enabling the transport of O2 and nutrients to the tissues and the removal of waste products [goid 8015] […	Any molecular entity that serves as an electron acceptor and electron donor in an electron transport system [goid 9055] [evidence IEA]; Catalysis of an oxidation-reduction (redox) reaction, a reversible chemical reaction in which the oxidation state of an atom or atoms within a molecule is altered. One substrate acts as a hydrogen or electron donor and becomes oxidized, while the other acts as hy…	DIA1; B5R	1.14781	8.86014	16.5249	2.37441e-08	2.60196e-06	11.894	0.88527	8.86014	12.7452	2.57499e-07	1.72305e-05	10.3073
E0LNfvhGlOFH9VupTo	HMOX1	2.77395	1.02027	ILMN_25059	NM_002133.1	3162	4504436	NM_002133.1	NP_002124.1	ILMN_1800512	TCAAGTATCCTTGTTGACACGGCCATGACCACTTTCCCCGTGGGCCATGG	22	+	22q12.3c	Homo sapiens heme oxygenase (decycling) 1 (HMOX1), mRNA.	That part of a multicellular organism outside the cells proper, usually taken to be outside the plasma membranes, and occupied by fluid [goid 5615] [pmid 18307065] [evidence TAS]; That fraction of cells, prepared by disruptive biochemical methods, that includes the plasma and other membranes [goid 5624] [pmid 3345742] [evidence TAS]; A membrane-bounded organelle of eukaryotic cells in which chrom…	[goid 6788] [evidence IEA]; A change in state or activity of a cell or an organism (in terms of movement, secretion, enzyme production, gene expression, etc.) as a result of a stimulus [goid 50896] [evidence IEA]; The multiplication or reproduction of endothelial cells, resulting in the expansion of a cell population. Endothelial cells are thin flattened cells which line the inside surfaces of bo…	Catalysis of the reaction: heme + 3 donor-H2 + 3 O2 = biliverdin + Fe2+ + CO + 3 acceptor + 3 H2O [goid 4392] [evidence IEA]; Catalysis of the reaction: heme + 3 donor-H2 + 3 O2 = biliverdin + Fe2+ + CO + 3 acceptor + 3 H2O [goid 4392] [pmid 9884342] [evidence TAS]; Mediates the transfer of a signal from the outside to the inside of a cell by means other than the introduction of the signal molecu…	HO-1; bK286B10	0.769649	8.19842	13.6192	1.40766e-07	9.3158e-06	10.8295	1.23373	8.19842	21.8314	1.76519e-09	7.08706e-07	12.89
Bnkekn._3X_rPRBJSo	TXLNA	2.77126	1.0193	ILMN_1892	NM_175852.3	200081	39725959	NM_175852.3	NP_787048.1	ILMN_1737084	GCTGCACTGGCAGCTTTTTTGTCTCCTTTGGGTATTCACAACAGCCAGGG	1	+	1p35.1b	Homo sapiens taxilin alpha (TXLNA), mRNA.	The space external to the outermost structure of a cell. For cells without external protective or external encapsulating structures this refers to space outside of the plasma membrane. This term covers the host cell environment outside an intracellular parasite [goid 5576] [pmid 8327514] [evidence NAS]; All of the contents of a cell excluding the plasma membrane and nucleus, but including other s…	A process of secretion by a cell that results in the release of intracellular molecules (e.g. hormones, matrix proteins) contained within a membrane-bounded vesicle by fusion of the vesicle with the plasma membrane of a cell. This is the process whereby most molecules are secreted from eukaryotic cells [goid 6887] [evidence IEA]; The multiplication or reproduction of cells, resulting in the expan…	Interacting selectively with any protein or protein complex (a complex of two or more proteins that may include other nonprotein molecules) [goid 5515] [pmid 17353931] [evidence IPI]; Interacting selectively with the high molecular weight B cell growth factor receptor [goid 30372] [pmid 8327514] [evidence NAS]	RP4-622L5.4; MGC118870; MGC118871; IL14; TXLN; DKFZp451J0118	1.11372	10.9359	7.01702	4.57669e-05	0.000681113	6.28392	0.918273	10.9359	5.78561	0.000209636	0.00236128	4.8818
l3uSS2p6Od7pf36tdM	FZD4	2.76539	1.01718	ILMN_13859	NM_012193.2	8322	22547160	NM_012193.2	NP_036325.2	ILMN_1743367	TCTGTGCAGCAGTCGGGCTGGATGCTCTGTGGCCTTTCTTGGGTCCTCAT	11	-	11q14.2a	Homo sapiens frizzled homolog 4 (Drosophila) (FZD4), mRNA.	Double layer of lipid molecules that encloses all cells, and, in eukaryotes, many organelles; may be a single or double lipid bilayer; also includes associated proteins [goid 16020] [evidence IEA]; Penetrating at least one phospholipid bilayer of a membrane. May also refer to the state of being buried in the bilayer with no exposure outside the bilayer. When used to describe a protein, indicates …	The series of molecular signals generated as a consequence of a G-protein coupled receptor binding to its physiological ligand [goid 7186] [evidence IEA]; The biological process whose specific outcome is the progression of a multicellular organism over time from an initial condition (e.g. a zygote or a young adult) to a later condition (e.g. a multicellular animal or an aged adult) [goid 7275] [e…	Combining with an extracellular or intracellular messenger to initiate a change in cell activity [goid 4872] [evidence IEA]; [goid 4926] [evidence IEA]; A receptor that binds an extracellular ligand and transmits the signal to a heterotrimeric G-protein complex. These receptors are characteristically seven-transmembrane receptors and are made up of hetero- or homodimers [goid 4930] [evidence IEA]…	FzE4; EVR1; GPCR; FZD4S; CD344; MGC34390; Fz-4; FEVR	1.10957	10.4701	13.2384	1.82329e-07	1.13201e-05	10.6601	0.918466	10.4701	10.9582	1.00273e-06	4.44029e-05	9.36403
ckjYiQh5.0oJfoZ5K4	TXN	2.76224	1.01604		NM_003329.1		4507744	NM_003329.1		ILMN_1343293	GCAGATCGAGAGCAAGACTGCTTTTCAGGAAGCCTTGGACGCTGCAGGTG				Homo sapiens thioredoxin (TXN), mRNA.	All of the contents of a cell excluding the plasma membrane and nucleus, but including other subcellular structures [goid 5737] [evidence IEA]; A semiautonomous, self replicating organelle that occurs in varying numbers, shapes, and sizes in the cytoplasm of virtually all eukaryotic cells. It is notably the site of tissue respiration [goid 5739] [evidence IEA]; That part of the cytoplasm that doe…	Any process that maintains the redox environment of a cell or compartment within a cell [goid 45454] [evidence IEA]; The directed movement of substances (such as macromolecules, small molecules, ions) into, out of, within or between cells, or within a multicellular organism [goid 6810] [evidence IEA]; Any process involved in the controlled movement of a cell [goid 6928] [pmid 10947064] [evidence …	Interacting selectively with any protein or protein complex (a complex of two or more proteins that may include other nonprotein molecules) [goid 5515] [pmid 15480426] [evidence IPI]; Interacting selectively with any protein or protein complex (a complex of two or more proteins that may include other nonprotein molecules) [goid 5515] [pmid 10814541] [evidence IPI]		1.10058	12.5635	6.45731	8.92504e-05	0.00113984	5.67807	0.926244	12.5635	5.43447	0.000335634	0.00339523	4.44468
lk5u5KHp7ufodp1K6A	TXNDC12	2.7498	1.01153	ILMN_22592	NM_015913.2	51060	23943808	NM_015913.2	NP_056997.1	ILMN_1783753	GCATGCGTGTGCAGGACTGGCTGTGTGCTTGGACTCGGCTCCAGGTGGAA	1	-	1p32.3e-p32.3d	Homo sapiens thioredoxin domain containing 12 (endoplasmic reticulum) (TXNDC12), mRNA.	The irregular network of unit membranes, visible only by electron microscopy, that occurs in the cytoplasm of many eukaryotic cells. The membranes form a complex meshwork of tubular channels, which are often expanded into slitlike cavities called cisternae. The ER takes two forms, rough (or granular), with ribosomes adhering to the outer surface, and smooth (with no ribosomes attached) [goid 5783…	Any process that maintains the redox environment of a cell or compartment within a cell [goid 45454] [evidence IEA]; The process of removal or addition of one or more electrons with or without the concomitant removal or addition of a proton or protons [goid 55114] [evidence IEA]	Catalysis of an oxidation-reduction (redox) reaction, a reversible chemical reaction in which the oxidation state of an atom or atoms within a molecule is altered. One substrate acts as a hydrogen or electron donor and becomes oxidized, while the other acts as hydrogen or electron acceptor and becomes reduced [goid 16491] [evidence IEA]; Catalysis of the reaction: 2 glutathione + protein-disulfid…	AGR1; ERP19; TLP19; hAG-1; ERP18	1.08925	10.0002	10.134	2.00607e-06	6.51863e-05	8.92433	0.929376	10.0002	8.64652	7.97968e-06	0.000204205	7.75193
BUGRWL_7_KUV4o2oSc	PMP22	2.74023	1.00804	ILMN_9212	NM_153321.1	5376	24430162	NM_153321.1	NP_696996.1	ILMN_1810864	CCAACGCACCCGAGTTTGTGTTTGAGGCCACCCTGAGGATCGGGACAGCT	17	-	17p12a	Homo sapiens peripheral myelin protein 22 (PMP22), transcript variant 2, mRNA.	Double layer of lipid molecules that encloses all cells, and, in eukaryotes, many organelles; may be a single or double lipid bilayer; also includes associated proteins [goid 16020] [evidence IEA]; Penetrating at least one phospholipid bilayer of a membrane. May also refer to the state of being buried in the bilayer with no exposure outside the bilayer. When used to describe a protein, indicates …	The process of communication from a neuron to a target (neuron, muscle, or secretory cell) across a synapse [goid 7268] [pmid 8275092] [evidence TAS]; The process whose specific outcome is the progression of the peripheral nervous system over time, from its formation to the mature structure. The peripheral nervous system is one of the two major divisions of the nervous system. Nerves in the PNS c…		CMT1A; GAS-3; DSS; CMT1E; MGC20769; HMSNIA; HNPP; Sp110	1.17683	8.75373	14.9274	6.0717e-08	5.15012e-06	11.3547	0.816855	8.75373	10.3613	1.64912e-06	6.23317e-05	8.9954
lpT7JXe7vRJTXseT1k	MCTP1	2.73251	1.00522	ILMN_2499	NM_001002796.1	79772	50582995	NM_001002796.1	NP_001002796.1	ILMN_1654685	GGCCATTGTAGCCCTCTGTGTGTTCACAGCCATCCTGTACTGCATTCCGC	5	-	5q15c	Homo sapiens multiple C2 domains, transmembrane 1 (MCTP1), transcript variant S, mRNA.	That fraction of cells, prepared by disruptive biochemical methods, that includes the plasma and other membranes [goid 5624] [pmid 15528213] [evidence ISS]; Double layer of lipid molecules that encloses all cells, and, in eukaryotes, many organelles; may be a single or double lipid bilayer; also includes associated proteins [goid 16020] [evidence IEA]; Penetrating at least one phospholipid bilaye…	A series of molecular signals in which a cell uses calcium ions to convert an extracellular signal into a response [goid 19722] [pmid 15528213] [evidence NAS]	Interacting selectively with calcium ions (Ca2+) [goid 5509] [pmid 15528213] [evidence IDA]; Interacting selectively with phospholipids, a class of lipids containing phosphoric acid as a mono- or diester, in the presence of calcium [goid 5544] [pmid 15528213] [evidence IDA]	FLJ22344	1.02857	9.76616	13.9303	1.14504e-07	8.32619e-06	10.9621	0.981481	9.76616	13.2926	1.75666e-07	1.30222e-05	10.5549
lekrQ59WhGjR.7ePUk	MCM7	2.73247	1.00521	ILMN_1133	NM_182776.1	4176	33469921	NM_182776.1	NP_877577.1	ILMN_1663195	CTGGCAGGTCAATGCTTCCCGGACACGGATCACTTTTGTCTGATTCCAGC	7	-	7q22.1c	Homo sapiens minichromosome maintenance complex component 7 (MCM7), transcript variant 2, mRNA.	A membrane-bounded organelle of eukaryotic cells in which chromosomes are housed and replicated. In most cells, the nucleus contains all of the cell's chromosomes except the organellar chromosomes, and is the site of RNA synthesis and processing. In some species, or in specialized cell types, RNA metabolism or DNA replication may be absent [goid 5634] [evidence IEA]; All of the contents of a cell…	The process by which DNA replication is started; this involves the separation of a stretch of the DNA double helix, the recruitment of DNA polymerases and the initiation of polymerase action [goid 6270] [evidence IEA]; The process whereby new strands of DNA are synthesized. The template for replication can either be an existing DNA molecule or RNA [goid 6260] [pmid 12791985] [evidence EXP]; The p…	Interacting selectively with a nucleotide, any compound consisting of a nucleoside that is esterified with (ortho)phosphate or an oligophosphate at any hydroxyl group on the ribose or deoxyribose moiety [goid 166] [evidence IEA]; Interacting selectively with DNA (deoxyribonucleic acid) [goid 3677] [evidence IEA]; Interacting selectively with ATP, adenosine 5'-triphosphate, a universally important…	MCM2; CDC47; P1.1-MCM3; P1CDC47; CDABP0042; P85MCM; PNAS-146	1.18158	10.4244	10.6774	1.2634e-06	4.68704e-05	9.28099	0.804224	10.4244	7.26739	3.43575e-05	0.000597437	6.51143
fpd5BREqM.ec5FJdHU	TNFSF4	2.73222	1.00511	ILMN_8432	NM_003326.2	7292	23510446	NM_003326.2	NP_003317.1	ILMN_1746175	GGCCTCTGCAACCACACAGGGATATTTCTGCTATGCACCAGCCTCACTCC	1	-	1q25.1a	Homo sapiens tumor necrosis factor (ligand) superfamily, member 4 (tax-transcriptionally activated glycoprotein 1, 34kDa) (TNFSF4), mRNA.	Double layer of lipid molecules that encloses all cells, and, in eukaryotes, many organelles; may be a single or double lipid bilayer; also includes associated proteins [goid 16020] [evidence IEA]; That part of a multicellular organism outside the cells proper, usually taken to be outside the plasma membranes, and occupied by fluid [goid 5615] [evidence IEA]; Penetrating at least one phospholipid…	The immediate defensive reaction (by vertebrate tissue) to infection or injury caused by chemical or physical agents. The process is characterized by local vasodilation, extravasation of plasma into intercellular spaces and accumulation of white blood cells and macrophages [goid 6954] [evidence IEA]; Any immune system process that functions in the calibrated response of an organism to a potential…	Interacting selectively with the tumor necrosis factor receptor [goid 5164] [evidence IEA]; Interacting selectively with any protein or protein complex (a complex of two or more proteins that may include other nonprotein molecules) [goid 5515] [evidence IEA]; Functions to control the survival, growth, differentiation and effector function of tissues and cells [goid 5125] [evidence IEA]; Interacti…	TXGP1; OX4OL; CD252; CD134L; OX-40L; GP34	0.642049	10.1479	4.96617	0.000645985	0.00552605	3.82406	1.29493	10.1479	10.0162	2.22367e-06	7.77082e-05	8.7682
0J53x7JOuXTsBUR6Jg	ARL6IP6	2.72399	1.0021	ILMN_11477	NM_152522.2	151188	37059759	NM_152522.2	NP_689735.1	ILMN_1797964	AGCTGCTCTTACTGTAGCATGGTGCCTCATGTAAACCCACACTGGAGCGA	2	+	2q23.3d	Homo sapiens ADP-ribosylation-like factor 6 interacting protein 6 (ARL6IP6), mRNA.	Double layer of lipid molecules that encloses all cells, and, in eukaryotes, many organelles; may be a single or double lipid bilayer; also includes associated proteins [goid 16020] [evidence IEA]; Penetrating at least one phospholipid bilayer of a membrane. May also refer to the state of being buried in the bilayer with no exposure outside the bilayer. When used to describe a protein, indicates …		Interacting selectively with any protein or protein complex (a complex of two or more proteins that may include other nonprotein molecules) [goid 5515] [evidence IEA]	MGC33864; PFAAP1	1.03773	9.54873	11.7548	5.34837e-07	2.50334e-05	9.91693	0.965565	9.54873	10.9374	1.01993e-06	4.47259e-05	9.35163
Z1KLrne417n0l02VEE	TMEM189-UBE2V1	2.72131	1.00111	ILMN_20084	NM_199203.1	387522	40806189	NM_199203.1	NP_954673.1	ILMN_1749212	TCCAGGAGTGGTGCTCTGTGATCCTGTGCTTCAGCCTCATCGCCCACAAC	20	-	20q13.13e	Homo sapiens TMEM189-UBE2V1 (TMEM189-UBE2V1), transcript variant 1, mRNA.				UBE2V1; CROC-1B	1.03379	8.63237	9.01197	5.58826e-06	0.000138686	8.1004	0.967681	8.63237	8.4357	9.85406e-06	0.000236118	7.57754
xU646Ov6AqDvrl.7lE	DUSP3	2.7107	0.997207	ILMN_14523	NM_004090.2	1845	37655179	NM_004090.2	NP_004081.1	ILMN_1797522	CCATGGTGATGGATGGTTTGGAAAGGGAATGTTGGTGCCTTTTGTGCCAC	17	-	17q21.31b	Homo sapiens dual specificity phosphatase 3 (vaccinia virus phosphatase VH1-related) (DUSP3), mRNA.	That part of the nuclear content other than the chromosomes or the nucleolus [goid 5654] [pmid 17322878] [evidence EXP]	The process of removing one or more phosphoric residues from a protein [goid 6470] [evidence IEA]; The process of removing one or more phosphoric residues from a protein [goid 6470] [pmid 1281549] [evidence TAS]	Catalysis of the reaction: protein tyrosine phosphate + H2O = protein tyrosine + phosphate [goid 4725] [evidence IEA]; Catalysis of the reaction: protein serine/threonine/tyrosine phosphate + H2O = protein serine/threonine/tyrosine + phosphate [goid 8138] [evidence IEA]; Catalysis of the hydrolysis of various bonds, e.g. C-O, C-N, C-C, phosphoric anhydride bonds, etc. Hydrolase is the systematic …	VHR	0.862633	11.0544	7.98448	1.57004e-05	0.000305996	7.22713	1.12029	11.0544	10.3694	1.63781e-06	6.23317e-05	9.00057
Ba74S4e9n1Uj9XNt_k	C18orf34	2.70421	0.994811	ILMN_26292	NM_198995.1	374864	39752676	NM_198995.1	NP_945346.1	ILMN_1673320	CGGTGTTGACAGTGACTGTTCGCTTCCCCAGATTTCCCTATCGTCTTGGC	18	-	18q12.1e-q12.1f	Homo sapiens chromosome 18 open reading frame 34 (C18orf34), mRNA.				MGC163407; MGC111498; FLJ44050	0.725122	7.48886	8.34327	1.08232e-05	0.00022978	7.54615	1.22194	7.48886	14.0597	1.05216e-07	9.37571e-06	10.8741
rWSgWYjrci0nxNXiSg	CD9	2.69799	0.992507	ILMN_4953	NM_001769.2	928	21237762	NM_001769.2	NP_001760.1	ILMN_1679858	CCGCAGGAACCGCGAGATGGTCTAGAGTCAGCTTACATCCCTGAGCAGGA	12	+	12p13.31e	Homo sapiens CD9 molecule (CD9), mRNA.	Double layer of lipid molecules that encloses all cells, and, in eukaryotes, many organelles; may be a single or double lipid bilayer; also includes associated proteins [goid 16020] [evidence IEA]; Penetrating at least one phospholipid bilayer of a membrane. May also refer to the state of being buried in the bilayer with no exposure outside the bilayer. When used to describe a protein, indicates …	Any process involved in the controlled movement of a cell [goid 6928] [pmid 8478605] [evidence IDA]; The attachment of a cell, either to another cell or to an underlying substrate such as the extracellular matrix, via cell adhesion molecules [goid 7155] [pmid 7511626] [evidence IDA]; The binding and fusion of a sperm, having penetrated the zona pellucida, with the plasma membrane of the oocyte. B…	Interacting selectively with any protein or protein complex (a complex of two or more proteins that may include other nonprotein molecules) [goid 5515] [pmid 11504738] [evidence IPI]; Interacting selectively with any protein or protein complex (a complex of two or more proteins that may include other nonprotein molecules) [goid 5515] [pmid 11278880] [evidence IPI]	MRP-1; MIC3; BTCC-1; BA2; 5H9; TSPAN29; GIG2; DRAP-27; P24	1.08059	13.3903	22.7909	1.17828e-09	3.37068e-07	13.2853	0.898694	13.3903	18.9545	6.6283e-09	1.44281e-06	12.3395
l7afEnfWi3Il7673tU	COBLL1	2.69076	0.989824	ILMN_12678	NM_014900.3	22837	62821786	NM_014900.3	NP_055715.3	ILMN_1761260	TGTCGGCTTACAGCTCTTCCGGAGTCTAGAGCCTGTTGGTGTTCTGTCCC	2	-	2q24.3b	Homo sapiens COBL-like 1 (COBLL1), mRNA.				KIAA0977	0.946242	8.58196	12.305	3.5405e-07	1.83284e-05	10.209	1.03213	8.58196	13.4218	1.60831e-07	1.24709e-05	10.6108
oWA4lIXsEXhOOvXd_k	SRPX	2.68741	0.988577	ILMN_26705	NM_006307.2	8406	21314639	NM_006307.2	NP_006298.1	ILMN_1709486	CCGAAATGAGCCAGACCTGTAACACCTGACATGATGGTTCCTCTCTTGGC	X	-	Xp11.4e	Homo sapiens sushi-repeat-containing protein, X-linked (SRPX), mRNA.	The external part of the cell wall and/or plasma membrane [goid 9986] [pmid 12493773] [evidence IDA]; Double layer of lipid molecules that encloses all cells, and, in eukaryotes, many organelles; may be a single or double lipid bilayer; also includes associated proteins [goid 16020] [pmid 8634708] [evidence TAS]	The attachment of a cell, either to another cell or to an underlying substrate such as the extracellular matrix, via cell adhesion molecules [goid 7155] [evidence IEA]	Interacting selectively with any protein or protein complex (a complex of two or more proteins that may include other nonprotein molecules) [goid 5515] [evidence IEA]	DRS; ETX1	0.870698	11.6217	16.7109	2.14045e-08	2.45927e-06	11.9505	1.09755	11.6217	21.0647	2.46876e-09	8.57752e-07	12.7593
upJRRddreVXTwD0b1Q	C10orf116	2.66985	0.982021	ILMN_1735	NM_006829.2	10974	47078273	NM_006829.2	NP_006820.1	ILMN_1680110	GGCAGCCACCACCTCCTCGGTCTGCCCCCTCATTAAAATTCACGTTCCCA	10	+	10q23.2a	Homo sapiens chromosome 10 open reading frame 116 (C10orf116), mRNA.				APM2	1.06928	7.84319	10.0547	2.14979e-06	6.87437e-05	8.87011	0.889138	7.84319	8.36074	1.06324e-05	0.000250777	7.51428
rnexMcUiefoA8ClH7o	ADAMTS18	2.66489	0.980163	ILMN_17747	NM_199355.1	170692	40806186	NM_199355.1	NP_955387.1	ILMN_1770152	GCTCTGTACATACTACCAGAGCTGCTTGGAAAATTAAAGGCCACTTGTGG	16	-	16q23.1c	Homo sapiens ADAM metallopeptidase with thrombospondin type 1 motif, 18 (ADAMTS18), transcript variant 1, mRNA.	The space external to the outermost structure of a cell. For cells without external protective or external encapsulating structures this refers to space outside of the plasma membrane. This term covers the host cell environment outside an intracellular parasite [goid 5576] [evidence IEA]; A layer consisting mainly of proteins (especially collagen) and glycosaminoglycans (mostly as proteoglycans) …	The hydrolysis of a peptide bond or bonds within a protein [goid 6508] [evidence IEA]	Catalysis of the hydrolysis of internal, alpha-peptide bonds in a polypeptide chain by a mechanism in which water acts as a nucleophile, one or two metal ions hold the water molecule in place, and charged amino acid side chains are ligands for the metal ions [goid 4222] [evidence IEA]; Catalysis of the hydrolysis of a peptide bond. A peptide bond is a covalent bond formed when the carbon atom fro…	ADAMTS21	0.897408	7.36194	14.6905	7.03416e-08	5.71974e-06	11.2656	1.05843	7.36194	17.3263	1.53005e-08	2.53609e-06	11.9418
rsS50XA1N4cfvXuV34	DKC1	2.65994	0.978304	ILMN_2775	NM_001363.2	1736	15011921	NM_001363.2	NP_001354.1	ILMN_1671257	GTACAGTGCTCACCTAAATCCATCTGACTACTTGTTCCTGTGCCCTCTTG	X	+	Xq28g	Homo sapiens dyskeratosis congenita 1, dyskerin (DKC1), mRNA.	A membrane-bounded organelle of eukaryotic cells in which chromosomes are housed and replicated. In most cells, the nucleus contains all of the cell's chromosomes except the organellar chromosomes, and is the site of RNA synthesis and processing. In some species, or in specialized cell types, RNA metabolism or DNA replication may be absent [goid 5634] [evidence IEA]; That part of the nuclear cont…	The intramolecular conversion of uridine to pseudouridine within an RNA molecule. This posttranscriptional base modification occurs in tRNA, rRNA, and snRNAs [goid 1522] [evidence IEA]; Any process involved in the conversion of a primary ribosomal RNA (rRNA) transcript into one or more mature rRNA molecules [goid 6364] [pmid 10556300] [evidence TAS]; Any process involved in the conversion of one …	Catalysis of the reaction: deoxynucleoside triphosphate + DNA(n) = diphosphate + DNA(n+1). Catalyzes extension of the 3'- end of a DNA strand by one deoxynucleotide at a time using an internal RNA template that encodes the telomeric repeat sequence [goid 3720] [pmid 12135483] [evidence IDA]; Interacting selectively with an RNA molecule or a portion thereof [goid 3723] [pmid 10591218] [evidence TA…	NAP57; XAP101; dyskerin; DKC; NOLA4	0.948491	9.57309	6.66204	6.95973e-05	0.000940413	5.90508	1.00751	9.57309	7.0766	4.27202e-05	0.000698161	6.32003
rhAoEPAenj.pflIn.o	CDC2	2.659	0.977949	ILMN_24793	NM_001786.2	983	16306490	NM_001786.2	NP_001777.1	ILMN_1710428	GACAAAGGAACAATTAAACTGGCTGATTTTGGCCTTGCCAGAGCTTTTGG	10	+	10q21.2a	Homo sapiens cell division cycle 2, G1 to S and G2 to M (CDC2), transcript variant 1, mRNA.	A membrane-bounded organelle of eukaryotic cells in which chromosomes are housed and replicated. In most cells, the nucleus contains all of the cell's chromosomes except the organellar chromosomes, and is the site of RNA synthesis and processing. In some species, or in specialized cell types, RNA metabolism or DNA replication may be absent [goid 5634] [pmid 18029348] [evidence IDA]; A membrane-bo…	The process of introducing a phosphate group on to a protein [goid 6468] [evidence IEA]; A process which directly inhibits any of the steps required for cell death by apoptosis [goid 6916] [pmid 11069302] [evidence IDA]; The progression of biochemical and morphological phases and events that occur in a cell during successive cell replication or nuclear replication events. Canonically, the cell cy…	Interacting selectively with a nucleotide, any compound consisting of a nucleoside that is esterified with (ortho)phosphate or an oligophosphate at any hydroxyl group on the ribose or deoxyribose moiety [goid 166] [evidence IEA]; Catalysis of the reaction: ATP + a protein = ADP + a phosphoprotein; dependent on the binding of a regulatory cyclin subunit and full activity requires stimulatory phosp…	DKFZp686L20222; CDK1; MGC111195; CDC28A	1.0654	7.41777	15.8065	3.58218e-08	3.59552e-06	11.664	0.884859	7.41777	13.128	1.96766e-07	1.40626e-05	10.4823
EZ7hPZxEoTTmzl0p5E	LOX	2.65321	0.975772	ILMN_11693	NM_002317.3	4015	21264603	NM_002317.3	NP_002308.2	ILMN_1695880	CGCTGTGACATTCGCTACACAGGACATCATGCGTATGCCTCAGGCTGCAC	5	-	5q23.1e	Homo sapiens lysyl oxidase (LOX), mRNA.	The space external to the outermost structure of a cell. For cells without external protective or external encapsulating structures this refers to space outside of the plasma membrane. This term covers the host cell environment outside an intracellular parasite [goid 5576] [evidence IEA]; Any of the various assemblies in which collagen chains form a left-handed triple helix; may assemble into hig…	The process whose specific outcome is the progression of the blood vessel over time, from its formation to the mature structure. The blood vessel is the vasculature carrying blood [goid 1568] [evidence IEA]; The covalent alteration of one or more amino acids occurring in proteins, peptides and nascent polypeptides (co-translational, post-translational modifications). Includes the modification of …	Catalysis of the reaction: peptidyl-L-lysyl-peptide + H2O + O2 = peptidyl-allysyl-peptide + NH3 + H2O2 [goid 4720] [pmid 1352776] [evidence TAS]; Interacting selectively with copper (Cu) ions [goid 5507] [pmid 1357535] [evidence TAS]; Interacting selectively with any protein or protein complex (a complex of two or more proteins that may include other nonprotein molecules) [goid 5515] [evidence IE…	MGC105112	0.610743	8.15173	7.36972	3.06206e-05	0.00050293	6.64244	1.26684	8.15173	15.2867	4.87718e-08	5.56249e-06	11.3252
ioRaPdcY0JQtSefUCI	PRDX3	2.64807	0.97383	ILMN_13029	NM_014098.2	10935	32483376	NM_014098.2	NP_054817.2	ILMN_1737800	GGACACCGGATTCTCCTACGATCAAGCCAAGTCCAGCTGCTTCCAAAGAG	10	-	10q26.11c	Homo sapiens peroxiredoxin 3 (PRDX3), nuclear gene encoding mitochondrial protein, transcript variant 2, mRNA.	All of the contents of a cell excluding the plasma membrane and nucleus, but including other subcellular structures [goid 5737] [pmid 18205602] [evidence IDA]; A semiautonomous, self replicating organelle that occurs in varying numbers, shapes, and sizes in the cytoplasm of virtually all eukaryotic cells. It is notably the site of tissue respiration [goid 5739] [pmid 17893648] [evidence IDA]; A p…	A change in state or activity of a cell or an organism (in terms of movement, secretion, enzyme production, gene expression, etc.) as a result of oxidative stress, a state often resulting from exposure to high levels of reactive oxygen species, e.g. superoxide anions, hydrogen peroxide (H2O2), and hydroxyl radicals [goid 6979] [pmid 18195003] [evidence IMP]; Any process that stops, prevents, or r…	Catalysis of the reaction: octane hydroperoxide + NADH + H+ = H2O + NAD+ + 1-octanol [goid 8785] [pmid 7733872] [evidence TAS]; Catalysis of an oxidation-reduction (redox) reaction, a reversible chemical reaction in which the oxidation state of an atom or atoms within a molecule is altered. One substrate acts as a hydrogen or electron donor and becomes oxidized, while the other acts as hydrogen o…	MGC104387; MER5; AOP-1; MGC24293; SP-22; AOP1; PRO1748	0.897326	10.9783	10.9123	1.04099e-06	4.09751e-05	9.42738	1.04648	10.9783	12.7262	2.6101e-07	1.7401e-05	10.2984
xd6Z60LRKEWCAU0bEY	EFEMP1	2.64625	0.973143	ILMN_138662	NM_004105.2	2202	9665261	NM_004105.2	NP_004096.2	ILMN_1673880	CTCTGGCGCTGGTCAAGTCACAGGACACCGAAGAAACCATCACGTACACG	2	-	2p16.1d	Homo sapiens EGF-containing fibulin-like extracellular matrix protein 1 (EFEMP1), transcript variant 1, mRNA.	The space external to the outermost structure of a cell. For cells without external protective or external encapsulating structures this refers to space outside of the plasma membrane. This term covers the host cell environment outside an intracellular parasite [goid 5576] [evidence IEA]; A layer consisting mainly of proteins (especially collagen) and glycosaminoglycans (mostly as proteoglycans) …	The series of events required for an organism to receive a visual stimulus, convert it to a molecular signal, and recognize and characterize the signal. Visual stimuli are detected in the form of photons and are processed to form an image [goid 7601] [pmid 10369267] [evidence TAS]	Interacting selectively with calcium ions (Ca2+) [goid 5509] [evidence IEA]; Interacting selectively with calcium ions (Ca2+) [goid 5509] [evidence IEA]; Interacting selectively with any protein or protein complex (a complex of two or more proteins that may include other nonprotein molecules) [goid 5515] [pmid 12620389] [evidence IPI]	FBNL; MLVT; FBLN3; DRAD; S1-5; MGC111353; DHRD	0.791739	11.1355	6.13009	0.000134293	0.00157858	5.30186	1.13426	11.1355	8.78211	6.98211e-06	0.000184424	7.86139
9VJ7nEeSLAN3i0496E	FANCD2	2.63379	0.968422	ILMN_11844	NM_001018115.1	2177	66528887	NM_001018115.1	NP_001018125.1	ILMN_1810703	CCCAGCTGTGCTACACTGCAGAGTAAAATCTCTGAGTCATGATTCTGGAC	3	+	3p25.3c-p25.3b	Homo sapiens Fanconi anemia, complementation group D2 (FANCD2), transcript variant 2, mRNA.	The part of a cell or its extracellular environment in which a gene product is located. A gene product may be located in one or more parts of a cell and its location may be as specific as a particular macromolecular complex, that is, a stable, persistent association of macromolecules that function together [goid 5575] [evidence ND ]; A membrane-bounded organelle of eukaryotic cells in which chrom…	The process of restoring DNA after damage. Genomes are subject to damage by chemical and physical agents in the environment (e.g. UV and ionizing radiations, chemical mutagens, fungal and bacterial toxins, etc.) and by free radicals or alkylating agents endogenously generated in metabolism. DNA is also damaged because of errors during its replication. A variety of different DNA repair pathways ha…	Elemental activities, such as catalysis or binding, describing the actions of a gene product at the molecular level. A given gene product may exhibit one or more molecular functions [goid 3674] [evidence ND ]; Interacting selectively with any protein or protein complex (a complex of two or more proteins that may include other nonprotein molecules) [goid 5515] [pmid 12874027] [evidence IPI]	FACD; FA-D2; FA4; FANCD; DKFZp762A223; FLJ23826; FAD2; FAD	1.16378	7.58356	17.2768	1.57127e-08	1.9578e-06	12.1153	0.742409	7.58356	11.0214	9.52618e-07	4.26013e-05	9.40133
HXT0dKVR0kd5SUIU_M	NXN	2.6252	0.965158	ILMN_22540	NM_022463.3	64359	33149330	NM_022463.3	NP_071908.2	ILMN_1791226	CCTCATTCACTCAGGCCCCACTCAGCACTCTGCCAGCCAAGACCATTGAT	17	-	17p13.3f	Homo sapiens nucleoredoxin (NXN), mRNA.	A membrane-bounded organelle of eukaryotic cells in which chromosomes are housed and replicated. In most cells, the nucleus contains all of the cell's chromosomes except the organellar chromosomes, and is the site of RNA synthesis and processing. In some species, or in specialized cell types, RNA metabolism or DNA replication may be absent [goid 5634] [evidence IEA]; All of the contents of a cell…	The biological process whose specific outcome is the progression of a multicellular organism over time from an initial condition (e.g. a zygote or a young adult) to a later condition (e.g. a multicellular animal or an aged adult) [goid 7275] [evidence IEA]; The series of molecular signals initiated by binding of Wnt protein to a frizzled family receptor on the surface of the target cell and endin…	Catalysis of the reaction: thioredoxin + NADP+ = thioredoxin disulfide + NADPH + H+ [goid 4791] [evidence IEA]; Catalysis of an oxidation-reduction (redox) reaction, a reversible chemical reaction in which the oxidation state of an atom or atoms within a molecule is altered. One substrate acts as a hydrogen or electron donor and becomes oxidized, while the other acts as hydrogen or electron accep…	TRG-4; FLJ12614; NRX	0.945431	8.46817	9.10993	5.08941e-06	0.000129455	8.17743	0.98462	8.46817	9.48755	3.57591e-06	0.00011139	8.39866
ThQrKUtDVBRzndS7FQ	NFE2L3	2.61348	0.960684	ILMN_21009	NM_004289.5	9603	46358355	NM_004289.5	NP_004280.4	ILMN_1724898	GACCAAGGTAGGCCAGTCAATCCCAACCACTATGCTCTCCAGTGTACCCA	7	+	7p15.2b	Homo sapiens nuclear factor (erythroid-derived 2)-like 3 (NFE2L3), mRNA.	A membrane-bounded organelle of eukaryotic cells in which chromosomes are housed and replicated. In most cells, the nucleus contains all of the cell's chromosomes except the organellar chromosomes, and is the site of RNA synthesis and processing. In some species, or in specialized cell types, RNA metabolism or DNA replication may be absent [goid 5634] [evidence IEA]	Any process that modulates the frequency, rate or extent of DNA-dependent transcription [goid 6355] [evidence IEA]; The synthesis of RNA from a DNA template by RNA polymerase II (Pol II), originating at a Pol II-specific promoter. Includes transcription of messenger RNA (mRNA) and certain small nuclear RNAs (snRNAs) [goid 6366] [pmid 10037736] [evidence TAS]	The function of binding to a specific DNA sequence in order to modulate transcription. The transcription factor may or may not also interact selectively with a protein or macromolecular complex [goid 3700] [pmid 10037736] [evidence TAS]; The function of a transcription cofactor that activates transcription from a RNA polymerase II promoter; does not bind DNA itself [goid 3713] [pmid 10037736] [ev…	NRF3	0.794547	9.41792	7.6473	2.25356e-05	0.000401926	6.91259	1.10965	9.41792	10.6801	1.2606e-06	5.19982e-05	9.19596
le5N8_4pSftV2BXf6U	PRICKLE1	2.60879	0.958886	ILMN_15149	NM_153026.1	144165	23308518	NM_153026.1	NP_694571.1	ILMN_1741356	CTGTGCATCTTATTGTGAGGCCAGCTTGTCCCCTCGAACCCTCTTTGGCC	12	-	12q12e	Homo sapiens prickle homolog 1 (Drosophila) (PRICKLE1), mRNA.	A membrane-bounded organelle of eukaryotic cells in which chromosomes are housed and replicated. In most cells, the nucleus contains all of the cell's chromosomes except the organellar chromosomes, and is the site of RNA synthesis and processing. In some species, or in specialized cell types, RNA metabolism or DNA replication may be absent [goid 5634] [pmid 14645515] [evidence IDA]; All of the co…		Interacting selectively with zinc (Zn) ions [goid 8270] [evidence IEA]; Interacting selectively with any metal ion [goid 46872] [evidence IEA]	MGC138902; FLJ31627; FLJ31937; MGC138903; RILP	0.799449	9.36398	6.47844	8.69681e-05	0.00111913	5.70179	1.10244	9.36398	8.9338	6.0248e-06	0.000164924	7.98142
Nyg7UU4H4xtbu1SOe0	SCD	2.60152	0.956095	ILMN_25431	NM_005063.4	6319	53759150	NM_005063.4	NP_005054.3	ILMN_1689329	TAGGAATGTCCACCATGAACTTGATACGTCCGTGTGTCCCAGATGCTGTC	10	+	10q24.31a	Homo sapiens stearoyl-CoA desaturase (delta-9-desaturase) (SCD), mRNA.	The irregular network of unit membranes, visible only by electron microscopy, that occurs in the cytoplasm of many eukaryotic cells. The membranes form a complex meshwork of tubular channels, which are often expanded into slitlike cavities called cisternae. The ER takes two forms, rough (or granular), with ribosomes adhering to the outer surface, and smooth (with no ribosomes attached) [goid 5783…	The chemical reactions and pathways involving lipids, compounds soluble in an organic solvent but not, or sparingly, in an aqueous solvent. Includes fatty acids; neutral fats, other fatty-acid esters, and soaps; long-chain (fatty) alcohols and waxes; sphingoids and other long-chain bases; glycolipids, phospholipids and sphingolipids; and carotenes, polyprenols, sterols, terpenes and other isopren…	Catalysis of the reaction: stearoyl-CoA + 2 ferrocytochrome b5 + O2 + 2 H+ = oleoyl-CoA + 2 ferricytochrome b5 + H2O [goid 4768] [pmid 10229681] [evidence TAS]; Interacting selectively with iron (Fe) ions [goid 5506] [evidence IEA]; Catalysis of an oxidation-reduction (redox) reaction, a reversible chemical reaction in which the oxidation state of an atom or atoms within a molecule is altered. On…	SCD1; PRO0998; MSTP008; FADS5	1.06502	11.5421	16.9971	1.82838e-08	2.217e-06	12.0352	0.838265	11.5421	13.3782	1.65674e-07	1.26297e-05	10.5921
i13nKFKuP0JSoJB6hU	ASF1B	2.5972	0.954435	ILMN_26148	NM_018154.2	55723	67782340	NM_018154.2	NP_060624.1	ILMN_1695414	TCCTCTGCTAGGACCAGGGTGATTTCAAGCCAGGGAAGCAACTGGGACCC	19	-	19p13.12c	Homo sapiens ASF1 anti-silencing function 1 homolog B (S. cerevisiae) (ASF1B), mRNA.	The ordered and organized complex of DNA and protein that forms the chromosome [goid 785] [evidence IEA]; A membrane-bounded organelle of eukaryotic cells in which chromosomes are housed and replicated. In most cells, the nucleus contains all of the cell's chromosomes except the organellar chromosomes, and is the site of RNA synthesis and processing. In some species, or in specialized cell types,…	The formation or destruction of chromatin structures [goid 6333] [evidence IEA]; The aggregation, arrangement and bonding together of a nucleosome, the beadlike structural units of eukaryotic chromatin composed of histones and DNA [goid 6334] [evidence IEA]; The synthesis of either RNA on a template of DNA or DNA on a template of RNA [goid 6350] [evidence IEA]; Any process that modulates the freq…	Interacting selectively with a histone, any of a group of water-soluble proteins found in association with the DNA of plant and animal chromosomes. They are involved in the condensation and coiling of chromosomes during cell division and have also been implicated in nonspecific suppression of gene activity [goid 42393] [evidence IEA]	FLJ10604; CIA-II	1.15537	7.48335	15.1577	5.27328e-08	4.5804e-06	11.4389	0.720909	7.48335	9.45783	3.67507e-06	0.0001135	8.37707
r6j6IgEoHiT3XruSXk	C11orf67	2.58764	0.950746	ILMN_26165	NM_024684.2	28971	34328078	NM_024684.2	NP_078960.1	ILMN_1753297	TGGGATTGGAGAGAAACAGGAACTGAGCATTCTCCTGGTGTGCAGCCTGC	11	+	11q14.1a	Homo sapiens chromosome 11 open reading frame 67 (C11orf67), mRNA.				FLJ21035; MGC3367; PTD015	1.0659	9.70774	4.9967	0.000618403	0.00533933	3.86566	0.825602	9.70774	3.87025	0.00337951	0.0213563	2.25223
lrfoO4ET7_y5zU9d14	NAP1L1	2.57281	0.944997	ILMN_5405	NM_139207.1	4673	21327707	NM_139207.1	NP_631946.1	ILMN_1699208	GGTCTTGGAATGTGAACACATTGTTTGTAGTGCTATCCATTCCTCTCCTG	12	-	12q21.2a	Homo sapiens nucleosome assembly protein 1-like 1 (NAP1L1), transcript variant 1, mRNA.	A membrane-bounded organelle of eukaryotic cells in which chromosomes are housed and replicated. In most cells, the nucleus contains all of the cell's chromosomes except the organellar chromosomes, and is the site of RNA synthesis and processing. In some species, or in specialized cell types, RNA metabolism or DNA replication may be absent [goid 5634] [evidence IEA]; A membrane-bounded organelle …	The aggregation, arrangement and bonding together of a nucleosome, the beadlike structural units of eukaryotic chromatin composed of histones and DNA [goid 6334] [evidence IEA]; The process whereby new strands of DNA are synthesized. The template for replication can either be an existing DNA molecule or RNA [goid 6260] [pmid 8297347] [evidence TAS]; The aggregation, arrangement and bonding togeth…	Interacting selectively with any protein or protein complex (a complex of two or more proteins that may include other nonprotein molecules) [goid 5515] [pmid 11940655] [evidence IPI]	NAP1; NRP; NAP1L; FLJ16112; MGC23410; MGC8688	0.854452	9.70403	4.29863	0.00173476	0.0121481	2.87661	1.03019	9.70403	5.18275	0.000475358	0.00445914	4.11872
Kei8oqXushJuDTgDCU	IKIP	2.56418	0.941637	ILMN_10278	NM_153687.2	121457	58332446	NM_153687.2	NP_710154.1	ILMN_1701402	CTGGAGTTAGGAGGGCCTGTGGTAGACAGCGTGAATCATGAAAATAAGCC	12	-	12q23.1c	Homo sapiens IKK interacting protein (IKIP), transcript variant 1, mRNA.	The irregular network of unit membranes, visible only by electron microscopy, that occurs in the cytoplasm of many eukaryotic cells. The membranes form a complex meshwork of tubular channels, which are often expanded into slitlike cavities called cisternae. The ER takes two forms, rough (or granular), with ribosomes adhering to the outer surface, and smooth (with no ribosomes attached) [goid 5783…			FLJ31051	0.775467	9.40907	5.79816	0.000206206	0.00222154	4.90295	1.09063	9.40907	8.15463	1.31405e-05	0.000292738	7.33686
otXqXgNBXTRY6dR1TQ	MVP	2.5635	0.941372	ILMN_3769	NM_005115.3	9961	19913411	NM_005115.3	NP_005106.2	ILMN_1803277	GTCCCTGGGCCTGAAATCAACCCTCATCACCGATGGCTCCACTCCCATCA	16	+	16p11.2d	Homo sapiens major vault protein (MVP), transcript variant 2, mRNA.	A membrane-bounded organelle of eukaryotic cells in which chromosomes are housed and replicated. In most cells, the nucleus contains all of the cell's chromosomes except the organellar chromosomes, and is the site of RNA synthesis and processing. In some species, or in specialized cell types, RNA metabolism or DNA replication may be absent [goid 5634] [pmid 7585126] [evidence TAS]; Any of the num…	The directed movement of proteins into, out of, within or between cells [goid 15031] [evidence IEA]; A change in state or activity of a cell or an organism (in terms of movement, secretion, enzyme production, gene expression, etc.) as a result of a drug stimulus. A drug is a substance used in the diagnosis, treatment or prevention of a disease [goid 42493] [pmid 7585126] [evidence TAS]; The direc…	Interacting selectively with a specific domain of a protein [goid 19904] [evidence IEA]; Interacting selectively with calcium ions (Ca2+) [goid 5509] [evidence IEA]	LRP; VAULT1	0.936956	10.3434	8.19255	1.26345e-05	0.00025969	7.41404	0.945775	10.3434	8.26966	1.16697e-05	0.000267899	7.43651
NpOOkK_yXAnTR.7K64	LYSMD2	2.55765	0.93909	ILMN_19682	NM_153374.1	256586	23503312	NM_153374.1	NP_699205.1	ILMN_1724493	GGCATGATGGCAAGGTTGTAGCCTAAAGCTCATCACTTTTGTAGGTGGTG	15	-	15q21.2b	Homo sapiens LysM, putative peptidoglycan-binding, domain containing 2 (LYSMD2), mRNA.		The chemical reactions and pathways resulting in the breakdown of a cell wall [goid 16998] [evidence IEA]		MGC35274; DKFZp686I2243	0.629014	9.28105	6.8557	5.52676e-05	0.000790593	6.11404	1.19417	9.28105	13.0154	2.12814e-07	1.49028e-05	10.4317
lokghwIgYonhSjeYYU	TACC3	2.55745	0.939013	ILMN_1770	NM_006342.1	10460	5454101	NM_006342.1	NP_006333.1	ILMN_1724407	GGAGCAGAAGACTAAAGAGAACGAGGAGCTGACCAGGATCTGCGACGACC	4	+	4p16.3b	Homo sapiens transforming, acidic coiled-coil containing protein 3 (TACC3), mRNA.	All of the contents of a cell excluding the plasma membrane and nucleus, but including other subcellular structures [goid 5737] [evidence IEA]; A structure comprised of a core structure (in most organisms, a pair of centrioles) and peripheral material from which a microtubule-based structure, such as a spindle apparatus, is organized. Centrosomes occur close to the nucleus during interphase in ma…	A change in state or activity of a cell or an organism (in terms of movement, secretion, enzyme production, gene expression, etc.) as a result of a disturbance in organismal or cellular homeostasis, usually, but not necessarily, exogenous (e.g. temperature, humidity, ionizing radiation) [goid 6950] [evidence IEA]; The process whose specific outcome is the progression of the myeloid and lymphoid d…		MGC133242; ERIC1; MGC117382	1.17944	7.78719	16.9368	1.88975e-08	2.26107e-06	12.0176	0.650339	7.78719	9.33885	4.10336e-06	0.000123765	8.28975
B7eQKpuSee7eO6oSd8	C20orf127	2.54915	0.935761	ILMN_15264	NM_080757.1	140851	50233782	NM_080757.1	NP_542795.1	ILMN_1730049	TGTCTGCAAAGGGGCGTGCAGCTGCTGTGTCTGATGTGGGGACAGCTCTT	20	+	20q11.22b	Homo sapiens chromosome 20 open reading frame 127 (C20orf127), mRNA.				dJ614O4.6; MGC118948	0.89164	9.30152	9.77262	2.76037e-06	8.39589e-05	8.67246	0.978573	9.30152	10.7254	1.214e-06	5.06617e-05	9.2238
W6hLuusUoICKPoClLE	ARFIP1	2.53922	0.931857	ILMN_15855	NM_014447.2	27236	71040088	NM_014447.2	NP_055262.1	ILMN_1698447	TGGGACAGTGTGGTGGTACCAGGAAGAAAGAGGATTGGAAAGGCCAGTAC	4	+	4q31.3c	Homo sapiens ADP-ribosylation factor interacting protein 1 (ARFIP1), transcript variant 3, mRNA.	The lipid bilayer surrounding any of the compartments of the Golgi apparatus [goid 139] [pmid 9038142] [evidence IDA]; That part of the cytoplasm that does not contain membranous or particulate subcellular components [goid 5829] [pmid 9038142] [evidence IDA]	The directed movement of proteins in a cell, including the movement of proteins between specific compartments or structures within a cell, such as organelles of a eukaryotic cell [goid 6886] [pmid 12606037] [evidence IDA]; Any process specifically pertinent to the functioning of integrated living units: cells, tissues, organs, and organisms. A process is a collection of molecular events with a de…	Elemental activities, such as catalysis or binding, describing the actions of a gene product at the molecular level. A given gene product may exhibit one or more molecular functions [goid 3674] [evidence ND ]; Interacting selectively with an identical protein or proteins [goid 42802] [evidence IEA]	MGC117369; HSU52521	0.794337	8.63168	10.3608	1.64983e-06	5.64536e-05	9.07634	1.0574	8.63168	13.792	1.25447e-07	1.06406e-05	10.7662
xyJ_nq3Ke97l1Ch7ek	PMP22	2.53403	0.92981	ILMN_5694	NM_153322.1	5376	24430164	NM_153322.1	NP_696997.1	ILMN_1785646	TAGAGCTTGGCTGGGTCTAGGCTGTTCTGTGCCTCCAAGGACTGTCTGGC	17	-	17p12a	Homo sapiens peripheral myelin protein 22 (PMP22), transcript variant 3, mRNA.	Double layer of lipid molecules that encloses all cells, and, in eukaryotes, many organelles; may be a single or double lipid bilayer; also includes associated proteins [goid 16020] [evidence IEA]; Penetrating at least one phospholipid bilayer of a membrane. May also refer to the state of being buried in the bilayer with no exposure outside the bilayer. When used to describe a protein, indicates …	The process of communication from a neuron to a target (neuron, muscle, or secretory cell) across a synapse [goid 7268] [pmid 8275092] [evidence TAS]; The process whose specific outcome is the progression of the peripheral nervous system over time, from its formation to the mature structure. The peripheral nervous system is one of the two major divisions of the nervous system. Nerves in the PNS c…		CMT1A; GAS-3; DSS; CMT1E; MGC20769; HMSNIA; HNPP; Sp110	1.07959	12.2104	9.52114	3.46732e-06	9.74247e-05	8.48981	0.762661	12.2104	6.72607	6.44563e-05	0.000955318	5.95471
3t7554CO3u5ezQTuH0	DENR	2.5266	0.926875	ILMN_2336	NM_003677.3	8562	55749880	NM_003677.3	NP_003668.2	ILMN_1760954	GTCTGTTGCTGCTGAAAGATGTCTGTGTGCCTGTATCAACATGTGACTTC	12	+	12q24.31d	Homo sapiens density-regulated protein (DENR), mRNA.	The part of a cell or its extracellular environment in which a gene product is located. A gene product may be located in one or more parts of a cell and its location may be as specific as a particular macromolecular complex, that is, a stable, persistent association of macromolecules that function together [goid 5575] [evidence ND ]	The process preceding formation of the peptide bond between the first two amino acids of a protein. This includes the formation of a complex of the ribosome, mRNA, and an initiation complex that contains the first aminoacyl-tRNA [goid 6413] [evidence IEA]; Any process specifically pertinent to the functioning of integrated living units: cells, tissues, organs, and organisms. A process is a collec…	Elemental activities, such as catalysis or binding, describing the actions of a gene product at the molecular level. A given gene product may exhibit one or more molecular functions [goid 3674] [evidence ND ]; Functions in the initiation of ribosome-mediated translation of mRNA into a polypeptide [goid 3743] [evidence IEA]	DRP; DRP1; SMAP-3	0.762493	9.98889	6.09733	0.000140008	0.00163195	5.26328	1.07443	9.98889	8.59174	8.42599e-06	0.000210266	7.70712
B8p.nM1UpQMk7hEoSU	TNFRSF10B	2.52564	0.926496	ILMN_5337	NM_003842.3	8795	22547115	NM_003842.3	NP_003833.3	ILMN_1699265	TTAGGCTTTGCTATATCCCCAGGCCAAATAGCATGTGACACAGGACAGCC	8	-	8p21.3a	Homo sapiens tumor necrosis factor receptor superfamily, member 10b (TNFRSF10B), transcript variant 1, mRNA.	The membrane surrounding a cell that separates the cell from its external environment. It consists of a phospholipid bilayer and associated proteins [goid 5886] [pmid 8777713] [evidence EXP]; The membrane surrounding a cell that separates the cell from its external environment. It consists of a phospholipid bilayer and associated proteins [goid 5886] [pmid 10894160] [evidence EXP]; Penetrating at…	Upregulation of the activity of a caspase, any of a group of cysteine proteases involved in apoptosis [goid 6919] [evidence NAS]; Any series of molecular signals initiated by the binding of an extracellular ligand to a receptor on the surface of the target cell [goid 7166] [pmid 9311998] [evidence TAS]; The stimulation of the activity of NF-kappaB-inducing kinase through phosphorylation at specif…	Combining with an extracellular or intracellular messenger to initiate a change in cell activity [goid 4872] [pmid 9311998] [evidence NAS]; Increases the rate of proteolysis catalyzed by a caspase [goid 8656] [evidence NAS]; Interacting selectively with TRAIL (TNF-related apoptosis inducing ligand), a member of the tumor necrosis factor ligand family that rapidly induces apoptosis in a variety of…	KILLER/DR5; TRICK2; TRAILR2; TRICK2A; KILLER; TRICKB; ZTNFR9; TRAIL-R2; DR5; TRICK2B; CD262	0.699801	11.6271	5.69318	0.000236892	0.00247109	4.7731	1.12236	11.6271	9.13086	4.98928e-06	0.000142855	8.1336
KR6Gkmop6h.U8QMiH0	POM121	2.51926	0.923966	ILMN_28309	NM_172020.1	9883	26051277	NM_172020.1	NP_742017.1	ILMN_1662130	CACTGGACGGCAGCGGGAGGCTGGGACTTTCCATTACAAATAGAGACTTC	7	+	7q11.23a	Homo sapiens POM121 membrane glycoprotein (rat) (POM121), mRNA.	A membrane-bounded organelle of eukaryotic cells in which chromosomes are housed and replicated. In most cells, the nucleus contains all of the cell's chromosomes except the organellar chromosomes, and is the site of RNA synthesis and processing. In some species, or in specialized cell types, RNA metabolism or DNA replication may be absent [goid 5634] [evidence IEA]; Any of the numerous similar d…	The directed movement of proteins into, out of, within or between cells [goid 15031] [evidence IEA]; The directed movement of mRNA, messenger ribonucleic acid, into, out of, within or between cells [goid 51028] [evidence IEA]; The directed movement of proteins in a cell, from one side of a membrane to another [goid 65002] [evidence IEA]		DKFZp586P2220; MGC3792; DKFZp586G1822; FLJ41820; KIAA0618; DKFZP586G1822; DKFZP586P2220	0.92331	10.1876	8.62556	8.14732e-06	0.000184458	7.78633	0.924621	10.1876	8.63781	8.04886e-06	0.000205605	7.74483
cq56XVSr_X3xo.IYr0	TAX1BP3	2.51666	0.922933	ILMN_30141	NM_014604.2	30851	62339397	NM_014604.2	NP_055419.1	ILMN_1803392	GGGTGCTGGCCTCCCCAGGGTTTGCCTTCTTACGGATTTAGACGAGGTTC	17	-	17p13.3a	Homo sapiens Tax1 (human T-cell leukemia virus type I) binding protein 3 (TAX1BP3), mRNA.	A membrane-bounded organelle of eukaryotic cells in which chromosomes are housed and replicated. In most cells, the nucleus contains all of the cell's chromosomes except the organellar chromosomes, and is the site of RNA synthesis and processing. In some species, or in specialized cell types, RNA metabolism or DNA replication may be absent [goid 5634] [evidence IEA]; All of the contents of a cell…	A series of molecular signals within the cell that are mediated by a member of the Rho family of proteins switching to a GTP-bound active state [goid 7266] [pmid 10940294] [evidence IDA]; Any process that stops, prevents or reduces the frequency, rate or extent of Wnt receptor signaling pathway activity [goid 30178] [evidence ISS]	Interacting selectively with any protein or protein complex (a complex of two or more proteins that may include other nonprotein molecules) [goid 5515] [pmid 11163757] [evidence IPI]; Interacting selectively with any protein or protein complex (a complex of two or more proteins that may include other nonprotein molecules) [goid 5515] [pmid 10940294] [evidence IPI]	TIP-1	1.03438	11.7481	11.3681	7.22203e-07	3.0993e-05	9.69887	0.80215	11.7481	8.81581	6.75586e-06	0.000180027	7.88828
9nIOLxSIkn6ivj3rbY	ACADM	2.51476	0.922179	ILMN_16589	NM_000016.2	34	21327681	NM_000016.2	NP_000007.1	ILMN_1778104	GCTAGAATGAGTTACCAGAGAGCAGCTTGGGAGGTTGATTCTGGTCGTCG	1	+	1p31.1g	Homo sapiens acyl-Coenzyme A dehydrogenase, C-4 to C-12 straight chain (ACADM), nuclear gene encoding mitochondrial protein, mRNA.	A semiautonomous, self replicating organelle that occurs in varying numbers, shapes, and sizes in the cytoplasm of virtually all eukaryotic cells. It is notably the site of tissue respiration [goid 5739] [pmid 1731887] [evidence TAS]; The gel-like material, with considerable fine structure, that lies in the matrix space, or lumen, of a mitochondrion. It contains the enzymes of the tricarboxylic a…	The chemical reactions and pathways involving lipids, compounds soluble in an organic solvent but not, or sparingly, in an aqueous solvent. Includes fatty acids; neutral fats, other fatty-acid esters, and soaps; long-chain (fatty) alcohols and waxes; sphingoids and other long-chain bases; glycolipids, phospholipids and sphingolipids; and carotenes, polyprenols, sterols, terpenes and other isopren…	Catalysis of the reaction: acyl-CoA + acceptor = 2,3-dehydroacyl-CoA + reduced acceptor [goid 3995] [pmid 2393404] [evidence IMP]; Any molecular entity that serves as an electron acceptor and electron donor in an electron transport system [goid 9055] [evidence IEA]; Interacting selectively with FAD, flavin-adenine dinucleotide, the coenzyme or the prosthetic group of various flavoprotein oxidored…	MCADH; ACAD1; MCAD	0.816635	8.50426	8.4342	9.86897e-06	0.000213792	7.62453	1.02053	8.50426	10.54	1.41737e-06	5.6654e-05	9.10888
ukpKBLurg_c6brC5Us	ALDH1A1	2.51387	0.921822	ILMN_24215	NM_000689.3	216	25777722	NM_000689.3	NP_000680.2	ILMN_1709348	GCAGGCAGGAACAGTGTGGGTGAATTGCTATGGCGTGGTAAGTGCCCAGT	9	-	9q21.13a	Homo sapiens aldehyde dehydrogenase 1 family, member A1 (ALDH1A1), mRNA.	A membrane-bounded organelle of eukaryotic cells in which chromosomes are housed and replicated. In most cells, the nucleus contains all of the cell's chromosomes except the organellar chromosomes, and is the site of RNA synthesis and processing. In some species, or in specialized cell types, RNA metabolism or DNA replication may be absent [goid 5634] [pmid 18029348] [evidence IDA]; A small, dens…	The chemical reactions and pathways involving aldehydes, any organic compound with the formula R-CH=O, as carried out by individual cells [goid 6081] [pmid 1709013] [evidence TAS]; The process of removal or addition of one or more electrons with or without the concomitant removal or addition of a proton or protons [goid 55114] [evidence IEA]; The chemical reactions and pathways, including anaboli…	Catalysis of the reaction: retinal + NAD+ + H2O = retinoate + NADH. Acts on both 11-trans and 13-cis forms of retinal [goid 1758] [evidence IEA]; Catalysis of the reaction: an aldehyde + NAD+ + H2O = an acid + NADH + H+ [goid 4029] [pmid 224930] [evidence EXP]; Catalysis of the reaction: an aldehyde + NAD+ + H2O = an acid + NADH + H+ [goid 4029] [pmid 1709013] [evidence TAS]; Increases the rate o…	ALDH11; ALDH-E1; ALDC; RALDH1; MGC2318; ALDH1; PUMB1	1.03414	8.54894	6.20672	0.000121887	0.00146311	5.39147	0.80002	8.54894	4.80159	0.000819233	0.00690027	3.60502
EahHm.xY0X4O65ejuU	TMCO3	2.51264	0.921335	ILMN_19218	NM_017905.3	55002	46358357	NM_017905.3	NP_060375.3	ILMN_1654748	CGGGACACTGCGTTTTACCGATCACCTTGAATGTGGTGCCTGGATGTGCC	13	+	13q34d	Homo sapiens transmembrane and coiled-coil domains 3 (TMCO3), mRNA.	Double layer of lipid molecules that encloses all cells, and, in eukaryotes, many organelles; may be a single or double lipid bilayer; also includes associated proteins [goid 16020] [evidence IEA]; Penetrating at least one phospholipid bilayer of a membrane. May also refer to the state of being buried in the bilayer with no exposure outside the bilayer. When used to describe a protein, indicates …	The directed movement of charged atoms or small charged molecules into, out of, within or between cells [goid 6811] [evidence IEA]; Any process that modulates the internal pH of an organism, part of an organism or a cell, measured by the concentration of the hydrogen ion [goid 6885] [evidence IEA]	Enables the active transport of a solute across a membrane by a mechanism whereby two or more species are transported in opposite directions in a tightly coupled process not directly linked to a form of energy other than chemiosmotic energy [goid 15297] [evidence IEA]; Catalysis of the transfer of a solute or solutes from one side of a membrane to the other according to the reaction: solute(out) …	C13orf11; FLJ20623	1.00405	10.8581	13.9182	1.15425e-07	8.32619e-06	10.957	0.833588	10.8581	11.5552	6.2383e-07	3.08448e-05	9.70424
xniZB5VN4UeHQMYHn4	WDR41	2.51031	0.920407	ILMN_28575	NM_018268.2	55255	42716286	NM_018268.2	NP_060738.2	ILMN_1778488	GCTGAGCGCAACTGCCCCATCTGACCACTGACTCAAATACGAACTGCTTG	5	-	5q14.1a	Homo sapiens WD repeat domain 41 (WDR41), mRNA.				MSTP048; FLJ10904	0.981319	7.92304	18.0224	1.06069e-08	1.41951e-06	12.3169	0.85681	7.92304	15.7357	3.73386e-08	4.46753e-06	11.4741
Br8jnoi_CK7CCI25XQ	PTPLB	2.50986	0.920228	ILMN_25407	NM_198402.2	201562	42476153	NM_198402.2	NP_940684.1	ILMN_1690806	GGTTTAGATGCTGGAGAGTTGAAGAGGTGTAAGAAGAGATCGTGCCCTCA	3	-	3q21.1b-q21.1c	Homo sapiens protein tyrosine phosphatase-like (proline instead of catalytic arginine), member b (PTPLB), mRNA.	The irregular network of unit membranes, visible only by electron microscopy, that occurs in the cytoplasm of many eukaryotic cells. The membranes form a complex meshwork of tubular channels, which are often expanded into slitlike cavities called cisternae. The ER takes two forms, rough (or granular), with ribosomes adhering to the outer surface, and smooth (with no ribosomes attached) [goid 5783…		Interacting selectively with any protein or protein complex (a complex of two or more proteins that may include other nonprotein molecules) [goid 5515] [pmid 15024066] [evidence IPI]		0.862106	8.54717	11.3175	7.51637e-07	3.19916e-05	9.66952	0.976099	8.54717	12.8139	2.45222e-07	1.66822e-05	10.3393
Tc.rf3TtVR63sVSomo	ARHGAP1	2.49953	0.916103	ILMN_4646	NM_004308.2	392	19923243	NM_004308.2	NP_004299.1	ILMN_1733068	CTATTTGGTCTTTCTCATGTCCCCCACTGGTCTGTACCCCAGGGAGCGGG	11	-	11p11.2b	Homo sapiens Rho GTPase activating protein 1 (ARHGAP1), mRNA.	Projection at the leading edge of a crawling cell; the protrusions are supported by a microfilament meshwork [goid 1726] [evidence IEA]; The living contents of a cell; the matter contained within (but not including) the plasma membrane, usually taken to exclude large vacuoles and masses of secretory or ingested material. In eukaryotes it includes the nucleus and cytoplasm [goid 5622] [evidence IE…	The cascade of processes by which a signal interacts with a receptor, causing a change in the level or activity of a second messenger or other downstream target, and ultimately effecting a change in the functioning of the cell [goid 7165] [evidence IEA]; Any series of molecular signals in which a small monomeric GTPase relays one or more of the signals [goid 7264] [pmid 8288572] [evidence IDA]; A…	Interacting selectively and simultaneously with one or more signal transduction molecules, usually acting as a scaffold to bring these molecules into close proximity either using their own SH2/SH3 domains (e.g. Grb2) or those of their target molecules (e.g. SAM68) [goid 5070] [pmid 8253717] [evidence TAS]; Increases the activity of a GTPase, an enzyme that catalyzes the hydrolysis of GTP [goid 50…	RHOGAP; p50rhoGAP; RHOGAP1; CDC42GAP	1.0592	10.1688	10.7653	1.17457e-06	4.46562e-05	9.33632	0.757239	10.1688	7.69634	2.1366e-05	0.000420959	6.92341
idUjC_tdXeX9d0JVQI	G6PC3	2.49468	0.914162	ILMN_15706	NM_138387.2	92579	46852181	NM_138387.2	NP_612396.1	ILMN_1806962	CTCCCAGATAAGTTGGTCCTCCCTCTGCCTTTCCTCTCAAGCCCCCAAAG	17	+	17q21.31c	Homo sapiens glucose 6 phosphatase, catalytic, 3 (G6PC3), mRNA.	The irregular network of unit membranes, visible only by electron microscopy, that occurs in the cytoplasm of many eukaryotic cells. The membranes form a complex meshwork of tubular channels, which are often expanded into slitlike cavities called cisternae. The ER takes two forms, rough (or granular), with ribosomes adhering to the outer surface, and smooth (with no ribosomes attached) [goid 5783…	The formation of glucose from noncarbohydrate precursors, such as pyruvate, amino acids and glycerol [goid 6094] [evidence IEA]; The directed movement of glucose-6-phosphate into, out of, within or between cells. Glucose-6-phosphate is a monophosphorylated derivative of glucose with the phosphate group attached to C-6 [goid 15760] [evidence IEA]	Catalysis of the reaction: D-glucose 6-phosphate + H2O = D-glucose + phosphate [goid 4346] [evidence IEA]; Catalysis of the hydrolysis of various bonds, e.g. C-O, C-N, C-C, phosphoric anhydride bonds, etc. Hydrolase is the systematic name for any enzyme of EC class 3 [goid 16787] [evidence IEA]	UGRP	0.897389	10.5479	8.49575	9.27543e-06	0.00020362	7.67703	0.930742	10.5479	8.81151	6.78431e-06	0.000180518	7.88485
Qt_chCvnvuS7l7Rx60	SERPINE2	2.49334	0.913624	ILMN_1946	NM_006216.2	5270	34147323	NM_006216.2	NP_006207.1	ILMN_1655595	GTCTTGCTAGACAAGGTTGCTGTTGTGCAGTGTGCCTGTCACTACTGGTC	2	-	2q36.1d	Homo sapiens serpin peptidase inhibitor, clade E (nexin, plasminogen activator inhibitor type 1), member 2 (SERPINE2), mRNA.	The space external to the outermost structure of a cell. For cells without external protective or external encapsulating structures this refers to space outside of the plasma membrane. This term covers the host cell environment outside an intracellular parasite [goid 5576] [pmid 3997857] [evidence NAS]; The space external to the outermost structure of a cell. For cells without external protective…	The biological process whose specific outcome is the progression of a multicellular organism over time from an initial condition (e.g. a zygote or a young adult) to a later condition (e.g. a multicellular animal or an aged adult) [goid 7275] [evidence IEA]; The process whose specific outcome is the progression of nervous tissue over time, from its formation to its mature state [goid 7399] [eviden…	Stops, prevents or reduces the activity of serine-type endopeptidases, enzymes that catalyze the hydrolysis of nonterminal peptide bonds in a polypeptide chain; a serine residue (and a histidine residue) are at the active center of the enzyme [goid 4867] [pmid 3997857] [evidence NAS]; Stops, prevents or reduces the activity of serine-type endopeptidases, enzymes that catalyze the hydrolysis of no…	PI7; GDN; PNI; PN1	1.03273	11.0579	14.0584	1.05301e-07	7.82909e-06	11.0152	0.783795	11.0579	10.6697	1.27153e-06	5.22107e-05	9.18957
r0gOK7D1UFXlZCJwso	FAM120A	2.48719	0.911153	ILMN_14224	NM_014612.3	23196	68299753	NM_014612.3	NP_055427.2	ILMN_1721089	TCAGAAATGAGGTGTAATTCCCCAACCCCTGCCCGCAAGAGCTAAGTAGG	9	+	9q22.31b	Homo sapiens family with sequence similarity 120A (FAM120A), mRNA.				MGC111527; C9orf10; MGC133257; DNAPTP1; DNAPTP5	0.997487	9.96915	10.4396	1.54279e-06	5.39638e-05	9.12809	0.819322	9.96915	8.57496	8.56819e-06	0.000212348	7.69331
9r8Uo7LVHviiTc.Krw	SMC4L1	2.4862	0.910756	ILMN_15944	NM_001002799.1	10051	50658066	NM_001002799.1	NP_001002799.1	ILMN_1728556	GGTTTACCAGGATGTAGTCCCACTGTTGAGGAGCATCTATTTAGGGGTTA	3	+	3q26.1a	Homo sapiens SMC4 structural maintenance of chromosomes 4-like 1 (yeast) (SMC4L1), transcript variant 3, mRNA.				CAPC; hCAP-C	1.02586	8.68085	13.4566	1.57083e-07	1.01358e-05	10.7581	0.785668	8.68085	10.3059	1.72917e-06	6.48152e-05	8.95965
9N1yRYl6R8pJ.Swurg	GALNT4	2.4852	0.910352	ILMN_15303	NM_003774.3	8693	34452724	NM_003774.3	NP_003765.2	ILMN_1739297	ATCTCCTAGCACCGAGCCTGGCACTTAGGCAGCTTTCAGTAAGTGGGTGA	12	-	12q21.33b	Homo sapiens UDP-N-acetyl-alpha-D-galactosamine:polypeptide N-acetylgalactosaminyltransferase 4 (GalNAc-T4) (GALNT4), mRNA.	The lipid bilayer surrounding any of the compartments of the Golgi apparatus [goid 139] [evidence IEA]; A compound membranous cytoplasmic organelle of eukaryotic cells, consisting of flattened, ribosome-free vesicles arranged in a more or less regular stack. The Golgi apparatus differs from the endoplasmic reticulum in often having slightly thicker membranes, appearing in sections as a characteri…	The chemical reactions and pathways involving carbohydrates, any of a group of organic compounds based of the general formula Cx(H2O)y. Includes the formation of carbohydrate derivatives by the addition of a carbohydrate residue to another molecule [goid 5975] [pmid 9592121] [evidence NAS]	Catalysis of the reaction: UDP-N-acetyl-D-galactosamine + polypeptide = UDP + N-acetyl-D-galactosaminyl-polypeptide. Catalyzes of the modification of serine or threonine residues in polypeptide chains by the transfer of a N-acetylgalactose from UDP-N-acetylgalactose to the hydroxyl group of the amino acid; it is the first step in O-glycan biosynthesis [goid 4653] [pmid 9804815] [evidence TAS]; In…	GalNAcT4; GALNAC-T4	0.794992	8.5409	13.7761	1.26778e-07	8.67941e-06	10.897	1.01717	8.5409	17.6261	1.30453e-08	2.31067e-06	12.0207
9mfFICWXhFOoruvz6Q	CCDC34	2.48214	0.90912	ILMN_2645	NM_030771.1	91057	63054847	NM_030771.1	NP_110398.1	ILMN_1657547	GCGCTTACCAGAAAGCCGCCTGACACCATGGGAGGTGTGGTTTATTGGCA	11	-	11p14.1d	Homo sapiens coiled-coil domain containing 34 (CCDC34), transcript variant 1, mRNA.				L15; NY-REN-41; RAMA3	0.960042	8.54269	8.87061	6.40491e-06	0.000155117	7.98742	0.856335	8.54269	7.91238	1.69452e-05	0.000352706	7.12164
EAFkjpF1bdI1IASUqU	CDCA2	2.48142	0.908832	ILMN_19331	NM_152562.2	157313	44681483	NM_152562.2	NP_689775.2	ILMN_1660654	AAAACCGCAGATGGCACCTCCCGTCTCAGATCCAGAAAACAGCCAGGGCC	8	+	8p21.2c-p21.2b	Homo sapiens cell division cycle associated 2 (CDCA2), mRNA.	A membrane-bounded organelle of eukaryotic cells in which chromosomes are housed and replicated. In most cells, the nucleus contains all of the cell's chromosomes except the organellar chromosomes, and is the site of RNA synthesis and processing. In some species, or in specialized cell types, RNA metabolism or DNA replication may be absent [goid 5634] [evidence IEA]	The progression of biochemical and morphological phases and events that occur in a cell during successive cell replication or nuclear replication events. Canonically, the cell cycle comprises the replication and segregation of genetic material followed by the division of the cell, but in endocycles or syncytial cells nuclear replication or nuclear division may not be followed by cell division [go…		MGC129907; MGC129906; Repo-Man; FLJ25804	1.15255	7.43704	15.5609	4.13966e-08	3.88867e-06	11.5808	0.615402	7.43704	8.30871	1.1212e-05	0.000260035	7.46998
cLA6ipPU1fXgqoR1OI	CYR61	2.46577	0.902503	ILMN_21983	NM_001554.3	3491	34222286	NM_001554.3	NP_001545.2	ILMN_1658095	AGTAAATGGGAGGGCATTCCATCCCTTCCTGAAGGGGGACACTCCATGAG	1	+	1p22.3e	Homo sapiens cysteine-rich, angiogenic inducer, 61 (CYR61), mRNA.	The space external to the outermost structure of a cell. For cells without external protective or external encapsulating structures this refers to space outside of the plasma membrane. This term covers the host cell environment outside an intracellular parasite [goid 5576] [evidence IEA]; The space external to the outermost structure of a cell. For cells without external protective or external en…	Any process that modulates the frequency, rate or extent of cell growth [goid 1558] [evidence IEA]; Any process that modulates the frequency, rate or extent of cell growth [goid 1558] [evidence IEA]; The process that regulates the coordinated growth and sprouting of blood vessels giving rise to the organized vascular system [goid 1569] [evidence IEA]; The directed movement of a motile cell or org…	Interacting selectively with an insulin-like growth factor, any member of a group of polypeptides that are structurally homologous to insulin and share many of its biological activities, but are immunologically distinct from it [goid 5520] [evidence IEA]; Interacting selectively with an insulin-like growth factor, any member of a group of polypeptides that are structurally homologous to insulin a…	IGFBP10; CCN1; GIG1	0.641587	11.6861	6.39872	9.59272e-05	0.001203	5.61193	1.12338	11.6861	11.2038	8.22713e-07	3.89109e-05	9.50726
oKnieZ_bp79OFn7.3U	ITPR3	2.46138	0.900724	ILMN_20912	NM_002224.1	3710	4504794	NM_002224.1	NP_002215.1	ILMN_1815500	AGGGCTGAGCTGCGCTTGCGTGGCTGTTTCATGACCGCTTGTTTTTCTCC	6	+	6p21.31f	Homo sapiens inositol 1,4,5-triphosphate receptor, type 3 (ITPR3), mRNA.	The irregular network of unit membranes, visible only by electron microscopy, that occurs in the cytoplasm of many eukaryotic cells. The membranes form a complex meshwork of tubular channels, which are often expanded into slitlike cavities called cisternae. The ER takes two forms, rough (or granular), with ribosomes adhering to the outer surface, and smooth (with no ribosomes attached) [goid 5783…	The directed movement of charged atoms or small charged molecules into, out of, within or between cells [goid 6811] [evidence IEA]; The directed movement of calcium (Ca) ions into, out of, within or between cells [goid 6816] [evidence IEA]; The cascade of processes by which a signal interacts with a receptor, causing a change in the level or activity of a second messenger or other downstream targ…	Catalysis of facilitated diffusion of an ion (by an energy-independent process) by passage through a transmembrane aqueous pore or channel without evidence for a carrier-mediated mechanism [goid 5216] [evidence IEA]; [goid 5220] [evidence IEA]; Catalysis of facilitated diffusion of a calcium (by an energy-independent process) involving passage through a transmembrane aqueous pore or channel witho…	IP3R3	0.98704	10.7307	4.95109	0.000660099	0.00563079	3.80344	0.808912	10.7307	4.05758	0.002517	0.0167989	2.53468
6uu5yyf6eOcJ.XrOZU	PIGN	2.46042	0.900331	ILMN_14232	NM_012327.3	23556	34328903	NM_012327.3	NP_036459.1	ILMN_1691112	GTGGTGTGCTAGTAGCTTTGGCTGATGCTAAGCTTTCCTGGTATGCGCCC	18	-	18q21.33a	Homo sapiens phosphatidylinositol glycan, class N (PIGN), transcript variant 2, mRNA.	The irregular network of unit membranes, visible only by electron microscopy, that occurs in the cytoplasm of many eukaryotic cells. The membranes form a complex meshwork of tubular channels, which are often expanded into slitlike cavities called cisternae. The ER takes two forms, rough (or granular), with ribosomes adhering to the outer surface, and smooth (with no ribosomes attached) [goid 5783…	The chemical reactions and pathways, including anabolism and catabolism, by which living organisms transform chemical substances. Metabolic processes typically transform small molecules, but also include macromolecular processes such as DNA repair and replication, and protein synthesis and degradation [goid 8152] [evidence IEA]; The stepwise addition of the components of the GPI anchor on to phos…	Catalysis of the transfer of a group, e.g. a methyl group, glycosyl group, acyl group, phosphorus-containing, or other groups, from one compound (generally regarded as the donor) to another compound (generally regarded as the acceptor). Transferase is the systematic name for any enzyme of EC class 2 [goid 16740] [evidence IEA]; Catalysis of the transfer of a substituted phosphate group, other tha…	MCD4; MDC4; PIG-N; MGC26427	0.961156	8.47459	15.2867	4.87726e-08	4.30159e-06	11.485	0.836829	8.47459	13.3093	1.73659e-07	1.30187e-05	10.5622
9jpCddAlL7AMrVeXrE	FBXO5	2.4555	0.89833	ILMN_9763	NM_012177.2	26271	15812190	NM_012177.2	NP_036309.1	ILMN_1710676	GATGGCAAGCTCCTCAAAGCCAGTTGTAAAATAGGTCCCCTGCCTGGTAC	6	-	6q25.2a	Homo sapiens F-box protein 5 (FBXO5), mRNA.	A membrane-bounded organelle of eukaryotic cells in which chromosomes are housed and replicated. In most cells, the nucleus contains all of the cell's chromosomes except the organellar chromosomes, and is the site of RNA synthesis and processing. In some species, or in specialized cell types, RNA metabolism or DNA replication may be absent [goid 5634] [pmid 11988738] [evidence IDA]; That part of …	The chemical reactions and pathways resulting in the breakdown of a protein or peptide by hydrolysis of its peptide bonds, initiated by the covalent attachment of a ubiquitin moiety, or multiple ubiquitin moieties, to the protein [goid 6511] [evidence IEA]; The progression of biochemical and morphological phases and events that occur in a cell during successive cell replication or nuclear replica…	Interacting selectively with any protein or protein complex (a complex of two or more proteins that may include other nonprotein molecules) [goid 5515] [pmid 11988738] [evidence IPI]; Interacting selectively with any protein or protein complex (a complex of two or more proteins that may include other nonprotein molecules) [goid 5515] [pmid 12791267] [evidence IPI]; Interacting selectively with zi…	Fbxo31; FBX5; EMI1	1.15096	8.12777	19.3062	5.58264e-09	9.60586e-07	12.6273	0.591876	8.12777	9.92817	2.40312e-06	8.25422e-05	8.70853
odTqq0Wl75x5B1EU98	ATP5G1	2.44899	0.895674	ILMN_1123	NM_001002027.1	516	50659068	NM_001002027.1	NP_001002027.1	ILMN_1676393	CTCCATGGGGGGTCACCGGCCTGTTGCTACTGCAACTCCACACCATTCTT	17	+	17q21.32c	Homo sapiens ATP synthase, H+ transporting, mitochondrial F0 complex, subunit C1 (subunit 9) (ATP5G1), nuclear gene encoding mitochondrial protein, transcript variant 2, mRNA.	A semiautonomous, self replicating organelle that occurs in varying numbers, shapes, and sizes in the cytoplasm of virtually all eukaryotic cells. It is notably the site of tissue respiration [goid 5739] [evidence IEA]; A proton-transporting ATP synthase complex found in the mitochondrial membrane [goid 5753] [pmid 8328972] [evidence TAS]; Double layer of lipid molecules that encloses all cells, …	The directed movement of charged atoms or small charged molecules into, out of, within or between cells [goid 6811] [evidence IEA]; The transport of protons across a membrane to generate an electrochemical gradient (proton-motive force) that powers ATP synthesis [goid 15986] [evidence IEA]; The directed movement of protons (hydrogen ions) into, out of, within or between cells [goid 15992] [eviden…	Enables the directed movement of substances (such as macromolecules, small molecules, ions) into, out of, within or between cells [goid 5215] [pmid 8328972] [evidence NAS]; Interacting selectively with a lipid [goid 8289] [evidence IEA]; Catalysis of the transfer of a solute or solutes from one side of a membrane to the other according to the reaction: ADP + phosphate = ATP + H2O, coupled with tr…	ATP5G; ATP5A	0.932646	9.51677	7.15543	3.90231e-05	0.000603106	6.4267	0.857729	9.51677	6.58066	7.67818e-05	0.00109012	5.79781
iEf0jCK7_eo6CBxek4	C12orf48	2.44531	0.894173	ILMN_137482	NM_017915.1	55010	8923595	NM_017915.1	NP_060385.1	ILMN_1727055	ACACTTTCAGATAAGAGGTGTTTGCTGGGATGGAAGAACTACCTGGCATG	12	+	12q23.2a	Homo sapiens chromosome 12 open reading frame 48 (C12orf48), mRNA.	A membrane-bounded organelle of eukaryotic cells in which chromosomes are housed and replicated. In most cells, the nucleus contains all of the cell's chromosomes except the organellar chromosomes, and is the site of RNA synthesis and processing. In some species, or in specialized cell types, RNA metabolism or DNA replication may be absent [goid 5634] [evidence IEA]; All of the contents of a cell…		Interacting selectively with DNA (deoxyribonucleic acid) [goid 3677] [evidence IEA]	FLJ20641	1.01898	7.81619	15.6528	3.92059e-08	3.76773e-06	11.6122	0.757539	7.81619	11.6368	5.85652e-07	2.95798e-05	9.74864
KeISRP7g45_eXlP9Bc	SLK	2.44529	0.894166	ILMN_2283	NM_014720.2	9748	41281452	NM_014720.2	NP_055535.2	ILMN_1700834	CTGAGACAGCACATTTGTGAATGATGCTTGCTGCCTGCCATTTTCAACCT	10	+	10q25.1a	Homo sapiens STE20-like kinase (yeast) (SLK), mRNA.	All of the contents of a cell excluding the plasma membrane and nucleus, but including other subcellular structures [goid 5737] [evidence IEA]	In nucleotide excision repair a small region of the strand surrounding the damage is removed from the DNA helix as an oligonucleotide. The small gap left in the DNA helix is filled in by the sequential action of DNA polymerase and DNA ligase. Nucleotide excision repair recognizes a wide range of substrates, including damage caused by UV irradiation (pyrimidine dimers and 6-4 photoproducts) and ch…	Interacting selectively with a nucleotide, any compound consisting of a nucleoside that is esterified with (ortho)phosphate or an oligophosphate at any hydroxyl group on the ribose or deoxyribose moiety [goid 166] [evidence IEA]; Interacting selectively with DNA (deoxyribonucleic acid) [goid 3677] [evidence IEA]; Catalysis of the hydrolysis of ester linkages within nucleic acids [goid 4518] [evid…	KIAA0204; bA16H23.1; STK2; se20-9; MGC133067	0.810787	8.23757	9.21276	4.61766e-06	0.000120734	8.25718	0.972987	8.23757	11.0558	9.26501e-07	4.19526e-05	9.4215
ln6ihOlHv9LP8UsXok	DCUN1D5	2.42914	0.887539	ILMN_18117	NM_032299.2	84259	34147410	NM_032299.2	NP_115675.1	ILMN_1726839	GCTTGGGAGGACATGGCCACTGTTTTCAGTATTTTACCAGTACCTGGAGC	11	-	11q22.3a	Homo sapiens DCN1, defective in cullin neddylation 1, domain containing 5 (S. cerevisiae) (DCUN1D5), mRNA.				MGC2714; FLJ32431	0.806591	10.0466	8.55354	8.75344e-06	0.000194524	7.72593	0.964185	10.0466	10.2248	1.85426e-06	6.84677e-05	8.90679
WjXKC3vXtdXuSrNeyo	NCAPD2	2.42468	0.885699	ILMN_26621	NM_014865.2	9918	41281520	NM_014865.2	NP_055680.2	ILMN_1775008	GATCCTAGGAAGTCTGTTCCTGTCCTCCCTGTGCAGGGTATCCTGTAGGG	12	+	12p13.31d	Homo sapiens non-SMC condensin I complex, subunit D2 (NCAPD2), mRNA.	A highly compacted molecule of DNA and associated proteins resulting in a cytologically distinct structure [goid 793] [pmid 10101332] [evidence IDA]; The core heterodimer of a condensin complex, a multisubunit protein complex that plays a central role in chromosome condensation [goid 797] [pmid 10958694] [evidence NAS]; A membrane-bounded organelle of eukaryotic cells in which chromosomes are hou…	The progression of biochemical and morphological phases and events that occur in a cell during successive cell replication or nuclear replication events. Canonically, the cell cycle comprises the replication and segregation of genetic material followed by the division of the cell, but in endocycles or syncytial cells nuclear replication or nuclear division may not be followed by cell division [go…	The selective, often stoichiometric, interaction of a molecule with one or more specific sites on another molecule [goid 5488] [evidence IEA]; Interacting selectively with a histone, any of a group of water-soluble proteins found in association with the DNA of plant and animal chromosomes. They are involved in the condensation and coiling of chromosomes during cell division and have also been imp…	hCAP-D2; KIAA0159; CAP-D2; CNAP1	1.06347	8.20061	16.7023	2.15068e-08	2.45927e-06	11.9479	0.682902	8.20061	10.7253	1.21418e-06	5.06617e-05	9.22369
3aVeAhBJ1f3n2hFHQE	C16orf75	2.41756	0.882758	ILMN_5047	NM_152308.1	116028	24308244	NM_152308.1	NP_689521.1	ILMN_1790537	CGGCCCCTGAAAGACAACAGCTCCCTTTCTGCTTCGGACACCACTCAAAC	16	+	16p13.13c	Homo sapiens chromosome 16 open reading frame 75 (C16orf75), mRNA.			Interacting selectively with DNA (deoxyribonucleic acid) [goid 3677] [evidence IEA]	MGC24665	0.891413	7.67065	8.83562	6.62663e-06	0.000159207	7.95911	0.87405	7.67065	8.66352	7.84645e-06	0.000202517	7.76577
xpa.LhVOHxJa98XfK4	TST	2.40992	0.879591	ILMN_24453	NM_003312.4	7263	34335291	NM_003312.4	NP_003303.2	ILMN_1691572	GGCCGGTTTAGTGACCCCATGACTTACAGCCGGTTCTTACCTCTTAGGTG	22	-	22q12.3d	Homo sapiens thiosulfate sulfurtransferase (rhodanese) (TST), nuclear gene encoding mitochondrial protein, mRNA.	A semiautonomous, self replicating organelle that occurs in varying numbers, shapes, and sizes in the cytoplasm of virtually all eukaryotic cells. It is notably the site of tissue respiration [goid 5739] [evidence IEA]; The inner, i.e. lumen-facing, lipid bilayer of the mitochondrial envelope. It is highly folded to form cristae [goid 5743] [evidence IEA]; A semiautonomous, self replicating organ…	The directed movement of sulfate into, out of, within or between cells [goid 8272] [evidence IEA]; The directed movement of sulfate into, out of, within or between cells [goid 8272] [evidence IEA]; The chemical reactions and pathways resulting in the breakdown of cyanate, NCO-, the anion of cyanic acid [goid 9440] [pmid 9070219] [evidence TAS]	Catalysis of the reaction: thiosulfate + cyanide = SO3(2-) (sulfite) + thiocyanate [goid 4792] [evidence IEA]; Catalysis of the transfer of a group, e.g. a methyl group, glycosyl group, acyl group, phosphorus-containing, or other groups, from one compound (generally regarded as the donor) to another compound (generally regarded as the acceptor). Transferase is the systematic name for any enzyme o…	MGC19578; RDS	0.866672	11.2245	5.09871	0.000535006	0.00476155	4.00358	0.892397	11.2245	5.25006	0.000432733	0.00414758	4.20692
QUmIVJZ1Il4IEIoCAE	UBE2E3	2.40549	0.877754	ILMN_16828	NM_006357.2	10477	33359695	NM_006357.2	NP_006348.1	ILMN_1712525	CCAGCGAGACCCAGCCGCTCCAGAGCCTGAAGAACAAGAGGAAAGAAAAC	2	+	2q31.3b	Homo sapiens ubiquitin-conjugating enzyme E2E 3 (UBC4/5 homolog, yeast) (UBE2E3), transcript variant 1, mRNA.	A membrane-bounded organelle of eukaryotic cells in which chromosomes are housed and replicated. In most cells, the nucleus contains all of the cell's chromosomes except the organellar chromosomes, and is the site of RNA synthesis and processing. In some species, or in specialized cell types, RNA metabolism or DNA replication may be absent [goid 5634] [evidence IEA]; A small, dense body one or mo…	Any process that modulates the frequency, rate or extent of cell growth [goid 1558] [evidence IEA]; The chemical reactions and pathways resulting in the breakdown of a protein or peptide by hydrolysis of its peptide bonds, initiated by the covalent attachment of a ubiquitin moiety, or multiple ubiquitin moieties, to the protein [goid 6511] [evidence IEA]; The covalent alteration of one or more am…	Catalysis of the reaction: ATP + ubiquitin + protein lysine = AMP + diphosphate + protein N-ubiquityllysine [goid 4842] [evidence IEA]; Interacting selectively with any protein or protein complex (a complex of two or more proteins that may include other nonprotein molecules) [goid 5515] [pmid 14667819] [evidence IPI]; Catalysis of the ligation of two substances with concomitant breaking of a diph…	UbcM2; UBCH9	0.698817	8.2142	10.6716	1.26958e-06	4.70029e-05	9.27728	1.03693	8.2142	15.8348	3.52357e-08	4.36609e-06	11.5058
xl68XtOg55Lrr_UJ94	RAB22A	2.4044	0.877302	ILMN_27304	NM_020673.2	57403	34577103	NM_020673.2	NP_065724.1	ILMN_1786976	GCCTGGTTACCTGTCATGGAATGCTGCAGTGGTGGTTTGCCAAGCTTCTG	20	+	20q13.32a	Homo sapiens RAB22A, member RAS oncogene family (RAB22A), mRNA.	Small irregularly shaped intracellular vesicles to which endocytosed molecules are initially delivered [goid 5769] [pmid 11870209] [evidence IDA]; The membrane surrounding a cell that separates the cell from its external environment. It consists of a phospholipid bilayer and associated proteins [goid 5886] [pmid 11870209] [evidence IDA]; The lipid bilayer surrounding an endosome [goid 10008] [evi…	A type of vesicle-mediated transport in which cells take up external materials or membrane constituents by the invagination of small region of the plasma membrane to form a new membrane-bounded vesicle [goid 6897] [pmid 11870209] [evidence IDA]; A process that is carried out at the cellular level which results in the formation, arrangement of constituent parts, or disassembly of endosomes [goid 7…	Interacting selectively with a nucleotide, any compound consisting of a nucleoside that is esterified with (ortho)phosphate or an oligophosphate at any hydroxyl group on the ribose or deoxyribose moiety [goid 166] [evidence IEA]; Catalysis of the reaction: GTP + H2O = GDP + phosphate [goid 3924] [pmid 11870209] [evidence TAS]; Interacting selectively with any protein or protein complex (a complex…	MGC16770	0.816284	9.07743	14.2107	9.5405e-08	7.2738e-06	11.0773	0.935843	9.07743	16.2921	2.70783e-08	3.70624e-06	11.6477
9cXeUALqp7Hqh52jjc	LASS2	2.40259	0.876548	ILMN_5971	NM_013384.3	29956	32455253	NM_013384.3	NP_037516.3	ILMN_1726108	CTACCTCTGCCAAAAAGTGGGGGCTGTACTGGGGACTGCTCGGATGATCT	1	-	1q21.2d	Homo sapiens LAG1 longevity assurance homolog 2 (S. cerevisiae) (LASS2), transcript variant 3, mRNA.	A membrane-bounded organelle of eukaryotic cells in which chromosomes are housed and replicated. In most cells, the nucleus contains all of the cell's chromosomes except the organellar chromosomes, and is the site of RNA synthesis and processing. In some species, or in specialized cell types, RNA metabolism or DNA replication may be absent [goid 5634] [evidence IEA]; The irregular network of unit…	Any process that modulates the frequency, rate or extent of DNA-dependent transcription [goid 6355] [evidence IEA]; The chemical reactions and pathways resulting in the formation of lipids, compounds soluble in an organic solvent but not, or sparingly, in an aqueous solvent [goid 8610] [evidence IEA]; Any process that modulates the frequency, rate or extent of DNA-dependent transcription [goid 63…	The function of binding to a specific DNA sequence in order to modulate transcription. The transcription factor may or may not also interact selectively with a protein or macromolecular complex [goid 3700] [evidence IEA]; Interacting selectively with any protein or protein complex (a complex of two or more proteins that may include other nonprotein molecules) [goid 5515] [pmid 17353931] [evidence…	SP260; MGC987; TMSG1; FLJ10243; L3	0.843472	8.91321	8.37351	1.04951e-05	0.0002237	7.57233	0.908883	8.91321	9.02287	5.53022e-06	0.000154906	8.05072
3tSrwDaXuq7riCkr7k	TPD52L2	2.38376	0.868681	ILMN_514	NM_199362.1	7165	40805867	NM_199362.1	NP_955394.1	ILMN_1699570	GTCCAGGGTTAAAATCGGCCTGTGGGGTGTGGTGAGAAGGCAGGTTGTGC	20	+	20q13.33e	Homo sapiens tumor protein D52-like 2 (TPD52L2), transcript variant 3, mRNA.	All of the contents of a cell excluding the plasma membrane and nucleus, but including other subcellular structures [goid 5737] [pmid 16112108] [evidence IDA]; Cytoplasm situated near, or occurring around, the nucleus [goid 48471] [pmid 16112108] [evidence IDA]	Any process that modulates the frequency, rate or extent of cell proliferation [goid 42127] [pmid 9484778] [evidence TAS]	Interacting selectively with any protein or protein complex (a complex of two or more proteins that may include other nonprotein molecules) [goid 5515] [pmid 9484778] [evidence IPI]; Interacting selectively with any protein or protein complex (a complex of two or more proteins that may include other nonprotein molecules) [goid 5515] [pmid 12963375] [evidence IPI]; Interacting selectively with any…	D54; hD54; DKFZp686A1765	0.904849	12.1555	6.71563	6.5266e-05	0.000895339	5.96346	0.831582	12.1555	6.17186	0.000127371	0.00162515	5.33932
6fhMoz.V3pxE9FxX70	C14orf106	2.38175	0.867836	ILMN_5745	NM_018353.3	55320	42415491	NM_018353.3	NP_060823.3	ILMN_1666208	CTTGACATAGGATATTTTCCCTCTGGCTACACATTCACCTACCCTTGTTC	14	-	14q21.3b	Homo sapiens chromosome 14 open reading frame 106 (C14orf106), mRNA.	A membrane-bounded organelle of eukaryotic cells in which chromosomes are housed and replicated. In most cells, the nucleus contains all of the cell's chromosomes except the organellar chromosomes, and is the site of RNA synthesis and processing. In some species, or in specialized cell types, RNA metabolism or DNA replication may be absent [goid 5634] [evidence IEA]; A small, dense body one or mo…		Interacting selectively with DNA (deoxyribonucleic acid) [goid 3677] [evidence IEA]	KIAA1903; HSA242977; FLJ11186; MIS18BP1	0.961455	8.1976	11.2118	8.1745e-07	3.40297e-05	9.60761	0.767717	8.1976	8.95259	5.91653e-06	0.000163446	7.99612
Tpa0Q1JHSEiUKQzXfk	STX3	2.37836	0.866412	ILMN_18859	NM_004177.3	6809	34147491	NM_004177.3	NP_004168.1	ILMN_1659544	GGCCGGTCACAATCCAGCACTCAGACAGAGCCAAGGCAATATCCTCTTGC	11	+	11q12.1d	Homo sapiens syntaxin 3 (STX3), mRNA.	A membrane-bounded organelle of eukaryotic cells in which chromosomes are housed and replicated. In most cells, the nucleus contains all of the cell's chromosomes except the organellar chromosomes, and is the site of RNA synthesis and processing. In some species, or in specialized cell types, RNA metabolism or DNA replication may be absent [goid 5634] [pmid 18029348] [evidence IDA]; All of the co…	The directed movement of a neurotransmitter into, out of, within or between cells. Neurotransmitters are any chemical substance that is capable of transmitting (or inhibiting the transmission of) a nerve impulse from a neuron to another cell [goid 6836] [evidence IEA]; The directed movement of proteins in a cell, including the movement of proteins between specific compartments or structures withi…	Acting as a marker to identify a membrane and interacting selectively with one or more SNAREs on another membrane to mediate membrane fusion [goid 5484] [evidence IEA]; Interacting selectively with arachidonic acid, a straight chain fatty acid with 20 carbon atoms and four double bonds per molecule. Arachidonic acid is the all-Z-(5,8,11,14)-isomer [goid 50544] [evidence ISS]	STX3A	0.858557	9.48306	12.8548	2.38232e-07	1.38396e-05	10.4811	0.874225	9.48306	13.0894	2.02112e-07	1.42639e-05	10.465
6fU3p5HUKVXe1.0gRM	PAQR4	2.377	0.865841	ILMN_20105	NM_152341.2	124222	31542755	NM_152341.2	NP_689554.2	ILMN_1660793	CTTCCATCTGGCTGCACTCCAAGGCCCCCTCTGTCCTTTTCAGAACACAT	16	+	16p13.3d	Homo sapiens progestin and adipoQ receptor family member IV (PAQR4), mRNA.	Double layer of lipid molecules that encloses all cells, and, in eukaryotes, many organelles; may be a single or double lipid bilayer; also includes associated proteins [goid 16020] [evidence IEA]; Penetrating at least one phospholipid bilayer of a membrane. May also refer to the state of being buried in the bilayer with no exposure outside the bilayer. When used to describe a protein, indicates …		Combining with an extracellular or intracellular messenger to initiate a change in cell activity [goid 4872] [evidence IEA]	FLJ30002	0.798932	9.25032	6.80313	5.88104e-05	0.000828805	6.05786	0.929784	9.25032	7.91737	1.68557e-05	0.000352553	7.12615
W.lXdFJboJSSzYndEs	TUBB	2.37647	0.865616	ILMN_23399	NM_178014.2	203068	34222261	NM_178014.2	NP_821133.1	ILMN_1665583	TTTGCCCCTCTCACCAGCCGTGGAAGCCAGCAGTATCGAGCTCTCACAGT	6	+	6p21.33b	Homo sapiens tubulin, beta (TUBB), mRNA.	All of the contents of a cell excluding the plasma membrane and nucleus, but including other subcellular structures [goid 5737] [evidence IEA]; Any of the long, generally straight, hollow tubes of internal diameter 12-15 nm and external diameter 24 nm found in a wide variety of eukaryotic cells; each consists (usually) of 13 protofilaments of polymeric tubulin, staggered in such a manner that the…	Movement of organelles, other microtubules and other particles along microtubules, mediated by motor proteins [goid 7018] [evidence IEA]; The process of creating protein polymers, compounds composed of a large number of component monomers; polymeric proteins may be made up of different or identical monomers. Polymerization occurs by the addition of extra monomers to an existing poly- or oligomeri…	Interacting selectively with a nucleotide, any compound consisting of a nucleoside that is esterified with (ortho)phosphate or an oligophosphate at any hydroxyl group on the ribose or deoxyribose moiety [goid 166] [evidence IEA]; Catalysis of the reaction: GTP + H2O = GDP + phosphate [goid 3924] [evidence IEA]; The action of a molecule that contributes to the structural integrity of a complex or …	M40; MGC16435; TUBB5; OK/SW-cl.56; MGC117247; TUBB1	0.792296	11.07	9.08738	5.19977e-06	0.000131391	8.15979	0.935389	11.07	10.7286	1.21081e-06	5.06617e-05	9.22574
NH1MoTHk7CULTog3nk	CCNB1	2.37542	0.865173	ILMN_10005	NM_031966.2	891	34304372	NM_031966.2	NP_114172.1	ILMN_1712803	ACTTCCATAGGACATACTGCATGTAAGCCAAGTCATGGAGAATCTGCTGC	5	+	5q13.2a	Homo sapiens cyclin B1 (CCNB1), mRNA.	The part of a cell or its extracellular environment in which a gene product is located. A gene product may be located in one or more parts of a cell and its location may be as specific as a particular macromolecular complex, that is, a stable, persistent association of macromolecules that function together [goid 5575] [evidence ND ]; A membrane-bounded organelle of eukaryotic cells in which chrom…	Progression from G2 phase to M phase of the mitotic cell cycle [goid 86] [evidence NAS]; The progression of biochemical and morphological phases and events that occur in a cell during successive cell replication or nuclear replication events. Canonically, the cell cycle comprises the replication and segregation of genetic material followed by the division of the cell, but in endocycles or syncyti…	Interacting selectively with any protein or protein complex (a complex of two or more proteins that may include other nonprotein molecules) [goid 5515] [pmid 9001210] [evidence IPI]; Interacting selectively with any protein or protein complex (a complex of two or more proteins that may include other nonprotein molecules) [goid 5515] [pmid 10373560] [evidence IPI]; Interacting selectively with any…	CCNB	1.07037	7.55725	21.0011	2.53973e-09	5.52835e-07	12.9769	0.625876	7.55725	12.28	3.60619e-07	2.11536e-05	10.0826
ukAuCSgIKlekpQSnQI	HMGB2	2.37135	0.863461	ILMN_3200	NM_002129.2	3148	14141173	NM_002129.2	NP_002120.1	ILMN_1654268	GCAAAAGTGAAGCAGGAAAGAAGGGCCCTGGCAGGCCAACAGGCTCAAAG	4	-	4q34.1c	Homo sapiens high-mobility group box 2 (HMGB2), mRNA.	A chromosome found in the nucleus of a eukaryotic cell [goid 228] [pmid 1551873] [evidence TAS]; The ordered and organized complex of DNA and protein that forms the chromosome [goid 785] [evidence IEA]; A highly compacted molecule of DNA and associated proteins resulting in a cytologically distinct structure [goid 793] [pmid 12925773] [evidence IDA]; A membrane-bounded organelle of eukaryotic cel…	The process whereby new strands of DNA are synthesized. The template for replication can either be an existing DNA molecule or RNA [goid 6260] [pmid 11909973] [evidence TAS]; The process by which interchain hydrogen bonds between two strands of DNA are broken or 'melted', generating unpaired template strands for DNA replication [goid 6268] [pmid 11909973] [evidence TAS]; The process of restoring …	Interacting selectively with double-stranded DNA [goid 3690] [pmid 11909973] [evidence TAS]; Interacting selectively with single-stranded DNA [goid 3697] [pmid 11909973] [evidence TAS]; The function of binding to a specific DNA sequence in order to modulate transcription. The transcription factor may or may not also interact selectively with a protein or macromolecular complex [goid 3700] [pmid 1…	HMG2	0.993825	8.09713	8.10252	1.38725e-05	0.000277628	7.33382	0.720136	8.09713	5.87117	0.000187407	0.00215798	4.98521
BAZH7.TkomqQsK_JeE	RFC5	2.36961	0.862726	ILMN_16612	NM_007370.3	5985	31795541	NM_007370.3	NP_031396.1	ILMN_1659364	AAACGCACTTGTTTTCATGCAGGAGCGGGGCAAGTAAGGTTGAGCCTGAC	12	+	12q24.23a	Homo sapiens replication factor C (activator 1) 5, 36.5kDa (RFC5), transcript variant 1, mRNA.	A membrane-bounded organelle of eukaryotic cells in which chromosomes are housed and replicated. In most cells, the nucleus contains all of the cell's chromosomes except the organellar chromosomes, and is the site of RNA synthesis and processing. In some species, or in specialized cell types, RNA metabolism or DNA replication may be absent [goid 5634] [evidence IEA]; That part of the nuclear cont…	The process whereby new strands of DNA are synthesized. The template for replication can either be an existing DNA molecule or RNA [goid 6260] [pmid 8999859] [evidence NAS]; The process whereby new strands of DNA are synthesized. The template for replication can either be an existing DNA molecule or RNA [goid 6260] [pmid 12791985] [evidence EXP]; The process of restoring DNA after damage. Genomes…	Interacting selectively with a nucleotide, any compound consisting of a nucleoside that is esterified with (ortho)phosphate or an oligophosphate at any hydroxyl group on the ribose or deoxyribose moiety [goid 166] [evidence IEA]; Catalysis of the reaction: ATP + H2O = ADP + phosphate to drive the opening of the ring structure of the PCNA complex, or any of the related sliding clamp complexes, and…	MGC1155; RFC36	1.01736	8.32356	17.2888	1.56121e-08	1.9578e-06	12.1187	0.6895	8.32356	11.7171	5.50515e-07	2.84707e-05	9.79194
9eSq13uB_dKEKCeSCc	CTNNB1	2.36634	0.861345	ILMN_21386	NM_001904.2	1499	40254459	NM_001904.2	NP_001895.1	ILMN_1757350	CTGCAGGGGTCCTCTGTGAACTTGCTCAGGACAAGGAAGCTGCAGAAGCT	3	+	3p22.1b	Homo sapiens catenin (cadherin-associated protein), beta 1, 88kDa (CTNNB1), mRNA. XM_945653 XM_945654 XM_945655 XM_945657	That fraction of cells, prepared by disruptive biochemical methods, that includes the plasma and other membranes [goid 5624] [evidence IEA]; A membrane-bounded organelle of eukaryotic cells in which chromosomes are housed and replicated. In most cells, the nucleus contains all of the cell's chromosomes except the organellar chromosomes, and is the site of RNA synthesis and processing. In some spe…	Any process that stops, prevents or reduces the frequency, rate or extent of transcription from an RNA polymerase II promoter [goid 122] [evidence IEA]; The change in form (cell shape and size) that occurs when relatively unspecialized cells, e.g. embryonic or regenerative cells, acquire specialized structural and/or functional features that characterize the cells, tissues, or organs of the matur…	Interacting selectively with chromatin, the network of fibers of DNA and protein that make up the chromosomes of the eukaryotic nucleus during interphase [goid 3682] [evidence IEA]; Interacting selectively with double-stranded DNA [goid 3690] [evidence IEA]; The function of binding to a specific DNA sequence in order to modulate transcription. The transcription factor may or may not also interact…	CTNNB; FLJ25606	0.940785	9.84246	9.57878	3.28935e-06	9.31447e-05	8.53221	0.777275	9.84246	7.91397	1.69166e-05	0.000352706	7.12308
3tAR_4f_fw9Tg715dc	ACSL4	2.36538	0.86094	ILMN_19392	NM_004458.1	2182	4758331	NM_004458.1	NP_004449.1	ILMN_1683598	GTCAAACACTTGTGACTTTTGCTTTAATTCCATGAATGTTCCTGCCTCCT	X	-	Xq22.3c-q22.3d	Homo sapiens acyl-CoA synthetase long-chain family member 4 (ACSL4), transcript variant 1, mRNA.	All of the contents of a cell excluding the plasma membrane and nucleus, but including other subcellular structures [goid 5737] [pmid 18029348] [evidence IDA]; A semiautonomous, self replicating organelle that occurs in varying numbers, shapes, and sizes in the cytoplasm of virtually all eukaryotic cells. It is notably the site of tissue respiration [goid 5739] [evidence IEA]; The outer, i.e. cyt…	The chemical reactions and pathways involving lipids, compounds soluble in an organic solvent but not, or sparingly, in an aqueous solvent. Includes fatty acids; neutral fats, other fatty-acid esters, and soaps; long-chain (fatty) alcohols and waxes; sphingoids and other long-chain bases; glycolipids, phospholipids and sphingolipids; and carotenes, polyprenols, sterols, terpenes and other isopren…	Interacting selectively with magnesium (Mg) ions [goid 287] [evidence IEA]; Catalysis of the reaction: ATP + a long-chain carboxylic acid + CoA = AMP + diphosphate + an acyl-CoA; long-chain fatty acids have chain lengths of C12-18 [goid 4467] [pmid 9480748] [evidence TAS]; Catalysis of the ligation of two substances with concomitant breaking of a diphosphate linkage, usually in a nucleoside triph…	MRX68; FACL4; ACS4; MRX63; LACS4	0.826715	9.46998	5.87068	0.000187524	0.0020709	4.99163	0.894372	9.46998	6.35113	0.00010175	0.00136475	5.54358
HclQKwvnP9NEvlzlSo	SS18	2.36401	0.860361	ILMN_6637	NM_005637.2	6760	56117843	NM_005637.2	NP_005628.2	ILMN_1741782	CTAGCCCAAAGGTAAGTTGCTATTTTCATCACAGTTGCCTATGCCCAGGG	18	-	18q11.2d	Homo sapiens synovial sarcoma translocation, chromosome 18 (SS18), transcript variant 2, mRNA.	A membrane-bounded organelle of eukaryotic cells in which chromosomes are housed and replicated. In most cells, the nucleus contains all of the cell's chromosomes except the organellar chromosomes, and is the site of RNA synthesis and processing. In some species, or in specialized cell types, RNA metabolism or DNA replication may be absent [goid 5634] [pmid 10072425] [evidence TAS]			SYT-SSX2; SYT; SYT-SSX1; MGC116875; SSXT	0.751158	9.05769	11.4959	6.53297e-07	2.8718e-05	9.77217	0.961876	9.05769	14.7208	6.90187e-08	6.92756e-06	11.1256
9KgVOTeXpPykkiVeFs	TXNRD1	2.36381	0.860275	ILMN_9643	NM_003330.2	7296	33519431	NM_003330.2	NP_003321.3	ILMN_1717056	AGGGAACCCATGCATCTGCCTGGCATTTAGGCAGCAGAGCCCCTGACCGT	12	+	12q23.3a	Homo sapiens thioredoxin reductase 1 (TXNRD1), transcript variant 1, mRNA.	A membrane-bounded organelle of eukaryotic cells in which chromosomes are housed and replicated. In most cells, the nucleus contains all of the cell's chromosomes except the organellar chromosomes, and is the site of RNA synthesis and processing. In some species, or in specialized cell types, RNA metabolism or DNA replication may be absent [goid 5634] [evidence IEA]; All of the contents of a cell…	The directed movement of substances (such as macromolecules, small molecules, ions) into, out of, within or between cells, or within a multicellular organism [goid 6810] [evidence IEA]; The cascade of processes by which a signal interacts with a receptor, causing a change in the level or activity of a second messenger or other downstream target, and ultimately effecting a change in the functionin…	Catalysis of the reaction: thioredoxin + NADP+ = thioredoxin disulfide + NADPH + H+ [goid 4791] [evidence IEA]; Catalysis of the reaction: thioredoxin + NADP+ = thioredoxin disulfide + NADPH + H+ [goid 4791] [pmid 16750198] [evidence EXP]; Catalysis of the reaction: thioredoxin + NADP+ = thioredoxin disulfide + NADPH + H+ [goid 4791] [pmid 9671710] [evidence TAS]; Catalysis of the reaction: thior…	MGC9145; TR; TXNR; GRIM-12; TRXR1; TR1	0.827165	10.0288	7.33919	3.16869e-05	0.000516686	6.61209	0.892642	10.0288	7.92014	1.68061e-05	0.000352247	7.12866
ortS6TUiAkXzi6CD_g	GGH	2.34758	0.853385	ILMN_9870	NM_003878.1	8836	4503986	NM_003878.1	NP_003869.1	ILMN_1681754	GGTGTCCAGTGGCATCCAGAGAAAGCACCTTATGAGTGGAAGAATTTGGA	8	-	8q12.3b	Homo sapiens gamma-glutamyl hydrolase (conjugase, folylpolygammaglutamyl hydrolase) (GGH), mRNA.	The space external to the outermost structure of a cell. For cells without external protective or external encapsulating structures this refers to space outside of the plasma membrane. This term covers the host cell environment outside an intracellular parasite [goid 5576] [evidence IEA]; A cytoplasmic, membrane-bounded organelle that is found in most animal cells and that contains a variety of h…	The chemical reactions and pathways involving glutamine, 2-amino-4-carbamoylbutanoic acid [goid 6541] [evidence IEA]	Catalysis of the removal of terminal peptide residues that are substituted, cyclized or linked by isopeptide bonds (peptide linkages other than those of alpha-carboxyl to alpha-amino groups) [goid 8242] [pmid 8816764] [evidence TAS]; Catalysis of the hydrolysis of various bonds, e.g. C-O, C-N, C-C, phosphoric anhydride bonds, etc. Hydrolase is the systematic name for any enzyme of EC class 3 [goi…	GH	0.93887	9.93043	10.7147	1.22491e-06	4.59136e-05	9.3045	0.762515	9.93043	8.70204	7.55353e-06	0.000196642	7.797
iF7EOeeX0CVoUKdgls	IFRD2	2.34703	0.853152	ILMN_17691	NM_006764.3	7866	48255963	NM_006764.3	NP_006755.3	ILMN_1666194	ACCTGTACAATGCTGCTGCCTTCAAAGCCCGGACCAAGGCTCGAAGCCGT	3	-	3p21.31b	Homo sapiens interferon-related developmental regulator 2 (IFRD2), mRNA.	The part of a cell or its extracellular environment in which a gene product is located. A gene product may be located in one or more parts of a cell and its location may be as specific as a particular macromolecular complex, that is, a stable, persistent association of macromolecules that function together [goid 5575] [evidence ND ]	The multiplication or reproduction of cells, resulting in the expansion of a cell population [goid 8283] [pmid 9050919] [evidence ISS]; The process whereby relatively unspecialized cells, e.g. embryonic or regenerative cells, acquire specialized structural and/or functional features that characterize the cells, tissues, or organs of the mature organism or some other relatively stable phase of the…	The selective, often stoichiometric, interaction of a molecule with one or more specific sites on another molecule [goid 5488] [evidence IEA]	IFNRP; FLJ40446; SKMc15; SM15	0.841233	8.26397	12.7518	2.56291e-07	1.45154e-05	10.4315	0.864974	8.26397	13.1116	1.99016e-07	1.41004e-05	10.4749
63n6Iv5X7e36Au6klE	LRRC20	2.34561	0.852543	ILMN_28591	NM_207119.1	55222	46397368	NM_207119.1	NP_997002.1	ILMN_1690523	TCTGCTTGGAGAGTTTGCCCTTGTCTGTCTTGGAAAGTGTGGGCAGCCAC	10	-	10q22.1a-q22.1b	Homo sapiens leucine rich repeat containing 20 (LRRC20), transcript variant 1, mRNA.				FLJ10751; FLJ10844	0.628161	8.3307	5.40713	0.000348411	0.00338245	4.4101	1.04668	8.3307	9.00968	5.60058e-06	0.00015649	8.04051
ZX5zBVd5967uGKVWO8	PALM	2.33986	0.850092	ILMN_25449	NM_002579.1	5064	4557041	NM_002579.1	NP_002570.1	ILMN_1812031	CCTTGCTATAACCCCCTCTGCTTCTGGTGTGTGACGAGGCCCCCGATGTT	19	+	19p13.3j-p13.3i	Homo sapiens paralemmin (PALM), mRNA.	All of the contents of a cell excluding the plasma membrane and nucleus, but including other subcellular structures [goid 5737] [evidence IEA]; The membrane surrounding a cell that separates the cell from its external environment. It consists of a phospholipid bilayer and associated proteins [goid 5886] [pmid 9615234] [evidence NAS]; Penetrating at least one phospholipid bilayer of a plasma membr…	Any process involved in the controlled movement of a cell [goid 6928] [pmid 9813098] [evidence TAS]; A process that is carried out at the cellular level which results in the formation, arrangement of constituent parts, or disassembly of cytoskeletal structures [goid 7010] [evidence IEA]; Any process that stops, prevents or reduces the frequency, rate or extent of adenylate cyclase activity [goid …	Interacting selectively with a D3 dopamine receptor [goid 31750] [evidence IEA]	KIAA0270	0.744504	9.15387	4.50849	0.00126291	0.00942519	3.18209	0.948476	9.15387	5.74369	0.000221555	0.00246937	4.83067
fdT.UAsIh1JOl97_VY	CYB5-M	2.33954	0.849955	ILMN_139117	NM_030579.1	80777	13385593	NM_030579.1	NP_085056.1	ILMN_1684321	CTCCATTTTCCAAAAGTAAGAGACTCCAGCATGGCCTTCTGTTTGCCCCG	16	+	16q22.1e	Homo sapiens outer mitochondrial membrane cytochrome b5 (CYB5-M), mRNA.				OMB5; DKFZp686M0619	1.02334	11.0035	9.58292	3.27695e-06	9.31447e-05	8.53525	0.65285	11.0035	6.11352	0.000137152	0.00170421	5.27175
lnnAvUkACNFlmLACnU	RPL14	2.33682	0.848792	ILMN_138835	NM_003973.2	9045	16753224	NM_003973.2	NP_003964.2	ILMN_1726460	GCTGCTAAAGTTCCAGCAAAAAAGATCACCGCCGCGAGTAAAAAGGCTCC	3	+	3p22.1c	Homo sapiens ribosomal protein L14 (RPL14), mRNA.	The living contents of a cell; the matter contained within (but not including) the plasma membrane, usually taken to exclude large vacuoles and masses of secretory or ingested material. In eukaryotes it includes the nucleus and cytoplasm [goid 5622] [evidence IEA]; An intracellular organelle, about 200 A in diameter, consisting of RNA and protein. It is the site of protein biosynthesis resulting …	The chemical reactions and pathways resulting in the formation of a protein. This is a ribosome-mediated process in which the information in messenger RNA (mRNA) is used to specify the sequence of amino acids in the protein [goid 6412] [evidence IEA]; The chemical reactions and pathways resulting in the formation of a protein. This is a ribosome-mediated process in which the information in messen…	The action of a molecule that contributes to the structural integrity of the ribosome [goid 3735] [evidence IEA]; The action of a molecule that contributes to the structural integrity of the ribosome [goid 3735] [evidence IEA]; Interacting selectively with an RNA molecule or a portion thereof [goid 3723] [pmid 9480843] [evidence TAS]; The action of a molecule that contributes to the structural in…	CAG-ISL-7; L14; MGC88594; hRL14; CTG-B33; RL14	0.838087	10.0897	8.13861	1.33609e-05	0.000271532	7.3661	0.859417	10.0897	8.34575	1.07959e-05	0.000252677	7.50155
cnug5u.q0t7ld0shHo	ITFG3	2.32824	0.845112	ILMN_12959	NM_032039.1	83986	14042969	NM_032039.1	NP_114428.1	ILMN_1810055	GCTGTGGAATGCGTGTTTGGGTCAGTCTGTGCCCTCTCAGTAGACACTGG	16	+	16p13.3f	Homo sapiens integrin alpha FG-GAP repeat containing 3 (ITFG3), mRNA.	Double layer of lipid molecules that encloses all cells, and, in eukaryotes, many organelles; may be a single or double lipid bilayer; also includes associated proteins [goid 16020] [evidence IEA]; Penetrating at least one phospholipid bilayer of a membrane. May also refer to the state of being buried in the bilayer with no exposure outside the bilayer. When used to describe a protein, indicates …			FLJ32603; DKFZP761D0211; gene +108; C16orf9; gs19	0.96697	9.09618	13.2026	1.8687e-07	1.15228e-05	10.6438	0.712005	9.09618	9.72145	2.89033e-06	9.44295e-05	8.56549
xjYvpYo6OPukkglvkk	UIP1	2.32706	0.844604	ILMN_27035	NM_207106.2	55559	66346718	NM_207106.2	NP_996989.1	ILMN_1801359	GATCGAGTTGGCCGAGGATGGATGATTGTGGCAGCAGAAGCCGTTGCAGC	X	-	Xq28f	Homo sapiens 26S proteasome-associated UCH interacting protein 1 (UIP1), transcript variant 3, mRNA.				HSXQ28ORF	0.837665	8.50527	10.4003	1.59515e-06	5.53033e-05	9.10237	0.85151	8.50527	10.5722	1.37947e-06	5.55076e-05	9.12907
HpJOiikIXurQ.4HpfE	PPAT	2.32315	0.842923	ILMN_6778	NM_002703.3	5471	29570797	NM_002703.3	NP_002694.3	ILMN_1674302	GGCAGCATGGAGGAGGCAAGACCTGTGGGTCAATTTTGAACTGGCCTTAC	4	-	4q12e	Homo sapiens phosphoribosyl pyrophosphate amidotransferase (PPAT), mRNA.		The chemical reactions and pathways resulting in the formation of a purine nucleotide, a compound consisting of nucleoside (a purine base linked to a deoxyribose or ribose sugar) esterified with a phosphate moiety at either the 3' or 5'-hydroxyl group of its glycose moiety [goid 6164] [pmid 8106516] [evidence TAS]; The chemical reactions and pathways involving glutamine, 2-amino-4-carbamoylbutano…	Interacting selectively with magnesium (Mg) ions [goid 287] [evidence IEA]; Catalysis of the reaction: 5-phospho-beta-D-ribosylamine + diphosphate + L-glutamate = L-glutamine + 5-phospho-alpha-D-ribose 1-diphosphate + H2O [goid 4044] [pmid 8106516] [evidence TAS]; Interacting selectively with iron (Fe) ions [goid 5506] [evidence IEA]; Catalysis of the transfer of a glycosyl group from one compoun…	GPAT; PRAT; ATASE	0.84197	8.48832	12.7828	2.50704e-07	1.42436e-05	10.4465	0.843875	8.48832	12.8117	2.45611e-07	1.66822e-05	10.3383
Zeggz2KFSl_oI14XXU	C14orf112	2.32187	0.842374	ILMN_20501	NM_016468.3	51241	34147218	NM_016468.3	NP_057552.1	ILMN_1706305	CTGGAAGAATATTCGAGGACCCAGGCCTTGGGAAGATCCTGACCTCCTCC	14	-	14q24.2a	Homo sapiens chromosome 14 open reading frame 112 (C14orf112), mRNA.	A semiautonomous, self replicating organelle that occurs in varying numbers, shapes, and sizes in the cytoplasm of virtually all eukaryotic cells. It is notably the site of tissue respiration [goid 5739] [evidence IEA]; Double layer of lipid molecules that encloses all cells, and, in eukaryotes, many organelles; may be a single or double lipid bilayer; also includes associated proteins [goid 1602…			HSPC203	0.884845	10.2744	3.92085	0.00311953	0.019216	2.3104	0.798614	10.2744	3.53875	0.00575415	0.0324774	1.74172
33_7VUeyKGuJZJ5NBc	CDCA4	2.32145	0.842193	ILMN_5465	NM_017955.2	55038	22027508	NM_017955.2	NP_060425.2	ILMN_1753183	TCTTTGTGTCCCCCACTGTAGAGGACGGTGAGCCGCAGCTGCATCAACCT	14	-	14q32.33c	Homo sapiens cell division cycle associated 4 (CDCA4), transcript variant 13, mRNA.	A membrane-bounded organelle of eukaryotic cells in which chromosomes are housed and replicated. In most cells, the nucleus contains all of the cell's chromosomes except the organellar chromosomes, and is the site of RNA synthesis and processing. In some species, or in specialized cell types, RNA metabolism or DNA replication may be absent [goid 5634] [evidence IEA]			MGC19517; FLJ20764; HEPP	0.879153	8.31865	8.02029	1.51195e-05	0.00029789	7.25968	0.804261	8.31865	7.33707	3.17623e-05	0.000562598	6.58006
ot96nUUt3lUUz1.tHE	RFWD3	2.31991	0.841528	ILMN_3124	NM_018124.3	55159	71143111	NM_018124.3	NP_060594.3	ILMN_1687107	GTCTTCTGGGCTCCACCAGTCTCTGCCCCACCATATTCCTTTGTCACTAC	16	-	16q22.3c	Homo sapiens ring finger and WD repeat domain 3 (RFWD3), mRNA.			Interacting selectively with any protein or protein complex (a complex of two or more proteins that may include other nonprotein molecules) [goid 5515] [evidence IEA]; Interacting selectively with zinc (Zn) ions [goid 8270] [evidence IEA]; Interacting selectively with any metal ion [goid 46872] [evidence IEA]	FLJ10520; RNF201	1.04919	8.55765	10.4793	1.49179e-06	5.2744e-05	9.15395	0.598869	8.55765	5.98151	0.000162415	0.00193687	5.11686
o9R15Vl0VROdXv3Tn8	CDCA4	2.31427	0.839093	ILMN_5465	NM_017955.2	55038	22027508	NM_017955.2	NP_060425.2	ILMN_1684045	TTCCACTCCTGCCCCGCCTCACCCCACATGCTCCCTGTTTCTCATGCTTT	14	-	14q32.33c	Homo sapiens cell division cycle associated 4 (CDCA4), transcript variant 13, mRNA.	A membrane-bounded organelle of eukaryotic cells in which chromosomes are housed and replicated. In most cells, the nucleus contains all of the cell's chromosomes except the organellar chromosomes, and is the site of RNA synthesis and processing. In some species, or in specialized cell types, RNA metabolism or DNA replication may be absent [goid 5634] [evidence IEA]			MGC19517; FLJ20764; HEPP	1.00287	8.63827	11.0717	9.14717e-07	3.72211e-05	9.52415	0.654316	8.63827	7.22363	3.61046e-05	0.000620507	6.46799
H4DXV14Hq4e2p3gmJ4	LRRC8C	2.30926	0.836929	ILMN_1023	NM_032270.2	84230	19923728	NM_032270.2	NP_115646.2	ILMN_1765855	TGAAATCCTCCCTCCTGAACTGGGTGACTGTCGGGCTCTGAAGCGAGCTG	1	+	1p22.2c	Homo sapiens leucine rich repeat containing 8 family, member C (LRRC8C), mRNA.	Double layer of lipid molecules that encloses all cells, and, in eukaryotes, many organelles; may be a single or double lipid bilayer; also includes associated proteins [goid 16020] [evidence IEA]; Penetrating at least one phospholipid bilayer of a membrane. May also refer to the state of being buried in the bilayer with no exposure outside the bilayer. When used to describe a protein, indicates …		Interacting selectively with any protein or protein complex (a complex of two or more proteins that may include other nonprotein molecules) [goid 5515] [evidence IEA]	AD158; FAD158; DKFZp586J1119; MGC138551	1.00454	9.15422	9.25402	4.44201e-06	0.000116782	8.28887	0.647252	9.15422	5.9626	0.00016643	0.00197432	5.09443
TRPIdFYoP8ASXM5UqU	DEPDC1	2.30546	0.835282	ILMN_25582	NM_017779.3	55635	41282232	NM_017779.3	NP_060249.2	ILMN_1802819	CACATTAGACTCACCCGAGGAATTTTAAAACAGCCTATATGCCCAGGGCC	1	-	1p31.2d	Homo sapiens DEP domain containing 1 (DEPDC1), mRNA.				SDP35; FLJ20354; DEP.8	0.892727	7.30663	15.6859	3.84491e-08	3.74528e-06	11.6234	0.775454	7.30663	13.6253	1.40195e-07	1.14094e-05	10.6971
c1ILCUnujVlR0gCmII	POLA2	2.30326	0.834326	ILMN_8864	NM_002689.2	23649	20127447	NM_002689.2	NP_002680.2	ILMN_1696713	TCCAGAAGTAAGCCAGCTGTGGATCCCGCCCACTCAGAAAAGGCGAGAAG	11	+	11q13.1c	Homo sapiens polymerase (DNA directed), alpha 2 (70kD subunit) (POLA2), mRNA.	A membrane-bounded organelle of eukaryotic cells in which chromosomes are housed and replicated. In most cells, the nucleus contains all of the cell's chromosomes except the organellar chromosomes, and is the site of RNA synthesis and processing. In some species, or in specialized cell types, RNA metabolism or DNA replication may be absent [goid 5634] [evidence NAS]; That part of the nuclear cont…	The vectorial transfer of a protein from the cytoplasm into the nucleus, through the nuclear pore and across the nuclear envelope [goid 60] [evidence IEA]; The process whereby new strands of DNA are synthesized. The template for replication can either be an existing DNA molecule or RNA [goid 6260] [pmid 8223465] [evidence NAS]	Elemental activities, such as catalysis or binding, describing the actions of a gene product at the molecular level. A given gene product may exhibit one or more molecular functions [goid 3674] [evidence ND ]; Interacting selectively with DNA (deoxyribonucleic acid) [goid 3677] [evidence IEA]; Catalysis of the reaction: deoxynucleoside triphosphate + DNA(n) = diphosphate + DNA(n+1); the synthesis…	FLJ21662; FLJ37250	1.00985	8.3153	11.638	5.85082e-07	2.66936e-05	9.85222	0.634445	8.3153	7.31163	3.26842e-05	0.000574966	6.55509
Z5UZO6CcrqHT1w95b4	SURF5	2.30077	0.833244	ILMN_4335	NM_006752.4	6837	31652220	NM_006752.4	NP_006743.1	ILMN_1697218	TGCCCACGCATGTGGAAGCTAGGTGGGACTCATTCCTAATTCTGCCGTTG	9	-	9q34.2a	Homo sapiens surfeit 5 (SURF5), transcript variant a, mRNA.				MGC48682; MED22; MED24	0.939868	10.0102	7.51026	2.61907e-05	0.000447421	6.78052	0.718107	10.0102	5.73822	0.000223162	0.00247506	4.82398
uJEnKJd4T7eu.xut70	ROD1	2.29725	0.831715	ILMN_28121	NM_005156.4	9991	75991711	NM_005156.4	NP_005147.3	ILMN_1768197	AGCACAGCTAGGAGCCTCTGACATTGTCTGGTGTTTTACGTGGTCTGTTC	9	-	9q32a	Homo sapiens ROD1 regulator of differentiation 1 (S. pombe) (ROD1), mRNA.	A membrane-bounded organelle of eukaryotic cells in which chromosomes are housed and replicated. In most cells, the nucleus contains all of the cell's chromosomes except the organellar chromosomes, and is the site of RNA synthesis and processing. In some species, or in specialized cell types, RNA metabolism or DNA replication may be absent [goid 5634] [evidence IEA]; A membrane-bounded organelle …	Any process involved in the conversion of a primary mRNA transcript into one or more mature mRNA(s) prior to translation into polypeptide [goid 6397] [evidence IEA]; Any process involved in the conversion of a primary mRNA transcript into one or more mature mRNA(s) prior to translation into polypeptide [goid 6397] [evidence IEA]; Any process involved in the conversion of a primary mRNA transcript…	Interacting selectively with any nucleic acid [goid 3676] [evidence IEA]; Interacting selectively with a nucleotide, any compound consisting of a nucleoside that is esterified with (ortho)phosphate or an oligophosphate at any hydroxyl group on the ribose or deoxyribose moiety [goid 166] [evidence IEA]; Interacting selectively with an RNA molecule or a portion thereof [goid 3723] [evidence IEA]; I…	DKFZp781I1117	0.604544	10.3073	4.84451	0.000769724	0.00637917	3.65672	1.02793	10.3073	8.23733	1.2064e-05	0.000274855	7.40867
E1xFxd3ep9z9hZjjuk	FTL	2.29177	0.829326	ILMN_10967	NM_000146.3	2512	56682960	NM_000146.3	NP_000137.2	ILMN_1814823	TCCTACACCTACCTCTCTCTGGGCTTCTATTTCGACCGCGATGATGTGGC	19	+	19q13.33a	Homo sapiens ferritin, light polypeptide (FTL), mRNA.	A iron-storing protein complex, which in humans has 24 subunits. There are two different ferritin subunits, the L (light) chain and H (heavy) chain [goid 8043] [pmid 7492760] [evidence TAS]	The directed movement of iron (Fe) ions into, out of, within or between cells [goid 6826] [evidence IEA]; The regulation of the levels, transport, and metabolism of iron ions within a cell or between a cell and its external environment [goid 6879] [pmid 7492760] [evidence TAS]	Interacting selectively with ferric iron, Fe(III) [goid 8199] [evidence IEA]; Catalysis of an oxidation-reduction (redox) reaction, a reversible chemical reaction in which the oxidation state of an atom or atoms within a molecule is altered. One substrate acts as a hydrogen or electron donor and becomes oxidized, while the other acts as hydrogen or electron acceptor and becomes reduced [goid 1649…	MGC71996	0.900552	13.8957	10.5359	1.42226e-06	5.07419e-05	9.19057	0.754401	13.8957	8.82601	6.68896e-06	0.000178771	7.8964
riaFdd.qXbif.58070	CTDSP2	2.28836	0.827835	ILMN_2297	NM_005730.2	10106	19923329	NM_005730.2	NP_005721.2	ILMN_1692962	GAGCGGACCCTCCTCTTTGGGCCTCGTGAGCTTTTTTGCTTATCATGTTC	12	-	12q14.1a	Homo sapiens CTD (carboxy-terminal domain, RNA polymerase II, polypeptide A) small phosphatase 2 (CTDSP2), mRNA.	That fraction of cells, prepared by disruptive biochemical methods, that is soluble in water [goid 5625] [pmid 9315096] [evidence TAS]; A membrane-bounded organelle of eukaryotic cells in which chromosomes are housed and replicated. In most cells, the nucleus contains all of the cell's chromosomes except the organellar chromosomes, and is the site of RNA synthesis and processing. In some species,…		Catalysis of the reaction: a phosphoprotein + H2O = a protein + phosphate. Together with protein kinases, these enzymes control the state of phosphorylation of cell proteins and thereby provide an important mechanism for regulating cellular activity [goid 4721] [evidence IEA]; Catalysis of the hydrolysis of various bonds, e.g. C-O, C-N, C-C, phosphoric anhydride bonds, etc. Hydrolase is the syste…	SCP2; OS4; PSR2	0.863939	10.2169	9.9816	2.29235e-06	7.25323e-05	8.81961	0.790806	10.2169	9.13666	4.96195e-06	0.000142751	8.13801
iBuEoIoqIq4YEUpP1I	CRIM1	2.2855	0.826584	ILMN_10588	NM_016441.1	51232	10092638	NM_016441.1	NP_057525.1	ILMN_1809793	AACGTGACAGGAAGAGGAGGGAGAGGGTGACGAACACCAGGCATTTCCAG	2	+	2p22.2b	Homo sapiens cysteine rich transmembrane BMP regulator 1 (chordin-like) (CRIM1), mRNA.	The space external to the outermost structure of a cell. For cells without external protective or external encapsulating structures this refers to space outside of the plasma membrane. This term covers the host cell environment outside an intracellular parasite [goid 5576] [evidence IEA]; The membrane surrounding a cell that separates the cell from its external environment. It consists of a phosp…	Any process that modulates the frequency, rate or extent of cell growth [goid 1558] [evidence IEA]; The hydrolysis of a peptide bond or bonds within a protein [goid 6508] [evidence IEA]; The process whose specific outcome is the progression of nervous tissue over time, from its formation to its mature state [goid 7399] [pmid 10642437] [evidence TAS]	Catalysis of the hydrolysis of internal, alpha-peptide bonds in a polypeptide chain by a mechanism in which the sulfhydryl group of a cysteine residue at the active center acts as a nucleophile [goid 4197] [evidence IEA]; Stops, prevents or reduces the activity of an enzyme [goid 4857] [evidence IEA]; Stops, prevents or reduces the activity of serine-type endopeptidases, enzymes that catalyze the…	MGC138194; S52	0.692568	10.4348	7.7021	2.1233e-05	0.000385158	6.96471	0.949202	10.4348	10.5561	1.39823e-06	5.61374e-05	9.11901
E67v26gQepeo6p9Hns	RPL13	2.285	0.826367	ILMN_2271	NM_033251.1	6137	15431294	NM_033251.1	NP_150254.1	ILMN_1767409	TGGTGTGTTTCGTGGGAACAACTGGGCCTGGGATGGGGCTTCACTGCTGT	16	+	16q24.3b	Homo sapiens ribosomal protein L13 (RPL13), transcript variant 2, mRNA.	The living contents of a cell; the matter contained within (but not including) the plasma membrane, usually taken to exclude large vacuoles and masses of secretory or ingested material. In eukaryotes it includes the nucleus and cytoplasm [goid 5622] [evidence IEA]; That part of the cytoplasm that does not contain membranous or particulate subcellular components [goid 5829] [pmid 14567916] [eviden…	The successive addition of amino acid residues to a nascent polypeptide chain during protein biosynthesis [goid 6414] [pmid 15189156] [evidence EXP]	Interacting selectively with an RNA molecule or a portion thereof [goid 3723] [pmid 9582194] [evidence TAS]; The action of a molecule that contributes to the structural integrity of the ribosome [goid 3735] [pmid 9582194] [evidence TAS]	D16S444E; FLJ27454; MGC71373; MGC117342; FLJ27453; BBC1	0.765883	10.5848	6.47685	8.71372e-05	0.00111971	5.70001	0.884417	10.5848	7.47925	2.71044e-05	0.00050568	6.71803
cpxLYAq.hafJHipLhQ	PAM	2.27661	0.822689	ILMN_2475	NM_138821.1	5066	21070979	NM_138821.1	NP_620176.1	ILMN_1788631	GGCTACAGTCGAAAAGGGTTTGACCGGCTTAGCACTGAGGGCAGTGACCA	5	+	5q21.1d	Homo sapiens peptidylglycine alpha-amidating monooxygenase (PAM), transcript variant 3, mRNA.	Double layer of lipid molecules that encloses all cells, and, in eukaryotes, many organelles; may be a single or double lipid bilayer; also includes associated proteins [goid 16020] [evidence IEA]; The space external to the outermost structure of a cell. For cells without external protective or external encapsulating structures this refers to space outside of the plasma membrane. This term covers…	The chemical reactions and pathways involving peptides, compounds of two or more amino acids where the alpha carboxyl group of one is bound to the alpha amino group of another [goid 6518] [evidence IEA]; The covalent alteration of one or more amino acids occurring in proteins, peptides and nascent polypeptides (co-translational, post-translational modifications). Includes the modification of char…	Catalysis of the reaction: peptidyl-glycine + ascorbate + O2 = peptidyl(2-hydroxyglycine) + dehydroascorbate + H2O [goid 4504] [evidence IEA]; Interacting selectively with copper (Cu) ions [goid 5507] [evidence IEA]; Catalysis of the incorporation of one atom from molecular oxygen into a compound and the reduction of the other atom of oxygen to water [goid 4497] [evidence IEA]; Catalysis of the r…	PHM; PAL	0.999633	10.1275	10.3758	1.62886e-06	5.58417e-05	9.08622	0.62097	10.1275	6.44542	9.05642e-05	0.00124522	5.64899
o4SSVSbu16RXtQgX9w	CIB1	2.27599	0.822416	ILMN_11794	NM_006384.2	10519	9951921	NM_006384.2	NP_006375.1	ILMN_1656899	TGACAGCAGCCCCAGCGTGTGTCCTGGCACCCTGTCCAAGAACCTTTCTA	15	-	15q26.1b	Homo sapiens calcium and integrin binding 1 (calmyrin) (CIB1), mRNA.	That part of the nuclear content other than the chromosomes or the nucleolus [goid 5654] [pmid 10366599] [evidence IMP]; All of the contents of a cell excluding the plasma membrane and nucleus, but including other subcellular structures [goid 5737] [pmid 10366599] [evidence IMP]; The irregular network of unit membranes, visible only by electron microscopy, that occurs in the cytoplasm of many euk…	The repair of double-strand breaks in DNA via homologous and nonhomologous mechanisms to reform a continuous DNA helix [goid 6302] [pmid 9372844] [evidence TAS]; A form of programmed cell death induced by external or internal signals that trigger the activity of proteolytic caspases, whose actions dismantle the cell and result in cell death. Apoptosis begins internally with condensation and subse…	Interacting selectively with calcium ions (Ca2+) [goid 5509] [pmid 15475008] [evidence IMP]; Interacting selectively with any protein or protein complex (a complex of two or more proteins that may include other nonprotein molecules) [goid 5515] [pmid 15231747] [evidence IPI]	SIP2-28; KIP; CALMYRIN; CIB	0.900105	9.77839	5.61816	0.000261827	0.00268165	4.67919	0.740305	9.77839	4.62074	0.00106845	0.00858708	3.35288
uegjkhfr17y6AR7CtU	PRMT2	2.27509	0.82202	ILMN_11436	NM_206962.1	3275	46255048	NM_206962.1	NP_996845.1	ILMN_1748922	CTGGAAGATGCAGACCTTGGTTCCTGTTAGTGGAAACACTGTAAGGTCCC	21	+	21q22.3f	Homo sapiens protein arginine methyltransferase 2 (PRMT2), transcript variant 1, mRNA.	A membrane-bounded organelle of eukaryotic cells in which chromosomes are housed and replicated. In most cells, the nucleus contains all of the cell's chromosomes except the organellar chromosomes, and is the site of RNA synthesis and processing. In some species, or in specialized cell types, RNA metabolism or DNA replication may be absent [goid 5634] [pmid 9545638] [evidence TAS]	The addition of a methyl group to a protein amino acid. A methyl group is derived from methane by the removal of a hydrogen atom [goid 6479] [pmid 9545638] [evidence TAS]; The cascade of processes by which a signal interacts with a receptor, causing a change in the level or activity of a second messenger or other downstream target, and ultimately effecting a change in the functioning of the cell …	Catalysis of the transfer of a methyl group to an acceptor molecule [goid 8168] [evidence IEA]; Catalysis of the transfer of a methyl group to an acceptor molecule [goid 8168] [evidence IEA]; Catalysis of the transfer of a methyl group to an acceptor molecule [goid 8168] [evidence IEA]; Catalysis of the transfer of a group, e.g. a methyl group, glycosyl group, acyl group, phosphorus-containing, o…	HRMT1L1; MGC111373	0.761953	8.23803	10.0661	2.12834e-06	6.81785e-05	8.87798	0.879686	8.23803	11.6215	5.92587e-07	2.97469e-05	9.74038
055155VOJ7lC7lSp5M	MT1A	2.27382	0.82146	ILMN_1797	NM_005946.2	4489	71274112	NM_005946.2	NP_005937.2	ILMN_1691156	TGCTGCTCCTGCTGCCCCATGAGCTGTGCCAAGTGTGCCCAGGGCTGCAT	16	+	16q13b	Homo sapiens metallothionein 1A (MT1A), mRNA.	All of the contents of a cell excluding the plasma membrane and nucleus, but including other subcellular structures [goid 5737] [evidence NAS]	Any process specifically pertinent to the functioning of integrated living units: cells, tissues, organs, and organisms. A process is a collection of molecular events with a defined beginning and end [goid 8150] [evidence ND ]	Interacting selectively with copper (Cu) ions [goid 5507] [evidence NAS]; Interacting selectively with zinc (Zn) ions [goid 8270] [evidence NAS]; Interacting selectively with cadmium (Cd) ions [goid 46870] [evidence NAS]; Interacting selectively with any metal ion [goid 46872] [evidence IEA]	MTC; MT1; MGC32848; MT1S	0.796158	13.2882	6.21348	0.000120854	0.00145539	5.39933	0.846325	13.2882	6.60501	7.45515e-05	0.00107324	5.8243
NoI_Fe_s5e6q6juLqE	TTC19	2.27322	0.821198	ILMN_26390	NM_017775.2	54902	22547158	NM_017775.2	NP_060245.2	ILMN_1781260	GGAAGATTGACCCTGTTGGTATGCCTGTGGGGGTGGGATGTGAGTGGGAC	17	+	17p12a	Homo sapiens tetratricopeptide repeat domain 19 (TTC19), mRNA.			The selective, often stoichiometric, interaction of a molecule with one or more specific sites on another molecule [goid 5488] [evidence IEA]; Interacting selectively with any protein or protein complex (a complex of two or more proteins that may include other nonprotein molecules) [goid 5515] [pmid 15231747] [evidence IPI]	MGC19520; 2010204O13Rik; FLJ20343; MGC138312	0.801646	8.77809	8.31668	1.11209e-05	0.000234252	7.52304	0.840488	8.77809	8.71965	7.42358e-06	0.000193824	7.81123
KqS0wne.VXdVAl9JgY	SUMF1	2.26884	0.819269	ILMN_15497	NM_182760.2	285362	38202249	NM_182760.2	NP_877437.2	ILMN_1753472	GGGCAGTCATAAGCTCTGTTTCCCCCTCTCCCCAAAGCCTTCAGCGAACG	3	-	3p26.2b	Homo sapiens sulfatase modifying factor 1 (SUMF1), mRNA.	The irregular network of unit membranes, visible only by electron microscopy, that occurs in the cytoplasm of many eukaryotic cells. The membranes form a complex meshwork of tubular channels, which are often expanded into slitlike cavities called cisternae. The ER takes two forms, rough (or granular), with ribosomes adhering to the outer surface, and smooth (with no ribosomes attached) [goid 5783…	The process by which one or more ubiquitin moieties are added to a protein [goid 16567] [evidence IEA]; The chemical reactions and pathways involving glycosaminoglycans, any one of a group of polysaccharides that contain amino sugars. Formerly known as mucopolysaccharides, they include hyaluronic acid and chondroitin, which provide lubrication in joints and form part of the matrix of cartilage. T…	Interacting selectively with calcium ions (Ca2+) [goid 5509] [evidence IEA]; Interacting selectively with any protein or protein complex (a complex of two or more proteins that may include other nonprotein molecules) [goid 5515] [evidence IEA]; Catalysis of an oxidation-reduction (redox) reaction, a reversible chemical reaction in which the oxidation state of an atom or atoms within a molecule is…	MGC131853; FGE; MGC150436; AAPA3037	0.852581	9.62995	8.525	9.00707e-06	0.000198483	7.70183	0.785169	9.62995	7.85095	1.8091e-05	0.000368075	7.06588
TkSOS3qk6.u56H906U	MCM4	2.26881	0.819255	ILMN_3407	NM_005914.2	4173	33469918	NM_005914.2	NP_005905.2	ILMN_1771558	GCACAGATGCAGTCTGGGGCATGGTTTGTGTGCTGGACTTTCTCATGGCC	8	+	8q11.21b	Homo sapiens minichromosome maintenance complex component 4 (MCM4), transcript variant 1, mRNA.	A membrane-bounded organelle of eukaryotic cells in which chromosomes are housed and replicated. In most cells, the nucleus contains all of the cell's chromosomes except the organellar chromosomes, and is the site of RNA synthesis and processing. In some species, or in specialized cell types, RNA metabolism or DNA replication may be absent [goid 5634] [pmid 8265339] [evidence NAS]; That part of t…	The process by which interchain hydrogen bonds between two strands of DNA are broken or 'melted', generating unpaired template strands for DNA replication [goid 6268] [evidence IEA]; The process whereby new strands of DNA are synthesized. The template for replication can either be an existing DNA molecule or RNA [goid 6260] [pmid 9465298] [evidence NAS]; The process whereby new strands of DNA are…	Catalysis of the reaction: NTP + H2O = NDP + phosphate to drive the unwinding of a DNA helix [goid 3678] [evidence IEA]; Interacting selectively with single-stranded DNA [goid 3697] [evidence IEA]; Interacting selectively with any protein or protein complex (a complex of two or more proteins that may include other nonprotein molecules) [goid 5515] [evidence IEA]; Catalysis of the hydrolysis of va…	P1-CDC21; CDC54; MGC33310; CDC21; hCdc21	1.05129	8.32848	14.4205	8.34054e-08	6.51973e-06	11.161	0.542613	8.32848	7.44298	2.82174e-05	0.000518621	6.6831
0ofRQkgMVokZTUQrnk	MCM5	2.26758	0.818715	ILMN_20107	NM_006739.2	4174	23510447	NM_006739.2	NP_006730.2	ILMN_1815169	GGACTTCACCAAGCAGAAATACCCGGAGCACGCCATCCACAAGGTGCTGC	22	+	22q12.3c	Homo sapiens MCM5 minichromosome maintenance deficient 5, cell division cycle 46 (S. cerevisiae) (MCM5), mRNA.	A membrane-bounded organelle of eukaryotic cells in which chromosomes are housed and replicated. In most cells, the nucleus contains all of the cell's chromosomes except the organellar chromosomes, and is the site of RNA synthesis and processing. In some species, or in specialized cell types, RNA metabolism or DNA replication may be absent [goid 5634] [evidence IEA]; A membrane-bounded organelle …	The process by which DNA replication is started; this involves the separation of a stretch of the DNA double helix, the recruitment of DNA polymerases and the initiation of polymerase action [goid 6270] [evidence IEA]; The process by which DNA replication is started; this involves the separation of a stretch of the DNA double helix, the recruitment of DNA polymerases and the initiation of polymer…	Interacting selectively with DNA (deoxyribonucleic acid) [goid 3677] [evidence IEA]; Interacting selectively with ATP, adenosine 5'-triphosphate, a universally important coenzyme and enzyme regulator [goid 5524] [evidence IEA]; Interacting selectively with a nucleotide, any compound consisting of a nucleoside that is esterified with (ortho)phosphate or an oligophosphate at any hydroxyl group on t…	MGC5315; CDC46; P1-CDC46	0.952754	7.88322	14.2592	9.24696e-08	7.10915e-06	11.0969	0.670934	7.88322	10.0414	2.17498e-06	7.64501e-05	8.78517
iNSrSUu_AiE.7cXpHk	ZMYM6	2.26458	0.817388	ILMN_1275	NM_007167.2	9204	68509917	NM_007167.2	NP_009098.2	ILMN_1657632	ATCCAGGGTCAGCCAGTGTTGAAAGAGACATTTTGTCTACCTGGCACTGC	1	-	1p34.3f-p34.3e	Homo sapiens zinc finger, MYM-type 6 (ZMYM6), mRNA.	A membrane-bounded organelle of eukaryotic cells in which chromosomes are housed and replicated. In most cells, the nucleus contains all of the cell's chromosomes except the organellar chromosomes, and is the site of RNA synthesis and processing. In some species, or in specialized cell types, RNA metabolism or DNA replication may be absent [goid 5634] [evidence IEA]	The biological process whose specific outcome is the progression of a multicellular organism over time from an initial condition (e.g. a zygote or a young adult) to a later condition (e.g. a multicellular animal or an aged adult) [goid 7275] [pmid 10486218] [evidence TAS]	Interacting selectively with DNA (deoxyribonucleic acid) [goid 3677] [pmid 10486218] [evidence TAS]; Interacting selectively with zinc (Zn) ions [goid 8270] [evidence IEA]; Interacting selectively with any metal ion [goid 46872] [evidence IEA]	ZNF198L4; ZNF258; MYM	0.6452	9.58586	6.45499	8.95047e-05	0.0011412	5.67547	0.971199	9.58586	9.71649	2.90327e-06	9.46811e-05	8.56201
9i6p9OFO5NIPl6LuR4	ZNF544	2.26293	0.816662	ILMN_6520	NM_014480.1	27300	7656870	NM_014480.1	NP_055295.1	ILMN_1797903	GAGTGGGGCTTCATGACCATGTGCATCAGAATTGCCTGGAGTGTGCACTG	19	+	19q13.43c	Homo sapiens zinc finger protein 544 (ZNF544), mRNA.	The living contents of a cell; the matter contained within (but not including) the plasma membrane, usually taken to exclude large vacuoles and masses of secretory or ingested material. In eukaryotes it includes the nucleus and cytoplasm [goid 5622] [evidence IEA]; A membrane-bounded organelle of eukaryotic cells in which chromosomes are housed and replicated. In most cells, the nucleus contains …	Any process that modulates the frequency, rate or extent of DNA-dependent transcription [goid 6355] [evidence IEA]; Any process that modulates the frequency, rate or extent of DNA-dependent transcription [goid 6355] [evidence IEA]; The synthesis of either RNA on a template of DNA or DNA on a template of RNA [goid 6350] [evidence IEA]; Any process that modulates the frequency, rate or extent of DN…	Interacting selectively with any nucleic acid [goid 3676] [evidence IEA]; Interacting selectively with zinc (Zn) ions [goid 8270] [evidence IEA]; Interacting selectively with any metal ion [goid 46872] [evidence IEA]; Interacting selectively with any nucleic acid [goid 3676] [evidence IEA]; Interacting selectively with DNA (deoxyribonucleic acid) [goid 3677] [evidence IEA]; Interacting selectivel…		0.677806	8.90796	10.7518	1.18778e-06	4.48946e-05	9.32785	0.943319	8.90796	14.9635	5.93801e-08	6.34804e-06	11.2129
HkSKPlX3f9InpXY5QM	SNX17	2.26071	0.815678	ILMN_2568	NM_014748.2	9784	23238249	NM_014748.2	NP_055563.1	ILMN_1732810	GCACAGAGGATTGCCCCTTCTCTTTTCAGAGCTGGCCCTCGATGCCAAAT	2	+	2p23.3a	Homo sapiens sorting nexin 17 (SNX17), mRNA.	All of the contents of a cell excluding the plasma membrane and nucleus, but including other subcellular structures [goid 5737] [evidence IEA]; Small irregularly shaped intracellular vesicles to which endocytosed molecules are initially delivered [goid 5769] [pmid 12169628] [evidence IDA]; A compound membranous cytoplasmic organelle of eukaryotic cells, consisting of flattened, ribosome-free vesi…	The chemical reactions and pathways resulting in the breakdown of cholesterol, cholest-5-en-3 beta-ol, the principal sterol of vertebrates and the precursor of many steroids, including bile acids and steroid hormones [goid 6707] [pmid 12169628] [evidence IC ]; The directed movement of proteins in a cell, including the movement of proteins between specific compartments or structures within a cell,…	Interacting selectively with a protein C-terminus, the end of any peptide chain at which the 1-carboxy function of a constituent amino acid is not attached in peptide linkage to another amino-acid residue [goid 8022] [pmid 11237770] [evidence IPI]; Interacting selectively with any inositol-containing glycerophospholipid [goid 35091] [evidence IEA]; Interacting selectively with a low density lipop…	KIAA0064	0.928597	9.69964	10.8284	1.11507e-06	4.29553e-05	9.37561	0.693165	9.69964	8.08302	1.41576e-05	0.000311934	7.27401
H6_FfqsxA7S3i67fHU	SNRK	2.25719	0.814119	ILMN_5234	NM_017719.3	54861	31442407	NM_017719.3	NP_060189.2	ILMN_1794399	TGGTTGACCCTTGGGGTATACAAATGTCAGTCTGAGTGGTGTCTTACTCC	3	+	3p22.1a	Homo sapiens SNF related kinase (SNRK), mRNA.	A membrane-bounded organelle of eukaryotic cells in which chromosomes are housed and replicated. In most cells, the nucleus contains all of the cell's chromosomes except the organellar chromosomes, and is the site of RNA synthesis and processing. In some species, or in specialized cell types, RNA metabolism or DNA replication may be absent [goid 5634] [evidence ISS]	The process of introducing a phosphate group on to a protein [goid 6468] [pmid 12234663] [evidence IDA]; The process whereby a relatively unspecialized myeloid precursor cell acquires the specialized features of any cell of the myeloid leukocyte, megakaryocyte, thrombocyte, or erythrocyte lineages [goid 30099] [pmid 12234663] [evidence TAS]	Interacting selectively with a nucleotide, any compound consisting of a nucleoside that is esterified with (ortho)phosphate or an oligophosphate at any hydroxyl group on the ribose or deoxyribose moiety [goid 166] [evidence IEA]; Interacting selectively with magnesium (Mg) ions [goid 287] [pmid 12234663] [evidence IDA]; Catalysis of the reaction: ATP + a protein serine/threonine = ADP + protein s…	HSNFRK; DKFZp779A1866; FLJ20224; KIAA0096	0.794627	9.7849	3.99068	0.00279482	0.0175509	2.41656	0.833352	9.7849	4.18516	0.00206487	0.0144393	2.72424
iRfeA55zKnrN7AIM14	DNAJB4	2.25459	0.812966	ILMN_20230	NM_007034.3	11080	24431959	NM_007034.3	NP_008965.2	ILMN_1813019	CACCTTCTGAAATGCTGCTATAGGGCTGGTATCTGTAAAAGAATATCCTG	1	+	1p31.1e	Homo sapiens DnaJ (Hsp40) homolog, subfamily B, member 4 (DNAJB4), mRNA.		The process of assisting in the covalent and noncovalent assembly of single chain polypeptides or multisubunit complexes into the correct tertiary structure [goid 6457] [evidence IEA]; A change in state or activity of a cell or an organism (in terms of movement, secretion, enzyme production, gene expression, etc.) as a result of an unfolded protein stimulus [goid 6986] [pmid 9546042] [evidence TA…	Interacting selectvely with a heat shock protein, any protein synthesized or activated in response to heat shock [goid 31072] [evidence IEA]; Interacting selectively with an unfolded protein [goid 51082] [pmid 9546042] [evidence TAS]	DjB4; DNAJW; HLJ1	0.767465	8.19681	6.39952	9.58326e-05	0.001203	5.61284	0.857076	8.19681	7.14675	3.94128e-05	0.000658107	6.391
EJ9XV_HeqtRNR1CqHM	RAVER1	2.25279	0.812169	ILMN_24708	NM_133452.1	125950	33457331	NM_133452.1	NP_597709.1	ILMN_1725719	AGCTTCCCTCCCTTGACTCTGGGGGTCCACATCCACTCCAAGGGGACTAT	19	-	19p13.2c	Homo sapiens RAVER1 (RAVER1), mRNA.	A membrane-bounded organelle of eukaryotic cells in which chromosomes are housed and replicated. In most cells, the nucleus contains all of the cell's chromosomes except the organellar chromosomes, and is the site of RNA synthesis and processing. In some species, or in specialized cell types, RNA metabolism or DNA replication may be absent [goid 5634] [evidence IEA]; All of the contents of a cell…		Interacting selectively with a nucleotide, any compound consisting of a nucleoside that is esterified with (ortho)phosphate or an oligophosphate at any hydroxyl group on the ribose or deoxyribose moiety [goid 166] [evidence IEA]; Interacting selectively with an RNA molecule or a portion thereof [goid 3723] [evidence IEA]	KIAA1978	0.954418	8.39011	10.1055	2.05643e-06	6.64644e-05	8.90492	0.654345	8.39011	6.92828	5.07513e-05	0.000795941	6.16764
BXuAgwUeR1BepBOkIU	EVI5	2.25146	0.811577	ILMN_17996	NM_005665.4	7813	68299758	NM_005665.4	NP_005656.4	ILMN_1746314	CCTGTGAAAGAATAACCACTGCACTCCAACCTGGGCAACATGGCAAGACC	1	-	1p22.1d-p22.1c	Homo sapiens ecotropic viral integration site 5 (EVI5), mRNA.	The living contents of a cell; the matter contained within (but not including) the plasma membrane, usually taken to exclude large vacuoles and masses of secretory or ingested material. In eukaryotes it includes the nucleus and cytoplasm [goid 5622] [evidence IEA]; A membrane-bounded organelle of eukaryotic cells in which chromosomes are housed and replicated. In most cells, the nucleus contains …	The progression of biochemical and morphological phases and events that occur in a cell during successive cell replication or nuclear replication events. Canonically, the cell cycle comprises the replication and segregation of genetic material followed by the division of the cell, but in endocycles or syncytial cells nuclear replication or nuclear division may not be followed by cell division [go…	Increases the rate of GTP hydrolysis by a GTPase of the Rab family [goid 5097] [evidence IEA]; Interacting selectively with any protein or protein complex (a complex of two or more proteins that may include other nonprotein molecules) [goid 5515] [pmid 16439210] [evidence IPI]	NB4S	0.813989	8.49417	12.1874	3.86134e-07	1.97629e-05	10.1483	0.809162	8.49417	12.1151	4.07438e-07	2.26798e-05	9.99972
T65SV16l0_rNFzEgKU	FKBP11	2.24892	0.810448	ILMN_14765	NM_016594.1	51303	7706130	NM_016594.1	NP_057678.1	ILMN_1787345	TGGTGCCAGCCCTCCTGGGCCTCATTGGGTATCACCTATACAGAAAGGCC	12	-	12q13.12a	Homo sapiens FK506 binding protein 11, 19 kDa (FKBP11), mRNA.	Double layer of lipid molecules that encloses all cells, and, in eukaryotes, many organelles; may be a single or double lipid bilayer; also includes associated proteins [goid 16020] [evidence IEA]; Penetrating at least one phospholipid bilayer of a membrane. May also refer to the state of being buried in the bilayer with no exposure outside the bilayer. When used to describe a protein, indicates …	The process of assisting in the covalent and noncovalent assembly of single chain polypeptides or multisubunit complexes into the correct tertiary structure [goid 6457] [evidence IEA]; The process of assisting in the covalent and noncovalent assembly of single chain polypeptides or multisubunit complexes into the correct tertiary structure [goid 6457] [evidence IEA]	Catalysis of the reaction: peptidyl-proline (omega=180) = peptidyl-proline (omega=0) [goid 3755] [evidence IEA]; Catalysis of the geometric or structural changes within one molecule. Isomerase is the systematic name for any enzyme of EC class 5 [goid 16853] [evidence IEA]; Catalysis of the reaction: peptidyl-proline (omega=180) = peptidyl-proline (omega=0) [goid 3755] [evidence IEA]; Catalysis of…	MGC54182; FKBP19	0.892161	10.0768	6.35851	0.000100823	0.00125342	5.56623	0.723828	10.0768	5.15879	0.0004916	0.0045641	4.08714
B_gkHi0cdQCrXnUl6c	C1orf112	2.24224	0.807473	ILMN_5134	NM_018186.2	55732	40254930	NM_018186.2	NP_060656.2	ILMN_1727540	TTGGAAGCAACTGAGTCACTACTCCAAAAGGGTCCTGCTCCAGCCTGGCT	1	+	1q24.2c	Homo sapiens chromosome 1 open reading frame 112 (C1orf112), mRNA.				FLJ10706; MGC130018; MGC130019; FLJ13470; RP1-97P20.1	0.995761	7.81685	15.7295	3.74749e-08	3.71877e-06	11.6381	0.590871	7.81685	9.3337	4.1231e-06	0.000124126	8.28594
xbcWXnffYAcYkQRSbY	SCN1B	2.24086	0.806858	ILMN_6044	NM_199037.2	6324	47157335	NM_199037.2	NP_950238.1	ILMN_1801302	CGTCTACCGCCTGCTCTTCTTCGAAAACTACGAGCACAACACCAGCGTCG	19	+	19q13.11c	Homo sapiens sodium channel, voltage-gated, type I, beta (SCN1B), transcript variant b, mRNA.	Double layer of lipid molecules that encloses all cells, and, in eukaryotes, many organelles; may be a single or double lipid bilayer; also includes associated proteins [goid 16020] [evidence IEA]; Penetrating at least one phospholipid bilayer of a membrane. May also refer to the state of being buried in the bilayer with no exposure outside the bilayer. When used to describe a protein, indicates …	The directed movement of charged atoms or small charged molecules into, out of, within or between cells [goid 6811] [evidence IEA]; The directed movement of sodium ions (Na+) into, out of, within or between cells [goid 6814] [pmid 8394762] [evidence TAS]; The process of communication from a neuron to a target (neuron, muscle, or secretory cell) across a synapse [goid 7268] [pmid 9697698] [evidenc…	Catalysis of the transmembrane transfer of an ion by a voltage-gated channel. An ion is an atom or group of atoms carrying an electric charge by virtue of having gained or lost one or more electrons [goid 5244] [evidence IEA]; Catalysis of the transmembrane transfer of a sodium ion by a voltage-gated channel [goid 5248] [pmid 9697698] [evidence TAS]; Interacting selectively with sodium ions (Na+)…	GEFSP1	0.674291	7.55421	8.74408	7.24737e-06	0.000170492	7.88443	0.928261	7.55421	12.0375	4.3177e-07	2.36387e-05	9.96004
BSeoXozSTRkQVCZACU	KIF23	2.24016	0.806546	ILMN_11802	NM_004856.4	9493	20143965	NM_004856.4	NP_004847.2	ILMN_1811472	CAGCTGGGACCTGGATATCAGCATCACGCACAACCCAAGCGCAAAAAGCC	15	+	15q23a	Homo sapiens kinesin family member 23 (KIF23), transcript variant 2, mRNA.	Any of the long, generally straight, hollow tubes of internal diameter 12-15 nm and external diameter 24 nm found in a wide variety of eukaryotic cells; each consists (usually) of 13 protofilaments of polymeric tubulin, staggered in such a manner that the tubulin monomers are arranged in a helical pattern on the microtubular surface, and with the alpha/beta axes of the tubulin subunits parallel t…	Movement of organelles, other microtubules and other particles along microtubules, mediated by motor proteins [goid 7018] [evidence IEA]; Lengthening of the distance between poles of the mitotic spindle [goid 22] [pmid 1406973] [evidence TAS]; Movement of organelles, other microtubules and other particles along microtubules, mediated by motor proteins [goid 7018] [evidence IEA]; The progression o…	Interacting selectively with a nucleotide, any compound consisting of a nucleoside that is esterified with (ortho)phosphate or an oligophosphate at any hydroxyl group on the ribose or deoxyribose moiety [goid 166] [evidence IEA]; Catalysis of movement along a microtubule, coupled to the hydrolysis of a nucleoside triphosphate (usually ATP) [goid 3777] [evidence IEA]; Interacting selectively with …	MKLP-1; CHO1; KNSL5; MKLP1	0.923612	7.6258	15.1373	5.33937e-08	4.61561e-06	11.4315	0.679136	7.6258	11.1305	8.72424e-07	4.04156e-05	9.465
xWuu445TMWSp_fe0Ls	ADI1	2.24011	0.806524	ILMN_29081	NM_018269.1	55256	8922761	NM_018269.1	NP_060739.1	ILMN_1795671	CCGGTGGTGTGATGATGCCATATACCGCAGGGCTTGCTTCTGTCAAGTGT	2	-	2p25.3b	Homo sapiens acireductone dioxygenase 1 (ADI1), mRNA.	A membrane-bounded organelle of eukaryotic cells in which chromosomes are housed and replicated. In most cells, the nucleus contains all of the cell's chromosomes except the organellar chromosomes, and is the site of RNA synthesis and processing. In some species, or in specialized cell types, RNA metabolism or DNA replication may be absent [goid 5634] [pmid 11602742] [evidence IDA]; A membrane-bo…	The chemical reactions and pathways resulting in the formation of amino acids, organic acids containing one or more amino substituents [goid 8652] [evidence IEA]; The chemical reactions and pathways resulting in the formation of methionine (2-amino-4-(methylthio)butanoic acid), a sulfur-containing, essential amino acid found in peptide linkage in proteins [goid 9086] [evidence IEA]; The generatio…	Interacting selectively with any protein or protein complex (a complex of two or more proteins that may include other nonprotein molecules) [goid 5515] [pmid 14718544] [evidence IPI]; Interacting selectively with nickel (Ni) ions [goid 16151] [evidence IEA]; Catalysis of an oxidation-reduction (redox) reaction in which hydrogen or electrons are transferred from one donor, and two oxygen atoms is …	HMFT1638; ARD; APL1; MTCBP-1; SIPL; FLJ10913	0.82167	10.0676	11.5448	6.28878e-07	2.81934e-05	9.79989	0.791217	10.0676	11.117	8.81959e-07	4.06489e-05	9.45715
NHao516.tTcef49fo0	MKRN1	2.23896	0.806013	ILMN_20041	NM_013446.2	23608	21359891	NM_013446.2	NP_038474.1	ILMN_1671583	ACTCGGGGATGCTCCTGGTTTGTCCATCTACTGCTTTGATTCCTTGGATC	7	-	7q34c	Homo sapiens makorin ring finger protein 1 (MKRN1), mRNA.	The part of a cell or its extracellular environment in which a gene product is located. A gene product may be located in one or more parts of a cell and its location may be as specific as a particular macromolecular complex, that is, a stable, persistent association of macromolecules that function together [goid 5575] [evidence ND ]; A membrane-bounded organelle of eukaryotic cells in which chrom…	Any process specifically pertinent to the functioning of integrated living units: cells, tissues, organs, and organisms. A process is a collection of molecular events with a defined beginning and end [goid 8150] [evidence ND ]	Elemental activities, such as catalysis or binding, describing the actions of a gene product at the molecular level. A given gene product may exhibit one or more molecular functions [goid 3674] [evidence ND ]; Interacting selectively with any nucleic acid [goid 3676] [evidence IEA]; Interacting selectively with chromatin, the network of fibers of DNA and protein that make up the chromosomes of th…	RNF61; FLJ21334	0.943182	9.50437	14.1935	9.64694e-08	7.32316e-06	11.0704	0.654417	9.50437	9.84801	2.58046e-06	8.69741e-05	8.65355
NIoiUJnJOX.l3kze5E	CCDC6	2.23474	0.804126	ILMN_19206	NM_005436.2	8030	46852389	NM_005436.2	NP_005427.2	ILMN_1745904	AGAGGAGAGCCAAGCGCTAGCATGCCTTTTGCCTCTGCATATCTGTGCAC	10	-	10q21.2a	Homo sapiens coiled-coil domain containing 6 (CCDC6), mRNA.	The part of a cell or its extracellular environment in which a gene product is located. A gene product may be located in one or more parts of a cell and its location may be as specific as a particular macromolecular complex, that is, a stable, persistent association of macromolecules that function together [goid 5575] [evidence ND ]; All of the contents of a cell excluding the plasma membrane and…	Any process specifically pertinent to the functioning of integrated living units: cells, tissues, organs, and organisms. A process is a collection of molecular events with a defined beginning and end [goid 8150] [evidence ND ]	The action of a molecule that contributes to the structural integrity of a cytoskeletal structure [goid 5200] [pmid 8058316] [evidence TAS]; Interacting selectively with any protein or protein complex (a complex of two or more proteins that may include other nonprotein molecules) [goid 5515] [pmid 17353931] [evidence IPI]; Interacting selectively with a SH3 domain (Src homology 3) of a protein, s…	TST1; TPC; D10S170; PTC; H4; FLJ32286	0.766621	9.96359	8.38067	1.04191e-05	0.000222736	7.57851	0.84068	9.96359	9.19028	4.71654e-06	0.000137664	8.17867
ll.rSw5vSi1EUpEjqk	SRP68	2.2328	0.803258	ILMN_3701	NM_014230.2	6730	24497619	NM_014230.2	NP_055045.2	ILMN_1703524	GCCTTTGGTCAGTAATGCGTTCAGGAGTCCACACCAGGCACAGATGGGGC	17	-	17q25.1d	Homo sapiens signal recognition particle 68kDa (SRP68), mRNA.	A membrane-bounded organelle of eukaryotic cells in which chromosomes are housed and replicated. In most cells, the nucleus contains all of the cell's chromosomes except the organellar chromosomes, and is the site of RNA synthesis and processing. In some species, or in specialized cell types, RNA metabolism or DNA replication may be absent [goid 5634] [evidence IEA]; A small, dense body one or mo…		Interacting selectively with an RNA molecule or a portion thereof [goid 3723] [evidence IEA]		0.883874	9.13622	9.90592	2.45097e-06	7.58713e-05	8.76679	0.71787	9.13622	8.04544	1.47256e-05	0.000323245	7.24077
c0fqKhkyCidygRLlLk	STOM	2.23018	0.802084	ILMN_17469	NM_004099.4	2040	38016910	NM_004099.4	NP_004090.4	ILMN_1766657	TCACTTGGGAGGGACGCATAGAAGGAGCTCTAGGAACACAGTGCCAGTGC	9	-	9q33.2a	Homo sapiens stomatin (STOM), transcript variant 1, mRNA.	All of the contents of a cell excluding the plasma membrane and nucleus, but including other subcellular structures [goid 5737] [pmid 18029348] [evidence IDA]; Any of the various filamentous elements that form the internal framework of cells, and typically remain after treatment of the cells with mild detergent to remove membrane constituents and soluble components of the cytoplasm. The term embr…	The process of creating protein oligomers, compounds composed of a small number, usually between three and ten, of identical component monomers. Oligomers may be formed by the polymerization of a number of monomers or the depolymerization of a large protein polymer [goid 51260] [pmid 9642292] [evidence IDA]	Interacting selectively with any protein or protein complex (a complex of two or more proteins that may include other nonprotein molecules) [goid 5515] [pmid 17353931] [evidence IPI]	EPB7; EPB72; BND7	0.860424	10.7121	8.11521	1.36902e-05	0.000276296	7.34519	0.741285	10.7121	6.99153	4.71419e-05	0.000756405	6.23302
EfUlXTTMenh.UXrWuE	YIF1A	2.22808	0.801142	ILMN_29299	NM_020470.1	10897	9994168	NM_020470.1	NP_065203.1	ILMN_1712975	CTTCCAGCCCCTCATCATATACTGGCTGACTTTCCACCTGGTCCGGTGAC	11	-	11q13.1e	Homo sapiens Yip1 interacting factor homolog A (S. cerevisiae) (YIF1A), mRNA.	The lipid bilayer surrounding any of the compartments of the Golgi apparatus [goid 139] [evidence IEA]; The irregular network of unit membranes, visible only by electron microscopy, that occurs in the cytoplasm of many eukaryotic cells. The membranes form a complex meshwork of tubular channels, which are often expanded into slitlike cavities called cisternae. The ER takes two forms, rough (or gra…	The directed movement of proteins into, out of, within or between cells [goid 15031] [evidence IEA]; The directed movement of substances, either within a vesicle or in the vesicle membrane, into, out of or within a cell [goid 16192] [evidence IEA]		FinGER7; 54TM; YIF1P; YIF1	0.877564	10.91	4.45142	0.00137593	0.010097	3.09969	0.720444	10.91	3.65443	0.00477179	0.0279727	1.92128
TXTKh.l14SS.OrvT7o	CD59	2.22546	0.799964	ILMN_1905	NM_203329.1	966	42761473	NM_203329.1	NP_976074.1	ILMN_1724789	CCTCATAGGGACTTTGCCTCCTGACAGCAGTTTATGGGTGTTCATTGTGG	11	-	11p13d-p13c	Homo sapiens CD59 molecule, complement regulatory protein (CD59), transcript variant 3, mRNA.	The space external to the outermost structure of a cell. For cells without external protective or external encapsulating structures this refers to space outside of the plasma membrane. This term covers the host cell environment outside an intracellular parasite [goid 5576] [evidence IEA]; That fraction of cells, prepared by disruptive biochemical methods, that includes the plasma and other membra…	Any series of molecular signals initiated by the binding of an extracellular ligand to a receptor on the surface of the target cell [goid 7166] [pmid 7691713] [evidence TAS]; The sequential process by which the multiple coagulation factors of the blood interact, ultimately resulting in the formation of an insoluble fibrin clot; it may be divided into three stages: stage 1, the formation of intrin…	Interacting selectively with any protein or protein complex (a complex of two or more proteins that may include other nonprotein molecules) [goid 5515] [pmid 12577067] [evidence IPI]	MIN2; PROTECTIN; MIN3; 16.3A5; MSK21; EJ16; EL32; G344; MIC11; MIN1; MGC2354; EJ30; p18-20	0.629356	10.8692	7.19266	3.73997e-05	0.000584011	6.46463	0.952513	10.8692	10.8859	1.06373e-06	4.59769e-05	9.32091
QqSTuPT_qOgoN7Vk2o	LSM2	2.22081	0.797873	ILMN_22587	NM_021177.3	57819	34013512	NM_021177.3	NP_067000.1	ILMN_1791544	GGGCAGCATGTGATTCATTTGGGGATGGAAGGAATCTGTCCCGCATCGGG	6	-	6p21.33a	Homo sapiens LSM2 homolog, U6 small nuclear RNA associated (S. cerevisiae) (LSM2), mRNA.	A membrane-bounded organelle of eukaryotic cells in which chromosomes are housed and replicated. In most cells, the nucleus contains all of the cell's chromosomes except the organellar chromosomes, and is the site of RNA synthesis and processing. In some species, or in specialized cell types, RNA metabolism or DNA replication may be absent [goid 5634] [evidence NAS]; A ribonucleoprotein complex, …	The joining together of exons from one or more primary transcripts of nuclear messenger RNA (mRNA) and the excision of intron sequences, via a spliceosomal mechanism, so that mRNA consisting only of the joined exons is produced [goid 398] [evidence NAS]; The joining together of exons from one or more primary transcripts of nuclear messenger RNA (mRNA) and the excision of intron sequences, via a s…	Interacting selectively with an RNA molecule or a portion thereof [goid 3723] [evidence IEA]; Interacting selectively with any protein or protein complex (a complex of two or more proteins that may include other nonprotein molecules) [goid 5515] [pmid 15231747] [evidence IPI]; Interacting selectively with the U6 small nuclear RNA (U6 snRNA) [goid 17070] [pmid 10523320] [evidence NAS]; Interacting…	G7b; snRNP; C6orf28; YBL026W	0.934445	10.9091	9.64972	3.08386e-06	9.02431e-05	8.58397	0.647007	10.9091	6.68144	6.79944e-05	0.000997932	5.90688
czuSYV_u.V9drp3qs4	SRF	2.21952	0.79729	ILMN_22299	NM_003131.2	6722	61743976	NM_003131.2	NP_003122.1	ILMN_1803398	TATGTGCAGCGACCCTTGGTGTTTCCCTTCCTCGGTGGCTCTGGGGTATG	6	+	6p21.1d	Homo sapiens serum response factor (c-fos serum response element-binding transcription factor) (SRF), mRNA.	A membrane-bounded organelle of eukaryotic cells in which chromosomes are housed and replicated. In most cells, the nucleus contains all of the cell's chromosomes except the organellar chromosomes, and is the site of RNA synthesis and processing. In some species, or in specialized cell types, RNA metabolism or DNA replication may be absent [goid 5634] [pmid 3203386] [evidence TAS]; A small, dense…	The process whereby a relatively unspecialized cell acquires the specialized features of a trophectoderm cell [goid 1829] [pmid 17576768] [evidence IDA]; The characteristic morphogenetic movements where the primitive heart tube loops asymmetrically. This looping brings the primitive heart chambers into alignment preceeding their future integration [goid 1947] [evidence IEA]; The synthesis of eith…	The function of binding to a specific DNA sequence in order to modulate transcription. The transcription factor may or may not also interact selectively with a protein or macromolecular complex [goid 3700] [evidence IEA]; Functions to initiate or regulate RNA polymerase II transcription [goid 3702] [pmid 3203386] [evidence TAS]; Interacting selectively with a transcription factor, any protein req…	MCM1	0.907905	10.5141	6.49074	8.56673e-05	0.00110554	5.71558	0.677485	10.5141	4.84344	0.000770923	0.00655448	3.6626
Nt9PX86l_enqn8Egdo	TMEM60	2.21896	0.797038	ILMN_19683	NM_032936.2	85025	24475725	NM_032936.2	NP_116325.1	ILMN_1752213	GTCTTCATTCCTTTATGGGCCTTGCTGGCTGGGGCTTTAACAGAACTCGG	7	-	7q11.23g	Homo sapiens transmembrane protein 60 (TMEM60), mRNA.	Double layer of lipid molecules that encloses all cells, and, in eukaryotes, many organelles; may be a single or double lipid bilayer; also includes associated proteins [goid 16020] [evidence IEA]; Penetrating at least one phospholipid bilayer of a membrane. May also refer to the state of being buried in the bilayer with no exposure outside the bilayer. When used to describe a protein, indicates …			C7orf35; MGC74482; DC32	0.930698	9.77822	15.5172	4.24846e-08	3.94371e-06	11.5657	0.649719	9.77822	10.8325	1.1113e-06	4.73609e-05	9.28885
9.FHntCUSV_lFMalNc	ZFAND3	2.21712	0.79621	ILMN_2262	NM_021943.1	60685	11345483	NM_021943.1	NP_068762.1	ILMN_1720053	TTTACCACTGCTGTCAAGCCACAGCCCTTGGCCACCATACGGGCCATCCT	6	+	6p21.2c-p21.2b	Homo sapiens zinc finger, AN1-type domain 3 (ZFAND3), mRNA.			Interacting selectively with DNA (deoxyribonucleic acid) [goid 3677] [evidence IEA]; Interacting selectively with zinc (Zn) ions [goid 8270] [evidence IEA]; Interacting selectively with any metal ion [goid 46872] [evidence IEA]	FLJ13222; TEX27	0.785847	7.71472	9.27424	4.35857e-06	0.000115487	8.30434	0.806499	7.71472	9.51797	3.47743e-06	0.000109405	8.42066
E6TRKkiWoJjg.oh3uo	TNFRSF1B	2.216	0.795705	ILMN_19893	NM_001066.2	7133	23312365	NM_001066.2	NP_001057.1	ILMN_1764788	TGGCATCACAGGGCAGAGCCGGGAAGCGATGAATTTGGAGACTCTGTGGG	1	+	1p36.22a	Homo sapiens tumor necrosis factor receptor superfamily, member 1B (TNFRSF1B), mRNA.	A membrane-bounded organelle of eukaryotic cells in which chromosomes are housed and replicated. In most cells, the nucleus contains all of the cell's chromosomes except the organellar chromosomes, and is the site of RNA synthesis and processing. In some species, or in specialized cell types, RNA metabolism or DNA replication may be absent [goid 5634] [pmid 18029348] [evidence IDA]; A small, dens…	Any series of molecular signals initiated by the binding of an extracellular ligand to a receptor on the surface of the target cell [goid 7166] [evidence IEA]; The specific activation or halting of processes within a cell so that its vital functions markedly cease, rather than simply deteriorating gradually over time, which culminates in cell death [goid 8219] [evidence IEA]; Any process that sto…	Combining with an extracellular or intracellular messenger to initiate a change in cell activity [goid 4872] [evidence IEA]; Interacting selectively with any protein or protein complex (a complex of two or more proteins that may include other nonprotein molecules) [goid 5515] [evidence IEA]; Combining with an extracellular or intracellular messenger to initiate a change in cell activity [goid 487…	TNF-R-II; TNFR80; TNF-R75; p75; CD120b; TBPII; TNFBR; p75TNFR; TNFR2	0.895097	9.17326	13.8952	1.17179e-07	8.32619e-06	10.9474	0.688956	9.17326	10.6952	1.24488e-06	5.14675e-05	9.20524
[truncated: 987 more rows]

## Sheet: siP.T-siC.T
ID	Symbol	Average FoldChange	logFC	Search_Key	RefSeq_ID	Entrez_Gene_ID	GI	Accession		Protein_Product	Probe_Id	Probe_Sequence	Chromosome	Probe_Chr_Orientation	Cytoband	Definition	Ontology_Component	Ontology_Process	Ontology_Function	Synonyms	logFC.siPML1	AveExpr.siPML1	t.siPML1	P.Value.siPML1	adj.P.Val.siPML1	B.siPML1	logFC.siPML2	AveExpr.siPML2	t.siPML2	P.Value.siPML2	adj.P.Val.siPML2	B.siPML2
[truncated: 1,065 more rows]

## Sheet: siC.T-siC.U
ID	Symbol	Fold change	logFC	Search_Key	RefSeq_ID	Entrez_Gene_ID	GI	Accession	Protein_Product	Probe_Id	Probe_Sequence	Chromosome	Probe_Chr_Orientation	Cytoband	Definition	Ontology_Component	Ontology_Process	Ontology_Function	Synonyms	AveExpr	t	P.Value	adj.P.Val	B
[truncated: 780 more rows]

## Sheet: siP.T-siP.U
ID	Symbol	Average FoldChange	logFC	Search_Key	RefSeq_ID	Entrez_Gene_ID	GI	Accession	Protein_Product	Probe_Id	Probe_Sequence	Chromosome	Probe_Chr_Orientation	Cytoband	Definition	Ontology_Component	Ontology_Process	Ontology_Function	Synonyms	logFC.siPML1	AveExpr.siPML1	t.siPML1	P.Value.siPML1	adj.P.Val.siPML1	B.siPML1	logFC.siPML2	AveExpr.siPML2	t.siPML2	P.Value.siPML2	adj.P.Val.siPML2	B.siPML2
[truncated: 867 more rows]

[truncated: 1 more sheets: siPxT]
