# Supplementary material for: Microarray analysis revealing common and distinct functions of promyelocytic leukemia protein (PML) and tumor necrosis factor alpha (TNFα) signaling in endothelial cells
Source: BMC Genomics. 2012 Sep 4;13:453. doi: 10.1186/1471-2164-13-453 (PMC3542097; doi:10.1186/1471-2164-13-453)
Supplement: Additional file 2 — Affected categories of gene ontology. An excel spreadsheet containing the significantly affected gene ontology categories. [file 1471-2164-13-453-S2.xlsx]

## Sheet: Legends
	q<0.01
		Name	Biological Meaning
		kdPML.GO.BP	PML knockdown effects assoicated with Gene Ontology Biological Processes
		TNF.GO.BP	TNFalpha treatment effects assoicated with Gene Ontology Biological Processes
		kdPML.GO.MF	PML knockdown effects assoicated with Gene Ontology Molecular Functions
		TNF.GO.MF	TNFalpha treatment effects assoicated with Gene Ontology Molecular Functions
		kdPML.GO.CC	PML knockdown effects assoicated with Gene Ontology Cellular Components
		TNF.GO.CC	TNFalpha treatment effects assoicated with Gene Ontology Cellular Components
		kdPML.Dolite	PML knockdown effects assoicated with human diseases
		TNF.Dolite	TNFalpha treatment effects assoicated with human disease

## Sheet: kdPML.GO.BP
GO.BP terms	genes in Category	percent in the observed List	percent in the genome	fold of overrepresents	odds ratio	p value	fdr p value
cellular metabolic process	539	0.42914	0.157765	2.72013	4.25852	9.71e-120	3.04e-116
primary metabolic process	527	0.419586	0.162348	2.58449	3.94022	3.18e-107	4.97e-104
macromolecule metabolic process	441	0.351115	0.136921	2.56437	3.59502	1.2e-84	1.25e-81
biopolymer metabolic process	433	0.344745	0.134497	2.56322	3.56783	1.02e-82	7.96e-80
cellular macromolecule metabolic process	413	0.328822	0.125264	2.62502	3.61081	2.72e-81	1.71e-78
regulation of cellular process	449	0.357484	0.147761	2.41933	3.36755	3.28e-78	1.71e-75
cellular biopolymer metabolic process	403	0.32086	0.123392	2.60034	3.53915	9.99e-78	4.47e-75
protein metabolic process	253	0.201433	0.0655297	3.07392	3.83853	1.92e-59	7.52e-57
cellular protein metabolic process	229	0.182325	0.0550635	3.31118	4.11166	3.79e-59	1.32e-56
cell communication	288	0.229299	0.0866385	2.64662	3.30539	1.72e-54	5.37e-52
cell cycle	123	0.0979299	0.0185528	5.27845	6.5543	3.25e-52	9.26e-50
biosynthetic process	294	0.234076	0.0930504	2.51559	3.12684	3.74e-51	9.75e-49
cellular biosynthetic process	288	0.229299	0.0910233	2.51913	3.11882	4.03e-50	9.7e-48
signal transduction	260	0.207006	0.0794553	2.60532	3.18168	1.83e-47	4.09e-45
organelle organization	140	0.111465	0.0279614	3.98639	4.7778	1.21e-44	2.53e-42
intracellular signaling cascade	151	0.120223	0.0322801	3.72437	4.45251	1.56e-44	3.05e-42
cell cycle phase	80	0.0636943	0.00929843	6.85	8.70947	1.27e-42	2.34e-40
cell division	65	0.0517516	0.00601534	8.60328	11.5239	3.02e-41	5.25e-39
response to stress	147	0.117038	0.0328089	3.56727	4.22605	3.93e-41	6.47e-39
nitrogen compound metabolic process	274	0.218153	0.0936894	2.32847	2.81618	4.25e-41	6.66e-39
mitosis	61	0.0485669	0.00535431	9.07061	12.3257	3.13e-40	4.46e-38
nuclear division	61	0.0485669	0.00535431	9.07061	12.3257	3.13e-40	4.46e-38
M phase of mitotic cell cycle	61	0.0485669	0.00539838	8.99657	12.1911	5.28e-40	7.18e-38
transport	201	0.160032	0.057994	2.75945	3.26786	1.21e-39	1.57e-37
organelle fission	61	0.0485669	0.00550855	8.81664	11.8673	1.9e-39	2.38e-37
multicellular organismal development	193	0.153662	0.0556143	2.763	3.25557	4.4e-38	5.3e-36
mitotic cell cycle	75	0.0597134	0.00929843	6.42188	8.01249	5.35e-38	6.21e-36
M phase	68	0.0541401	0.00751366	7.20556	9.19494	7.76e-38	8.68e-36
cell cycle process	85	0.0676752	0.012229	5.534	6.74261	8.14e-38	8.79e-36
cell proliferation	109	0.0867834	0.0202054	4.29507	5.09495	9.73e-38	1.02e-35
biopolymer modification	144	0.11465	0.0338886	3.38313	3.9698	1.12e-37	1.13e-35
macromolecule biosynthetic process	230	0.183121	0.0752027	2.43503	2.88366	5.48e-37	5.36e-35
protein modification process	139	0.110669	0.0324123	3.41441	3.99816	8.51e-37	8.07e-35
cellular macromolecule biosynthetic process	228	0.181529	0.0746078	2.43311	2.87737	1.36e-36	1.25e-34
positive regulation of cellular process	135	0.107484	0.030958	3.47193	4.06402	1.68e-36	1.5e-34
nucleobase, nucleoside, nucleotide and nucleic acid metabolic process	240	0.191083	0.0857351	2.22876	2.61887	1.12e-32	9.74e-31
cellular biopolymer biosynthetic process	209	0.166401	0.0699145	2.38007	2.77229	4.53e-32	3.83e-30
anatomical structure development	164	0.130573	0.0474396	2.75241	3.18178	4.91e-32	4.05e-30
biopolymer biosynthetic process	209	0.166401	0.0701348	2.37259	2.7623	6.97e-32	5.59e-30
phosphate metabolic process	112	0.089172	0.0253393	3.51911	4.06416	7.58e-31	5.79e-29
phosphorus metabolic process	112	0.089172	0.0253393	3.51911	4.06416	7.58e-31	5.79e-29
system development	152	0.121019	0.0436938	2.76971	3.1805	5.8e-30	4.32e-28
regulation of developmental process	104	0.0828025	0.0227173	3.64492	4.20722	6.11e-30	4.45e-28
cellular localization	98	0.0780255	0.0205799	3.79134	4.38247	1.34e-29	9.55e-28
programmed cell death	96	0.0764331	0.019985	3.82452	4.42029	2.64e-29	1.84e-27
response to chemical stimulus	96	0.0764331	0.0200511	3.81191	4.40369	3.42e-29	2.32e-27
post-translational protein modification	112	0.089172	0.0265512	3.35849	3.85473	4.45e-29	2.96e-27
apoptosis	95	0.0756369	0.0197647	3.82688	4.42044	4.99e-29	3.26e-27
cell death	100	0.0796178	0.0219901	3.62062	4.16439	1.38e-28	8.84e-27
establishment of localization in cell	93	0.0740446	0.0193901	3.81868	4.4038	2.3e-28	1.44e-26
phosphorylation	97	0.0772293	0.0216817	3.56197	4.08	3.3e-27	2.03e-25
gene expression	211	0.167994	0.0791468	2.12256	2.43342	8.88e-26	5.35e-24
regulation of biological quality	112	0.089172	0.0291072	3.06357	3.47548	1.05e-25	6.2e-24
protein localization	89	0.0708599	0.0196986	3.59721	4.10433	2.45e-25	1.42e-23
establishment of protein localization	83	0.0660828	0.0176714	3.73953	4.272	8.29e-25	4.72e-23
macromolecule localization	92	0.0732484	0.0213732	3.42712	3.89338	1.2e-24	6.73e-23
DNA metabolic process	66	0.0525478	0.011568	4.54253	5.27664	1.39e-24	7.62e-23
protein transport	82	0.0652866	0.0174952	3.7317	4.25908	1.84e-24	9.94e-23
cell motion	62	0.0493631	0.0105764	4.66728	5.4299	8.51e-24	4.44e-22
localization of cell	62	0.0493631	0.0105764	4.66728	5.4299	8.51e-24	4.44e-22
regulation of localization	60	0.0477707	0.0100035	4.77539	5.56856	1.38e-23	7.05e-22
catabolic process	122	0.0971338	0.0355632	2.7313	3.07436	1.4e-23	7.05e-22
regulation of cell cycle	46	0.0366242	0.00579499	6.31997	7.69283	1.77e-23	8.78e-22
regulation of metabolic process	197	0.156847	0.0749163	2.09363	2.37685	2.58e-23	1.26e-21
regulation of cell proliferation	70	0.0557325	0.0137053	4.0665	4.65931	3.61e-23	1.74e-21
DNA replication	41	0.0326433	0.00480345	6.7958	8.37921	2.6e-22	1.23e-20
regulation of molecular function	80	0.0636943	0.0181562	3.50813	3.96679	3.41e-22	1.59e-20
regulation of cell communication	79	0.0628981	0.0177816	3.53726	4.00137	3.75e-22	1.73e-20
protein kinase cascade	58	0.0461783	0.0101137	4.56592	5.2793	7.24e-22	3.29e-20
response to external stimulus	76	0.0605096	0.0167901	3.60389	4.07866	7.75e-22	3.47e-20
regulation of cellular metabolic process	187	0.148885	0.0718315	2.0727	2.33705	1.25e-21	5.51e-20
regulation of signal transduction	73	0.058121	0.0159087	3.65341	4.13402	2.31e-21	1e-19
cellular component assembly	71	0.0565287	0.0153358	3.68606	4.17041	5e-21	2.14e-19
organ development	110	0.0875796	0.0324343	2.70021	3.01391	5.98e-21	2.53e-19
cytoskeleton organization	54	0.0429936	0.00923233	4.65686	5.38646	7.57e-21	3.16e-19
protein amino acid phosphorylation	71	0.0565287	0.0155121	3.64417	4.11695	9.52e-21	3.92e-19
negative regulation of cellular process	103	0.0820064	0.0293936	2.78994	3.11298	1.1e-20	4.45e-19
regulation of transport	46	0.0366242	0.00694077	5.27668	6.19839	3.7e-20	1.49e-18
regulation of cell death	65	0.0517516	0.0142121	3.64139	4.09772	4.42e-19	1.75e-17
cellular response to stimulus	66	0.0525478	0.0146307	3.59161	4.03724	4.81e-19	1.88e-17
regulation of catalytic activity	69	0.0549363	0.0159528	3.44369	3.85813	7.17e-19	2.77e-17
macromolecule catabolic process	92	0.0732484	0.0262427	2.79119	3.09456	1.36e-18	5.2e-17
regulation of macromolecule metabolic process	173	0.137739	0.0686806	2.0055	2.23464	1.41e-18	5.31e-17
cellular catabolic process	82	0.0652866	0.0217478	3.00199	3.33589	1.54e-18	5.73e-17
regulation of programmed cell death	64	0.0509554	0.014168	3.59652	4.03834	1.55e-18	5.73e-17
cell migration	43	0.0342357	0.00667636	5.12789	5.98111	1.86e-18	6.78e-17
macromolecular complex subunit organization	62	0.0493631	0.0134849	3.66061	4.11426	2.27e-18	8.16e-17
regulation of apoptosis	63	0.0501592	0.0139476	3.59625	4.03546	2.9e-18	1.03e-16
vesicle-mediated transport	57	0.0453822	0.0119425	3.80004	4.27788	9.85e-18	3.47e-16
cellular developmental process	103	0.0820064	0.0324343	2.52838	2.79018	1.1e-17	3.84e-16
biopolymer catabolic process	89	0.0708599	0.02578	2.74864	3.03694	1.32e-17	4.54e-16
cell motility	44	0.0350318	0.00740349	4.7318	5.45002	1.67e-17	5.69e-16
macromolecular complex assembly	56	0.044586	0.0118324	3.76814	4.23464	2.79e-17	9.4e-16
anatomical structure morphogenesis	80	0.0636943	0.0220562	2.88781	3.19137	3.82e-17	1.27e-15
cell adhesion	67	0.0533439	0.0165036	3.23226	3.5897	5.92e-17	1.95e-15
intracellular transport	61	0.0485669	0.014168	3.42793	3.81933	9.79e-17	3.19e-15
response to wounding	51	0.0406051	0.0104442	3.88781	4.37294	2.04e-16	6.6e-15
positive regulation of metabolic process	63	0.0501592	0.0153578	3.26604	3.62277	3.12e-16	9.96e-15
regulation of primary metabolic process	165	0.131369	0.0685925	1.91522	2.1126	6.63e-16	2.1e-14
response to DNA damage stimulus	43	0.0342357	0.00782214	4.37677	4.97835	6.87e-16	2.15e-14
response to organic substance	47	0.0374204	0.00932046	4.01486	4.52357	9.02e-16	2.8e-14
immune response	62	0.0493631	0.0153578	3.21419	3.55658	1.13e-15	3.48e-14
microtubule-based process	34	0.0270701	0.00500176	5.4121	6.33375	1.33e-15	4.03e-14
protein catabolic process	78	0.0621019	0.0227613	2.7284	2.99335	2.13e-15	6.42e-14
positive regulation of molecular function	49	0.0390127	0.010312	3.78324	4.23492	2.34e-15	6.96e-14
regulation of biosynthetic process	152	0.121019	0.0620703	1.94971	2.14209	2.5e-15	7.38e-14
proteolysis	77	0.0613057	0.0223647	2.74118	3.00717	2.53e-15	7.4e-14
positive regulation of cellular metabolic process	60	0.0477707	0.0147849	3.23104	3.57304	2.61e-15	7.56e-14
cell differentiation	94	0.0748408	0.0307818	2.43133	2.65873	3.49e-15	1e-13
regulation of cellular biosynthetic process	151	0.120223	0.06185	1.94378	2.13374	4.02e-15	1.14e-13
regulation of mitotic cell cycle	26	0.0207006	0.00295258	7.01103	8.61578	5.2e-15	1.47e-13
oxidation reduction	56	0.044586	0.0133527	3.33909	3.69753	5.54e-15	1.55e-13
negative regulation of developmental process	48	0.0382166	0.0102018	3.74605	4.1854	6.58e-15	1.82e-13
regulation of phosphorylation	42	0.0334395	0.00810858	4.12396	4.64844	1.21e-14	3.3e-13
regulation of macromolecule biosynthetic process	146	0.116242	0.0598008	1.94382	2.12868	1.21e-14	3.3e-13
regulation of phosphate metabolic process	43	0.0342357	0.0085052	4.02526	4.52521	1.38e-14	3.67e-13
regulation of phosphorus metabolic process	43	0.0342357	0.0085052	4.02526	4.52521	1.38e-14	3.67e-13
spindle organization	14	0.0111465	0.000661026	16.8624	31.0773	1.38e-14	3.67e-13
cellular macromolecule catabolic process	60	0.0477707	0.01549	3.08396	3.39272	2.08e-14	5.46e-13
translation	43	0.0342357	0.00868147	3.94353	4.42126	2.83e-14	7.39e-13
regulation of gene expression	146	0.116242	0.0604618	1.92257	2.10258	2.89e-14	7.49e-13
cellular response to stress	49	0.0390127	0.0110391	3.53404	3.92277	3.28e-14	8.4e-13
homeostatic process	58	0.0461783	0.014807	3.11869	3.43109	3.51e-14	8.94e-13
microtubule cytoskeleton organization	24	0.0191083	0.00271021	7.05049	8.66372	5.06e-14	1.28e-12
regulation of cellular component organization	41	0.0326433	0.00828486	3.94012	4.41131	1.16e-13	2.9e-12
positive regulation of cell proliferation	37	0.0294586	0.00687467	4.28509	4.84021	1.39e-13	3.45e-12
positive regulation of macromolecule metabolic process	56	0.044586	0.0144765	3.07989	3.3798	1.63e-13	4.02e-12
regulation of multicellular organismal process	57	0.0453822	0.0149172	3.04228	3.33605	1.65e-13	4.04e-12
regulation of secretion	24	0.0191083	0.00286445	6.67085	8.0903	1.82e-13	4.42e-12
small GTPase mediated signal transduction	47	0.0374204	0.0107747	3.47298	3.8423	2.07e-13	4.98e-12
chromosome segregation	18	0.0143312	0.00147629	9.70758	13.0794	2.09e-13	5e-12
cellular biopolymer catabolic process	57	0.0453822	0.0150273	3.01998	3.30899	2.24e-13	5.31e-12
positive regulation of developmental process	47	0.0374204	0.0108188	3.45883	3.82482	2.4e-13	5.64e-12
I-kappaB kinase/NF-kappaB cascade	25	0.0199045	0.00317292	6.27322	7.51063	2.47e-13	5.78e-12
protein complex assembly	41	0.0326433	0.00852723	3.82812	4.26999	3.01e-13	6.93e-12
protein complex biogenesis	41	0.0326433	0.00852723	3.82812	4.26999	3.01e-13	6.93e-12
lipid metabolic process	63	0.0501592	0.0179138	2.80003	3.05428	3.59e-13	8.21e-12
positive regulation of signal transduction	32	0.0254777	0.00537634	4.73885	5.41571	3.9e-13	8.86e-12
regulation of I-kappaB kinase/NF-kappaB cascade	21	0.0167197	0.00220342	7.58809	9.48116	4.18e-13	9.41e-12
cellular protein localization	44	0.0350318	0.00982725	3.56477	3.94879	4.94e-13	1.11e-11
positive regulation of protein kinase cascade	25	0.0199045	0.0032831	6.06271	7.20697	5.51e-13	1.22e-11
cellular macromolecule localization	44	0.0350318	0.00989335	3.54095	3.91927	6.23e-13	1.37e-11
transcription	136	0.10828	0.0572669	1.8908	2.05413	8.17e-13	1.79e-11
intracellular protein transport	42	0.0334395	0.00923233	3.622	4.01492	9.87e-13	2.15e-11
organic acid metabolic process	48	0.0382166	0.0117663	3.24798	3.56815	1.33e-12	2.88e-11
positive regulation of cell communication	32	0.0254777	0.00564075	4.51672	5.12418	1.47e-12	3.14e-11
regulation of kinase activity	33	0.0262739	0.0059933	4.38388	4.95502	1.52e-12	3.24e-11
wound healing	25	0.0199045	0.00343734	5.79067	6.82078	1.6e-12	3.38e-11
vasculature development	30	0.0238853	0.00504583	4.73368	5.40168	2.16e-12	4.55e-11
cellular response to DNA damage stimulus	36	0.0286624	0.00716111	4.00251	4.47616	2.27e-12	4.73e-11
regulation of cellular localization	26	0.0207006	0.00381192	5.43051	6.32435	2.64e-12	5.48e-11
regulation of nitrogen compound metabolic process	138	0.109873	0.0595144	1.84615	2.00178	3.03e-12	6.25e-11
regulation of anatomical structure morphogenesis	27	0.0214968	0.00416446	5.16197	5.9623	3.45e-12	7.06e-11
carboxylic acid metabolic process	47	0.0374204	0.0116781	3.20431	3.51284	3.68e-12	7.42e-11
oxoacid metabolic process	47	0.0374204	0.0116781	3.20431	3.51284	3.68e-12	7.42e-11
nervous system development	62	0.0493631	0.0184426	2.67657	2.90472	3.81e-12	7.64e-11
positive regulation of catalytic activity	41	0.0326433	0.00925436	3.52734	3.89526	4.3e-12	8.57e-11
phosphoinositide-mediated signaling	18	0.0143312	0.0017407	8.23301	10.5035	4.5e-12	8.91e-11
regulation of transferase activity	33	0.0262739	0.00623568	4.21348	4.73581	4.56e-12	8.98e-11
regulation of protein kinase activity	32	0.0254777	0.00588313	4.33064	4.8831	4.59e-12	8.98e-11
cellular ketone metabolic process	47	0.0374204	0.0118764	3.15081	3.44787	6.62e-12	1.29e-10
regulation of nucleobase, nucleoside, nucleotide and nucleic acid metabolic process	136	0.10828	0.0590516	1.83365	1.98486	7.13e-12	1.38e-10
positive regulation of I-kappaB kinase/NF-kappaB cascade	19	0.0151274	0.00202715	7.46241	9.2695	7.42e-12	1.43e-10
blood vessel development	29	0.0230892	0.00495769	4.65724	5.29759	7.55e-12	1.44e-10
positive regulation of transport	24	0.0191083	0.0034153	5.5949	6.54263	9.46e-12	1.79e-10
modification-dependent protein catabolic process	48	0.0382166	0.0124493	3.06977	3.35181	9.94e-12	1.86e-10
modification-dependent macromolecule catabolic process	48	0.0382166	0.0124493	3.06977	3.35181	9.94e-12	1.86e-10
positive regulation of cellular biosynthetic process	47	0.0374204	0.0120307	3.11042	3.39896	1.04e-11	1.93e-10
regulation of protein kinase cascade	28	0.022293	0.00471532	4.72778	5.38675	1.2e-11	2.22e-10
proteolysis involved in cellular protein catabolic process	48	0.0382166	0.0125375	3.04819	3.32577	1.27e-11	2.34e-10
cellular protein catabolic process	48	0.0382166	0.0125815	3.03751	3.3129	1.44e-11	2.63e-10
alcohol metabolic process	39	0.031051	0.00881368	3.52304	3.8852	1.48e-11	2.69e-10
positive regulation of biosynthetic process	47	0.0374204	0.0121629	3.07661	3.35812	1.51e-11	2.74e-10
carbohydrate metabolic process	46	0.0366242	0.0117663	3.11265	3.39967	1.68e-11	3.01e-10
negative regulation of programmed cell death	33	0.0262739	0.00654416	4.01486	4.48324	1.7e-11	3.01e-10
negative regulation of cell death	33	0.0262739	0.00654416	4.01486	4.48324	1.7e-11	3.01e-10
anatomical structure formation involved in morphogenesis	33	0.0262739	0.00654416	4.01486	4.48324	1.7e-11	3.01e-10
blood vessel morphogenesis	27	0.0214968	0.00447294	4.80597	5.48628	1.89e-11	3.32e-10
cellular lipid metabolic process	52	0.0414013	0.0145205	2.85122	3.09661	2.15e-11	3.77e-10
chemotaxis	24	0.0191083	0.00359157	5.32031	6.16495	2.82e-11	4.89e-10
taxis	24	0.0191083	0.00359157	5.32031	6.16495	2.82e-11	4.89e-10
negative regulation of apoptosis	32	0.0254777	0.00641195	3.97347	4.42819	4.51e-11	7.76e-10
interspecies interaction between organisms	31	0.0246815	0.00608144	4.0585	4.53269	5.27e-11	9.02e-10
DNA repair	31	0.0246815	0.00612551	4.0293	4.49578	6.34e-11	1.08e-09
positive regulation of secretion	16	0.0127389	0.00154239	8.25914	10.5314	6.57e-11	1.11e-09
DNA packaging	20	0.0159236	0.002578	6.17671	7.34511	7.98e-11	1.34e-09
angiogenesis	23	0.0183121	0.00354751	5.16197	5.9462	1.35e-10	2.27e-09
secretion by cell	29	0.0230892	0.00561872	4.10933	4.59123	1.62e-10	2.7e-09
regulation of establishment of protein localization	18	0.0143312	0.00213732	6.70523	8.10701	1.72e-10	2.84e-09
regulation of transcription	125	0.0995223	0.0553279	1.79877	1.93353	1.84e-10	3.03e-09
membrane organization	35	0.0278662	0.00797638	3.4936	3.83962	2.04e-10	3.34e-09
DNA-dependent DNA replication	14	0.0111465	0.00127798	8.72194	11.2937	4.69e-10	7.65e-09
regulation of protein transport	17	0.013535	0.00200511	6.75026	8.16829	4.92e-10	7.99e-09
interphase	18	0.0143312	0.00229156	6.25392	7.44596	5.65e-10	9.12e-09
regulation of mitosis	14	0.0111465	0.00130002	8.57411	11.0424	5.99e-10	9.57e-09
regulation of nuclear division	14	0.0111465	0.00130002	8.57411	11.0424	5.99e-10	9.57e-09
secretion	32	0.0254777	0.00713908	3.56877	3.92479	7.07e-10	1.12e-08
actin filament-based process	28	0.022293	0.00566279	3.93675	4.37098	8.95e-10	1.42e-08
regulation of protein localization	18	0.0143312	0.00237969	6.02229	7.11438	1.07e-09	1.68e-08
heterocycle metabolic process	35	0.0278662	0.0085052	3.27638	3.57513	1.14e-09	1.78e-08
defense response	46	0.0366242	0.013529	2.70709	2.91549	1.61e-09	2.51e-08
regulation of protein metabolic process	40	0.0318471	0.0107968	2.94969	3.19284	1.66e-09	2.57e-08
second-messenger-mediated signaling	25	0.0199045	0.00471532	4.22123	4.72139	1.66e-09	2.57e-08
cell-cell signaling	44	0.0350318	0.0126697	2.76502	2.98066	1.91e-09	2.94e-08
mitotic sister chromatid segregation	10	0.00796178	0.000616958	12.9049	19.6674	2.12e-09	3.24e-08
response to biotic stimulus	32	0.0254777	0.00749163	3.40082	3.71955	2.34e-09	3.55e-08
regulation of locomotion	20	0.0159236	0.00312886	5.08926	5.83665	2.74e-09	4.15e-08
regulation of cell motion	20	0.0159236	0.00315089	5.05367	5.78907	3.11e-09	4.66e-08
regulation of response to stimulus	32	0.0254777	0.00757976	3.36128	3.67153	3.11e-09	4.66e-08
sister chromatid segregation	10	0.00796178	0.000638992	12.4599	18.6318	3.16e-09	4.71e-08
positive regulation of macromolecule biosynthetic process	41	0.0326433	0.0115239	2.83267	3.05566	3.39e-09	5.03e-08
Ras protein signal transduction	29	0.0230892	0.00641195	3.60096	3.95713	3.57e-09	5.27e-08
regulation of vesicle-mediated transport	14	0.0111465	0.00147629	7.55034	9.37396	3.59e-09	5.28e-08
actin cytoskeleton organization	26	0.0207006	0.00526617	3.93087	4.35814	3.65e-09	5.34e-08
anti-apoptosis	23	0.0183121	0.0041865	4.37409	4.91039	3.71e-09	5.4e-08
cell development	45	0.035828	0.0134409	2.66561	2.86509	3.89e-09	5.64e-08
organ morphogenesis	45	0.035828	0.0134849	2.65689	2.85485	4.3e-09	6.2e-08
regulation of cellular protein metabolic process	36	0.0286624	0.00938657	3.05356	3.30931	4.35e-09	6.25e-08
cellular component morphogenesis	31	0.0246815	0.00733739	3.3638	3.6724	5.37e-09	7.67e-08
blood coagulation	17	0.013535	0.00233563	5.79504	6.7893	5.66e-09	8.06e-08
cell activation	29	0.0230892	0.00656619	3.51637	3.85354	6.13e-09	8.68e-08
tissue development	43	0.0342357	0.0127137	2.69281	2.89396	6.38e-09	8.99e-08
coagulation	17	0.013535	0.00235766	5.74088	6.71371	6.56e-09	9.21e-08
positive regulation of cellular protein metabolic process	21	0.0167197	0.00363564	4.59884	5.19379	7.12e-09	9.96e-08
chemical homeostasis	35	0.0278662	0.00914419	3.04743	3.3001	7.48e-09	1.04e-07
cellular macromolecular complex assembly	31	0.0246815	0.00744756	3.31404	3.61218	7.63e-09	1.06e-07
protein-DNA complex assembly	16	0.0127389	0.00211528	6.02229	7.10452	8.94e-09	1.23e-07
positive regulation of cell death	29	0.0230892	0.00674246	3.42444	3.74156	1.11e-08	1.53e-07
regulation of exocytosis	8	0.00636943	0.000396616	16.0594	28.2808	1.15e-08	1.57e-07
hemostasis	17	0.013535	0.0024458	5.534	6.42744	1.16e-08	1.58e-07
interphase of mitotic cell cycle	16	0.0127389	0.00215935	5.89939	6.93092	1.21e-08	1.64e-07
positive regulation of protein metabolic process	21	0.0167197	0.00374581	4.46358	5.01893	1.22e-08	1.64e-07
locomotory behavior	25	0.0199045	0.00520007	3.82773	4.227	1.24e-08	1.67e-07
positive regulation of protein secretion	10	0.00796178	0.000727129	10.9496	15.3901	1.32e-08	1.76e-07
cellular response to chemical stimulus	23	0.0183121	0.00447294	4.09397	4.5544	1.33e-08	1.76e-07
negative regulation of molecular function	27	0.0214968	0.0059933	3.58681	3.93498	1.33e-08	1.76e-07
regulation of cell migration	18	0.0143312	0.00277631	5.16197	5.92623	1.34e-08	1.77e-07
establishment of organelle localization	12	0.00955414	0.00114578	8.33856	10.6322	1.42e-08	1.87e-07
regulation of cell cycle process	15	0.0119427	0.00191698	6.22996	7.39592	1.61e-08	2.11e-07
negative regulation of cell proliferation	28	0.022293	0.00654416	3.40655	3.71763	2.21e-08	2.89e-07
positive regulation of protein transport	12	0.00955414	0.00118985	8.02972	10.1254	2.25e-08	2.92e-07
organelle localization	13	0.0103503	0.00143222	7.22675	8.86484	2.27e-08	2.94e-07
mitotic cell cycle checkpoint	11	0.00875796	0.000969505	9.03344	11.8059	2.32e-08	2.99e-07
positive regulation of apoptosis	28	0.022293	0.00661026	3.37248	3.67637	2.75e-08	3.53e-07
regulation of organelle organization	22	0.0175159	0.0043187	4.05583	4.50357	3.23e-08	4.13e-07
positive regulation of programmed cell death	28	0.022293	0.00667636	3.33909	3.63602	3.4e-08	4.33e-07
regulation of hydrolase activity	28	0.022293	0.00672043	3.3172	3.6096	3.91e-08	4.96e-07
cell surface receptor linked signal transduction	92	0.0732484	0.0404548	1.81062	1.92084	3.95e-08	4.99e-07
protein secretion	13	0.0103503	0.00149833	6.90792	8.38074	4.02e-08	5.05e-07
cellular homeostasis	32	0.0254777	0.00848317	3.00333	3.24205	4.56e-08	5.71e-07
chromosome organization	36	0.0286624	0.01029	2.78547	2.99169	4.61e-08	5.75e-07
regulation of protein secretion	11	0.00875796	0.00103561	8.45684	10.8213	4.88e-08	6.06e-07
nucleobase, nucleoside and nucleotide metabolic process	31	0.0246815	0.00810858	3.04388	3.28837	5.43e-08	6.73e-07
nucleotide metabolic process	30	0.0238853	0.00768994	3.10605	3.3605	5.68e-08	6.97e-07
nucleoside phosphate metabolic process	30	0.0238853	0.00768994	3.10605	3.3605	5.68e-08	6.97e-07
cellular nitrogen compound metabolic process	25	0.0199045	0.00564075	3.52869	3.85927	6.24e-08	7.63e-07
response to endogenous stimulus	22	0.0175159	0.00451701	3.87777	4.2812	7.24e-08	8.82e-07
nucleosome assembly	14	0.0111465	0.00185087	6.02229	7.09469	7.52e-08	9.12e-07
positive regulation of nitrogen compound metabolic process	37	0.0294586	0.0110171	2.6739	2.86253	8.53e-08	1.03e-06
positive regulation of gene expression	35	0.0278662	0.0100917	2.76131	2.96171	8.72e-08	1.05e-06
cellular macromolecular complex subunit organization	32	0.0254777	0.00872554	2.9199	3.14329	8.72e-08	1.05e-06
negative regulation of signal transduction	20	0.0159236	0.00385598	4.12957	4.59056	9.97e-08	1.19e-06
behavior	31	0.0246815	0.00837299	2.94775	3.17443	1.12e-07	1.33e-06
nitrogen compound biosynthetic process	19	0.0151274	0.00352547	4.29088	4.79169	1.12e-07	1.33e-06
inflammatory response	28	0.022293	0.00709501	3.14207	3.39957	1.22e-07	1.45e-06
heart development	19	0.0151274	0.00354751	4.26423	4.75784	1.24e-07	1.46e-06
cell projection organization	26	0.0207006	0.00627975	3.29641	3.58036	1.34e-07	1.56e-06
monocarboxylic acid metabolic process	26	0.0207006	0.00627975	3.29641	3.58036	1.34e-07	1.56e-06
endocytosis	23	0.0183121	0.0050899	3.59773	3.9388	1.46e-07	1.7e-06
membrane invagination	23	0.0183121	0.0050899	3.59773	3.9388	1.46e-07	1.7e-06
chromatin assembly	14	0.0111465	0.00196104	5.68396	6.62096	1.59e-07	1.83e-06
cell cycle checkpoint	13	0.0103503	0.0016746	6.18077	7.31519	1.59e-07	1.83e-06
regulation of cell differentiation	29	0.0230892	0.0076679	3.01115	3.24583	1.81e-07	2.08e-06
positive regulation of hydrolase activity	18	0.0143312	0.0032831	4.36515	4.88319	1.85e-07	2.12e-06
protein oligomerization	15	0.0119427	0.00229156	5.2116	5.98091	1.88e-07	2.14e-06
RNA metabolic process	110	0.0875796	0.0529702	1.65337	1.75043	1.94e-07	2.2e-06
positive regulation of cellular component organization	17	0.013535	0.00295258	4.58413	5.16123	1.98e-07	2.24e-06
regulation of body fluid levels	17	0.013535	0.00297462	4.55018	5.11737	2.21e-07	2.49e-06
cell-substrate adhesion	16	0.0127389	0.0026441	4.81783	5.46203	2.25e-07	2.53e-06
negative regulation of cell communication	20	0.0159236	0.00405429	3.92758	4.33775	2.28e-07	2.55e-06
ion homeostasis	28	0.022293	0.00731535	3.04743	3.28699	2.3e-07	2.56e-06
microtubule-based movement	15	0.0119427	0.00235766	5.06548	5.78548	2.75e-07	3.06e-06
nucleosome organization	14	0.0111465	0.00204918	5.43949	6.28515	2.79e-07	3.09e-06
transcription from RNA polymerase II promoter	47	0.0374204	0.0166358	2.24939	2.38412	2.98e-07	3.27e-06
antigen processing and presentation of peptide antigen via MHC class I	7	0.00557325	0.000396616	14.052	22.4775	2.98e-07	3.27e-06
neurogenesis	31	0.0246815	0.00876961	2.81444	3.0175	3.09e-07	3.39e-06
regulation of response to stress	21	0.0167197	0.00453905	3.68354	4.03897	3.39e-07	3.69e-06
enzyme linked receptor protein signaling pathway	30	0.0238853	0.00835096	2.86019	3.06953	3.39e-07	3.69e-06
response to hormone stimulus	20	0.0159236	0.0041865	3.80355	4.18409	3.83e-07	4.15e-06
monosaccharide metabolic process	21	0.0167197	0.00458311	3.64812	3.99559	3.98e-07	4.3e-06
positive regulation of cell cycle	10	0.00796178	0.00101357	7.85516	9.82968	4.19e-07	4.51e-06
MAPKKK cascade	20	0.0159236	0.00423057	3.76393	4.13524	4.54e-07	4.86e-06
positive regulation of phosphorylation	13	0.0103503	0.00182884	5.6595	6.58262	4.62e-07	4.93e-06
muscle organ development	21	0.0167197	0.00462718	3.61338	3.95313	4.67e-07	4.98e-06
induction of apoptosis	22	0.0175159	0.00504583	3.47137	3.78277	5.01e-07	5.3e-06
negative regulation of catalytic activity	22	0.0175159	0.00504583	3.47137	3.78277	5.01e-07	5.3e-06
amine metabolic process	30	0.0238853	0.00852723	2.80107	3.00019	5.27e-07	5.56e-06
induction of programmed cell death	22	0.0175159	0.00506787	3.45627	3.76449	5.4e-07	5.67e-06
positive regulation of protein kinase activity	18	0.0143312	0.00352547	4.06505	4.50379	5.42e-07	5.68e-06
skeletal system development	25	0.0199045	0.00632381	3.14754	3.40023	5.51e-07	5.75e-06
positive regulation of kinase activity	18	0.0143312	0.00354751	4.0398	4.47219	5.95e-07	6.19e-06
regulation of immune system process	26	0.0207006	0.00678653	3.05025	3.28662	6.02e-07	6.24e-06
positive regulation of phosphorus metabolic process	13	0.0103503	0.00187291	5.52634	6.39948	6.13e-07	6.31e-06
positive regulation of phosphate metabolic process	13	0.0103503	0.00187291	5.52634	6.39948	6.13e-07	6.31e-06
immune system development	25	0.0199045	0.00638992	3.11498	3.36151	6.69e-07	6.86e-06
regulation of response to external stimulus	15	0.0119427	0.00253393	4.7131	5.32168	7.12e-07	7.29e-06
positive regulation of protein modification process	14	0.0111465	0.00222545	5.00864	5.70617	7.86e-07	8.01e-06
hemopoietic or lymphoid organ development	24	0.0191083	0.00603737	3.165	3.41906	8.35e-07	8.49e-06
positive regulation of response to stimulus	19	0.0151274	0.00401022	3.77221	4.14289	8.43e-07	8.55e-06
cell-cell adhesion	24	0.0191083	0.0060594	3.15349	3.40537	8.92e-07	9.01e-06
positive regulation of cell adhesion	9	0.00716561	0.000859334	8.33856	10.609	9.28e-07	9.35e-06
ion transport	46	0.0366242	0.0168562	2.17275	2.29521	1.03e-06	1.03e-05
positive regulation of nucleobase, nucleoside, nucleotide and nucleic acid metabolic process	34	0.0270701	0.0107307	2.52269	2.68252	1.06e-06	1.06e-05
positive regulation of transferase activity	18	0.0143312	0.00370175	3.87147	4.26281	1.11e-06	1.11e-05
positive regulation of caspase activity	10	0.00796178	0.00112374	7.08505	8.62996	1.16e-06	1.15e-05
positive regulation of peptidase activity	10	0.00796178	0.00112374	7.08505	8.62996	1.16e-06	1.15e-05
cation transport	37	0.0294586	0.0123392	2.38741	2.53065	1.34e-06	1.33e-05
leukocyte activation	23	0.0183121	0.00577296	3.17205	3.42549	1.35e-06	1.33e-05
protein homooligomerization	11	0.00875796	0.00141019	6.21049	7.3475	1.36e-06	1.33e-05
cellular ion homeostasis	25	0.0199045	0.00665433	2.99121	3.21501	1.41e-06	1.37e-05
cell morphogenesis	25	0.0199045	0.00667636	2.98133	3.20337	1.49e-06	1.46e-05
fatty acid metabolic process	20	0.0159236	0.00458311	3.4744	3.78193	1.61e-06	1.56e-05
regulation of cell size	19	0.0151274	0.00420853	3.59446	3.92531	1.75e-06	1.7e-05
response to other organism	22	0.0175159	0.00544245	3.21839	3.47872	1.79e-06	1.73e-05
cytoskeleton-dependent intracellular transport	9	0.00716561	0.000925436	7.74295	9.64387	1.81e-06	1.75e-05
chromosome localization	5	0.00398089	0.000198308	20.0743	44.0887	1.85e-06	1.77e-05
establishment of chromosome localization	5	0.00398089	0.000198308	20.0743	44.0887	1.85e-06	1.77e-05
regulation of caspase activity	11	0.00875796	0.00145426	6.02229	7.08	1.86e-06	1.78e-05
cellular chemical homeostasis	25	0.0199045	0.00678653	2.93293	3.14641	2e-06	1.91e-05
ubiquitin-dependent protein catabolic process	21	0.0167197	0.00506787	3.29917	3.57321	2.06e-06	1.95e-05
response to metal ion	11	0.00875796	0.00147629	5.93241	6.95341	2.17e-06	2.05e-05
glycoprotein metabolic process	19	0.0151274	0.00427463	3.53887	3.85775	2.21e-06	2.09e-05
generation of neurons	28	0.022293	0.00821876	2.71245	2.89365	2.33e-06	2.19e-05
proteasomal ubiquitin-dependent protein catabolic process	13	0.0103503	0.00211528	4.89311	5.54997	2.53e-06	2.36e-05
proteasomal protein catabolic process	13	0.0103503	0.00211528	4.89311	5.54997	2.53e-06	2.36e-05
antigen processing and presentation of peptide antigen	7	0.00557325	0.000528821	10.539	14.5423	2.8e-06	2.6e-05
muscle tissue development	15	0.0119427	0.00282038	4.23442	4.70806	2.81e-06	2.6e-05
transmembrane receptor protein serine/threonine kinase signaling pathway	15	0.0119427	0.00282038	4.23442	4.70806	2.81e-06	2.6e-05
positive regulation of transcription	31	0.0246815	0.00973911	2.53427	2.69175	2.83e-06	2.61e-05
metaphase plate congression	4	0.00318471	0.000110171	28.907	140.981	2.85e-06	2.63e-05
neuron differentiation	26	0.0207006	0.00738146	2.80441	2.99759	2.88e-06	2.65e-05
regulation of endopeptidase activity	11	0.00875796	0.00152036	5.76045	6.71334	2.93e-06	2.68e-05
hemopoiesis	22	0.0175159	0.00561872	3.11742	3.35866	3.02e-06	2.76e-05
peptidyl-amino acid modification	18	0.0143312	0.00398819	3.59341	3.92167	3.26e-06	2.97e-05
activation of caspase activity	9	0.00716561	0.000991539	7.22675	8.83962	3.34e-06	3.04e-05
chromatin assembly or disassembly	15	0.0119427	0.00286445	4.16928	4.62597	3.42e-06	3.09e-05
cation homeostasis	21	0.0167197	0.00524414	3.18827	3.44085	3.54e-06	3.19e-05
cell-matrix adhesion	13	0.0103503	0.00218139	4.74484	5.356	3.59e-06	3.22e-05
regulation of cell adhesion	13	0.0103503	0.00218139	4.74484	5.356	3.59e-06	3.22e-05
positive regulation of mitosis	7	0.00557325	0.000550855	10.1175	13.7341	3.8e-06	3.38e-05
negative regulation of Wnt receptor signaling pathway	7	0.00557325	0.000550855	10.1175	13.7341	3.8e-06	3.38e-05
positive regulation of nuclear division	7	0.00557325	0.000550855	10.1175	13.7341	3.8e-06	3.38e-05
G1/S transition of mitotic cell cycle	9	0.00716561	0.00101357	7.06965	8.60051	4.06e-06	3.59e-05
cell recognition	9	0.00716561	0.00101357	7.06965	8.60051	4.06e-06	3.59e-05
synaptic transmission	23	0.0183121	0.00616958	2.96813	3.18426	4.16e-06	3.67e-05
transmission of nerve impulse	25	0.0199045	0.00707298	2.81416	3.00733	4.18e-06	3.67e-05
cardiac cell differentiation	6	0.00477707	0.000374581	12.7531	19.2511	4.23e-06	3.71e-05
transcription, DNA-dependent	83	0.0660828	0.0395293	1.67174	1.75416	4.28e-06	3.74e-05
nucleotide biosynthetic process	22	0.0175159	0.00575092	3.04576	3.2739	4.41e-06	3.84e-05
response to inorganic substance	11	0.00875796	0.00158646	5.52044	6.38274	4.5e-06	3.92e-05
RNA biosynthetic process	83	0.0660828	0.0396175	1.66802	1.74991	4.65e-06	4.03e-05
positive regulation of response to external stimulus	9	0.00716561	0.00103561	6.91923	8.37399	4.89e-06	4.23e-05
exocytosis	13	0.0103503	0.00224749	4.60528	5.17511	5.03e-06	4.34e-05
regulation of smooth muscle cell proliferation	7	0.00557325	0.000572889	9.72832	13.011	5.07e-06	4.36e-05
regulation of peptidase activity	11	0.00875796	0.0016085	5.44481	6.27965	5.17e-06	4.42e-05
regulation of MAP kinase activity	14	0.0111465	0.00260004	4.28706	4.77158	5.17e-06	4.42e-05
transforming growth factor beta receptor signaling pathway	13	0.0103503	0.00229156	4.51672	5.06114	6.25e-06	5.33e-05
response to calcium ion	8	0.00636943	0.000815265	7.8127	9.74779	6.36e-06	5.4e-05
striated muscle cell differentiation	8	0.00636943	0.000815265	7.8127	9.74779	6.36e-06	5.4e-05
substrate-bound cell migration	5	0.00398089	0.000242376	16.4244	29.3912	6.48e-06	5.48e-05
cellular component assembly involved in morphogenesis	7	0.00557325	0.000594923	9.36801	12.3601	6.68e-06	5.64e-05
positive regulation of protein amino acid phosphorylation	11	0.00875796	0.00165256	5.29962	6.08313	6.77e-06	5.69e-05
positive regulation of defense response	9	0.00716561	0.00107968	6.63681	7.95493	7.02e-06	5.89e-05
negative regulation of cell migration	9	0.00716561	0.00110171	6.50408	7.76073	8.35e-06	6.99e-05
deoxyribonucleotide biosynthetic process	4	0.00318471	0.000132205	24.0892	70.4888	8.38e-06	6.99e-05
striated muscle tissue development	14	0.0111465	0.00271021	4.11279	4.55219	8.42e-06	7.01e-05
smooth muscle cell proliferation	7	0.00557325	0.000616958	9.03344	11.7713	8.7e-06	7.22e-05
negative regulation of kinase activity	11	0.00875796	0.00169663	5.16197	5.89853	8.78e-06	7.27e-05
carbohydrate biosynthetic process	13	0.0103503	0.00237969	4.34943	4.8476	9.5e-06	7.85e-05
muscle cell proliferation	8	0.00636943	0.000859334	7.41205	9.11849	9.65e-06	7.95e-05
regulation of growth	21	0.0167197	0.00559669	2.98744	3.2034	9.7e-06	7.97e-05
muscle cell differentiation	11	0.00875796	0.00171867	5.09579	5.81036	9.96e-06	8.17e-05
mitotic chromosome condensation	5	0.00398089	0.00026441	15.0557	25.1918	1.08e-05	8.84e-05
cardiac muscle cell differentiation	5	0.00398089	0.00026441	15.0557	25.1918	1.08e-05	8.84e-05
carbohydrate transport	11	0.00875796	0.0017407	5.03128	5.72478	1.13e-05	9.18e-05
regulation of cell morphogenesis	12	0.00955414	0.00207121	4.61282	5.18148	1.13e-05	9.2e-05
regulation of Wnt receptor signaling pathway	8	0.00636943	0.000881368	7.22675	8.83333	1.18e-05	9.52e-05
mitotic metaphase/anaphase transition	6	0.00477707	0.000440684	10.8401	15.1248	1.23e-05	9.93e-05
positive regulation of cytokine secretion	6	0.00477707	0.000440684	10.8401	15.1248	1.23e-05	9.93e-05
system process	68	0.0541401	0.0314428	1.72186	1.80137	1.25e-05	0.000100183
regulation of gene-specific transcription	12	0.00955414	0.00209325	4.56426	5.11893	1.27e-05	0.000101305
dephosphorylation	16	0.0127389	0.00359157	3.54687	3.86052	1.33e-05	0.000105882
cytokine production	16	0.0127389	0.00359157	3.54687	3.86052	1.33e-05	0.000105882
cellular amino acid and derivative metabolic process	25	0.0199045	0.00757976	2.626	2.78904	1.38e-05	0.00010959
regulation of protein modification process	17	0.013535	0.00401022	3.37513	3.65579	1.39e-05	0.000110405
generation of precursor metabolites and energy	24	0.0191083	0.00713908	2.67657	2.84597	1.49e-05	0.000117619
cell morphogenesis involved in differentiation	18	0.0143312	0.00445091	3.21984	3.47243	1.5e-05	0.000118459
translational initiation	10	0.00796178	0.00147629	5.3931	6.20526	1.51e-05	0.000118525
neuron development	20	0.0159236	0.00533228	2.98626	3.20024	1.57e-05	0.000123521
regulation of angiogenesis	9	0.00716561	0.00118985	6.02229	7.07025	1.61e-05	0.000125688
negative regulation of transferase activity	11	0.00875796	0.0018068	4.84721	5.48252	1.62e-05	0.000126632
deoxyribonucleotide metabolic process	6	0.00477707	0.000462718	10.3239	14.1162	1.69e-05	0.000131319
response to virus	13	0.0103503	0.0025119	4.12052	4.559	1.72e-05	0.000132537
cytokinesis	8	0.00636943	0.000925436	6.88262	8.31335	1.72e-05	0.000132537
pigment metabolic process	8	0.00636943	0.000925436	6.88262	8.31335	1.72e-05	0.000132537
mitotic spindle organization	5	0.00398089	0.000286445	13.8976	22.0424	1.72e-05	0.000132537
regulation of ubiquitin-protein ligase activity during mitotic cell cycle	10	0.00796178	0.00149833	5.31379	6.09813	1.72e-05	0.000132537
negative regulation of cell motion	9	0.00716561	0.00121188	5.9128	6.91639	1.87e-05	0.000143731
positive regulation of NF-kappaB transcription factor activity	7	0.00557325	0.000705094	7.90426	9.88698	2.24e-05	0.000171845
positive regulation of inflammatory response	6	0.00477707	0.000484752	9.85466	13.2336	2.26e-05	0.000172891
neuron projection development	17	0.013535	0.00416446	3.25013	3.50645	2.28e-05	0.000173318
lipid transport	15	0.0119427	0.0033492	3.56583	3.88117	2.3e-05	0.000174774
regulation of defense response	12	0.00955414	0.00222545	4.29312	4.77319	2.37e-05	0.000179727
cellular cation homeostasis	18	0.0143312	0.00460515	3.112	3.34464	2.38e-05	0.000179822
lipid biosynthetic process	24	0.0191083	0.00735942	2.59644	2.75354	2.44e-05	0.000184182
heterocycle biosynthetic process	8	0.00636943	0.000969505	6.56977	7.85114	2.46e-05	0.000185154
regulation of binding	13	0.0103503	0.00260004	3.98084	4.38493	2.49e-05	0.000186933
homeostasis of number of cells	11	0.00875796	0.00191698	4.56864	5.12124	2.86e-05	0.000214282
DNA replication initiation	6	0.00477707	0.000506787	9.4262	12.4549	2.99e-05	0.000223527
negative regulation of protein kinase activity	10	0.00796178	0.0016085	4.94983	5.61352	3.25e-05	0.000242275
leukocyte migration	9	0.00716561	0.00130002	5.51193	6.3625	3.35e-05	0.000249347
cofactor metabolic process	16	0.0127389	0.00387802	3.28489	3.54581	3.44e-05	0.000255429
regulation of DNA binding	11	0.00875796	0.00196104	4.46597	4.9897	3.55e-05	0.000262604
blood circulation	17	0.013535	0.0043187	3.13405	3.36879	3.62e-05	0.000266921
circulatory system process	17	0.013535	0.0043187	3.13405	3.36879	3.62e-05	0.000266921
regulation of transcription factor activity	10	0.00796178	0.00163053	4.88294	5.52568	3.67e-05	0.000268755
regulation of transcription regulator activity	10	0.00796178	0.00163053	4.88294	5.52568	3.67e-05	0.000268755
ribonucleotide metabolic process	14	0.0111465	0.00308479	3.61338	3.93648	3.68e-05	0.000269222
positive regulation of exocytosis	4	0.00318471	0.000176274	18.0669	35.2428	3.74e-05	0.000272857
neuron recognition	5	0.00398089	0.000330513	12.0446	17.6331	3.84e-05	0.000279387
translational elongation	12	0.00955414	0.00233563	4.09061	4.51878	3.86e-05	0.000280236
chromosome condensation	6	0.00477707	0.000528821	9.03344	11.7627	3.9e-05	0.000282163
hexose metabolic process	15	0.0119427	0.00350344	3.40885	3.69192	3.9e-05	0.000282163
regulation of cytokine production	14	0.0111465	0.00310682	3.58775	3.9054	3.98e-05	0.000287352
regulation of ubiquitin-protein ligase activity	10	0.00796178	0.00165256	4.81783	5.44055	4.13e-05	0.000296907
response to molecule of bacterial origin	7	0.00557325	0.000771197	7.22675	8.82706	4.17e-05	0.000299575
cell growth	16	0.0127389	0.00394412	3.22983	3.48031	4.23e-05	0.000302964
Rho protein signal transduction	13	0.0103503	0.00277631	3.72809	4.07375	4.99e-05	0.000356547
regulation of cytokine secretion	6	0.00477707	0.000550855	8.6721	11.1433	5.01e-05	0.000356972
anaphase-promoting complex-dependent proteasomal ubiquitin-dependent protein catabolic process	9	0.00716561	0.00136612	5.24522	6.00195	5.03e-05	0.000357659
pigment biosynthetic process	7	0.00557325	0.000793231	7.02601	8.52249	5.06e-05	0.000358913
positive regulation of gene-specific transcription	9	0.00716561	0.00138815	5.16197	5.89067	5.72e-05	0.000404336
positive regulation of organelle organization	9	0.00716561	0.00138815	5.16197	5.89067	5.72e-05	0.000404336
regulation of ligase activity	10	0.00796178	0.00171867	4.63253	5.20017	5.81e-05	0.000409775
positive regulation of transcription, DNA-dependent	25	0.0199045	0.00828486	2.40251	2.53292	5.97e-05	0.000420188
regulation of immune response	15	0.0119427	0.00363564	3.28489	3.54376	5.99e-05	0.000420188
transmembrane transport	19	0.0151274	0.00539838	2.80221	2.98373	6.05e-05	0.000423511
negative regulation of coagulation	6	0.00477707	0.000572889	8.33856	10.5859	6.35e-05	0.000443119
actomyosin structure organization	6	0.00477707	0.000572889	8.33856	10.5859	6.35e-05	0.000443119
positive regulation of RNA metabolic process	25	0.0199045	0.00832893	2.3898	2.51845	6.5e-05	0.000452035
sterol metabolic process	11	0.00875796	0.00209325	4.18391	4.63266	6.53e-05	0.000452035
cellular lipid catabolic process	11	0.00875796	0.00209325	4.18391	4.63266	6.53e-05	0.000452035
positive regulation of cell motion	9	0.00716561	0.00143222	5.00314	5.68003	7.35e-05	0.000508341
unsaturated fatty acid metabolic process	8	0.00636943	0.00112374	5.66804	6.572	7.45e-05	0.000513697
positive regulation of smooth muscle cell proliferation	5	0.00398089	0.000374581	10.6276	14.6936	7.55e-05	0.000518396
platelet-derived growth factor receptor signaling pathway	5	0.00398089	0.000374581	10.6276	14.6936	7.55e-05	0.000518396
protein amino acid dephosphorylation	13	0.0103503	0.00290851	3.55863	3.86782	8.08e-05	0.0005538
mitotic metaphase plate congression	3	0.00238853	8.81e-05	27.1003	105.651	8.28e-05	0.000566293
regulation of cyclin-dependent protein kinase activity	8	0.00636943	0.00114578	5.55904	6.42249	8.59e-05	0.000584732
glucose transport	8	0.00636943	0.00114578	5.55904	6.42249	8.59e-05	0.000584732
leukocyte chemotaxis	7	0.00557325	0.000859334	6.48555	7.72298	8.67e-05	0.000588525
regulation of transcription, DNA-dependent	73	0.058121	0.0367971	1.5795	1.64338	9.7e-05	0.000657432
hexose transport	8	0.00636943	0.00116781	5.45415	6.27963	9.87e-05	0.000666293
monosaccharide transport	8	0.00636943	0.00116781	5.45415	6.27963	9.87e-05	0.000666293
regulation of RNA metabolic process	74	0.0589172	0.0374581	1.57288	1.63645	9.9e-05	0.000666601
glutamine metabolic process	5	0.00398089	0.000396616	10.0372	13.563	0.000102155	0.000684901
regulation of mitotic metaphase/anaphase transition	5	0.00398089	0.000396616	10.0372	13.563	0.000102155	0.000684901
cell chemotaxis	7	0.00557325	0.000881368	6.32341	7.48878	0.000102536	0.000685986
response to abiotic stimulus	19	0.0151274	0.00561872	2.69232	2.85665	0.000102795	0.000686251
negative regulation of transport	11	0.00875796	0.00220342	3.97471	4.37191	0.000104429	0.000695674
oligosaccharide biosynthetic process	4	0.00318471	0.000220342	14.4535	23.4941	0.000107282	0.000711653
lipopolysaccharide-mediated signaling pathway	4	0.00318471	0.000220342	14.4535	23.4941	0.000107282	0.000711653
organic acid biosynthetic process	14	0.0111465	0.0034153	3.26369	3.51651	0.000111697	0.000737812
carboxylic acid biosynthetic process	14	0.0111465	0.0034153	3.26369	3.51651	0.000111697	0.000737812
protein ubiquitination	12	0.00955414	0.00262207	3.64374	3.9686	0.00011984	0.000789934
positive regulation of specific transcription from RNA polymerase II promoter	7	0.00557325	0.000903402	6.16918	7.26836	0.000120708	0.000792322
protein amino acid N-linked glycosylation	7	0.00557325	0.000903402	6.16918	7.26836	0.000120708	0.000792322
cytokine secretion	6	0.00477707	0.000638992	7.47595	9.20452	0.000122134	0.000800005
regulation of protein amino acid phosphorylation	13	0.0103503	0.00304072	3.4039	3.68167	0.000127199	0.000831443
regulation of inflammatory response	8	0.00636943	0.00121188	5.25582	6.01214	0.000129188	0.000842683
extracellular structure organization	12	0.00955414	0.0026441	3.61338	3.93176	0.000129845	0.000845207
cellular protein complex assembly	16	0.0127389	0.00434074	2.93472	3.13292	0.000131788	0.000856076
cholesterol metabolic process	10	0.00796178	0.00189494	4.2016	4.65194	0.000134015	0.000868742
microtubule-based transport	5	0.00398089	0.00041865	9.50888	12.5939	0.000135482	0.000876437
glycerophospholipid metabolic process	11	0.00875796	0.00226952	3.85895	4.22906	0.000136426	0.00088072
myeloid cell differentiation	13	0.0103503	0.00306275	3.37942	3.65236	0.000136818	0.000881432
posttranscriptional regulation of gene expression	15	0.0119427	0.00392209	3.04498	3.26016	0.000140741	0.000904847
branching morphogenesis of a tube	7	0.00557325	0.000925436	6.02229	7.06053	0.000141409	0.000907277
positive regulation of binding	8	0.00636943	0.00123391	5.16197	5.88675	0.000147091	0.000941804
response to drug	10	0.00796178	0.00191698	4.15331	4.59142	0.000147705	0.000943804
regulation of translation	12	0.00955414	0.00268817	3.55414	3.8601	0.000152017	0.000969376
muscle system process	15	0.0119427	0.00396615	3.01115	3.2205	0.000159247	0.00101224
protein targeting	17	0.013535	0.00486956	2.77952	2.95426	0.000159384	0.00101224
positive regulation of interleukin-1 beta secretion	4	0.00318471	0.000242376	13.1395	20.1374	0.000164886	0.0010388
pyrimidine deoxyribonucleotide metabolic process	4	0.00318471	0.000242376	13.1395	20.1374	0.000164886	0.0010388
positive regulation of transcription factor activity	7	0.00557325	0.00094747	5.88224	6.86425	0.000164894	0.0010388
positive regulation of transcription regulator activity	7	0.00557325	0.00094747	5.88224	6.86425	0.000164894	0.0010388
negative regulation of cell cycle	8	0.00636943	0.00125595	5.0714	5.76648	0.000166988	0.00104988
myofibril assembly	5	0.00398089	0.000440684	9.03344	11.7541	0.000176532	0.00110709
response to extracellular stimulus	12	0.00955414	0.00273224	3.49682	3.791	0.000177348	0.00110709
cellular amino acid metabolic process	17	0.013535	0.00491363	2.75459	2.92545	0.000177502	0.00110709
cellular amine metabolic process	17	0.013535	0.00491363	2.75459	2.92545	0.000177502	0.00110709
regulation of small GTPase mediated signal transduction	18	0.0143312	0.00539838	2.65473	2.8119	0.000184062	0.00114572
ribonucleotide biosynthetic process	12	0.00955414	0.00275428	3.46884	3.75736	0.000191309	0.00118847
neuron projection morphogenesis	14	0.0111465	0.00361361	3.08459	3.30484	0.000202659	0.00125246
substrate-bound cell migration, cell extension	3	0.00238853	0.000110171	21.6803	52.8244	0.00020281	0.00125246
pyrimidine nucleotide-sugar transport	3	0.00238853	0.000110171	21.6803	52.8244	0.00020281	0.00125246
extracellular matrix organization	9	0.00716561	0.00163053	4.39465	4.89257	0.000203719	0.0012556
central nervous system development	21	0.0167197	0.00691874	2.41659	2.54393	0.000207426	0.00127594
platelet activation	6	0.00477707	0.000705094	6.77508	8.14191	0.000217071	0.00133264
sterol transport	7	0.00557325	0.000991539	5.62081	6.50268	0.000221323	0.00135344
cholesterol transport	7	0.00557325	0.000991539	5.62081	6.50268	0.000221323	0.00135344
purine nucleotide metabolic process	18	0.0143312	0.00548651	2.61208	2.76296	0.000224636	0.00137103
cell structure disassembly during apoptosis	5	0.00398089	0.000462718	8.60328	11.0192	0.00022643	0.00137394
striated muscle cell development	5	0.00398089	0.000462718	8.60328	11.0192	0.00022643	0.00137394
heme metabolic process	5	0.00398089	0.000462718	8.60328	11.0192	0.00022643	0.00137394
cell morphogenesis involved in neuron differentiation	14	0.0111465	0.00365768	3.04743	3.26121	0.000229877	0.00139216
positive regulation of cell migration	8	0.00636943	0.00132205	4.81783	5.43343	0.000240358	0.0014482
antigen processing and presentation	8	0.00636943	0.00132205	4.81783	5.43343	0.000240358	0.0014482
negative regulation of foam cell differentiation	4	0.00318471	0.00026441	12.0446	17.6198	0.000241906	0.0014482
muscle adaptation	4	0.00318471	0.00026441	12.0446	17.6198	0.000241906	0.0014482
regulation of interleukin-1 beta secretion	4	0.00318471	0.00026441	12.0446	17.6198	0.000241906	0.0014482
positive regulation of interleukin-1 secretion	4	0.00318471	0.00026441	12.0446	17.6198	0.000241906	0.0014482
positive regulation of cell differentiation	14	0.0111465	0.00367971	3.02918	3.23982	0.000244626	0.00146169
regulation of blood pressure	9	0.00716561	0.0016746	4.279	4.7463	0.000249991	0.0014909
positive regulation of multicellular organismal process	13	0.0103503	0.00326106	3.17391	3.40818	0.000255447	0.00152054
purine ribonucleotide metabolic process	12	0.00955414	0.00284241	3.36128	3.62858	0.000256919	0.0015264
regulation of pH	6	0.00477707	0.000727129	6.56977	7.84018	0.000259128	0.00153371
regulation of coagulation	6	0.00477707	0.000727129	6.56977	7.84018	0.000259128	0.00153371
electron transport chain	11	0.00875796	0.0024458	3.58082	3.89002	0.000265026	0.00156565
cytokine biosynthetic process	9	0.00716561	0.00169663	4.22343	4.6764	0.000276204	0.00162861
positive regulation of chemotaxis	5	0.00398089	0.000484752	8.21222	10.3708	0.000286368	0.00168221
positive regulation of locomotion	5	0.00398089	0.000484752	8.21222	10.3708	0.000286368	0.00168221
icosanoid metabolic process	7	0.00557325	0.00103561	5.38162	6.17726	0.000292359	0.00171419
protein folding	14	0.0111465	0.00374581	2.97572	3.1773	0.000293851	0.00171971
tube development	12	0.00955414	0.00288648	3.30996	3.56743	0.000296322	0.00173094
negative regulation of ubiquitin-protein ligase activity during mitotic cell cycle	8	0.00636943	0.00136612	4.66242	5.23196	0.000302544	0.00176399
cytokine metabolic process	9	0.00716561	0.00171867	4.16928	4.60852	0.000304651	0.00177298
endothelial cell proliferation	6	0.00477707	0.000749163	6.37655	7.56	0.00030733	0.00178525
cell projection morphogenesis	14	0.0111465	0.00376785	2.95832	3.15699	0.000312042	0.00180927
monovalent inorganic cation transport	21	0.0167197	0.00713908	2.342	2.45941	0.000316118	0.00182951
regulation of cell development	12	0.00955414	0.00290851	3.28489	3.53762	0.000317871	0.00183626
intracellular protein transmembrane transport	9	0.00716561	0.0017407	4.1165	4.54258	0.000335477	0.0019344
regulation of system process	15	0.0119427	0.0042526	2.80832	2.98441	0.000339283	0.00195275
DNA unwinding during replication	4	0.00318471	0.000286445	11.1181	15.6617	0.000341765	0.00195983
regulation of interleukin-1 secretion	4	0.00318471	0.000286445	11.1181	15.6617	0.000341765	0.00195983
muscle cell development	5	0.00398089	0.000506787	7.85516	9.79439	0.000357606	0.00203946
oligosaccharide metabolic process	5	0.00398089	0.000506787	7.85516	9.79439	0.000357606	0.00203946
regulation of chemotaxis	5	0.00398089	0.000506787	7.85516	9.79439	0.000357606	0.00203946
in utero embryonic development	11	0.00875796	0.00253393	3.45627	3.74007	0.000360607	0.00204749
negative regulation of multicellular organismal process	11	0.00875796	0.00253393	3.45627	3.74007	0.000360607	0.00204749
cholesterol homeostasis	6	0.00477707	0.000771197	6.19436	7.29914	0.000362284	0.00204749
endothelial cell migration	6	0.00477707	0.000771197	6.19436	7.29914	0.000362284	0.00204749
sterol homeostasis	6	0.00477707	0.000771197	6.19436	7.29914	0.000362284	0.00204749
negative regulation of ligase activity	8	0.00636943	0.00141019	4.51672	5.04487	0.000377269	0.00212451
negative regulation of ubiquitin-protein ligase activity	8	0.00636943	0.00141019	4.51672	5.04487	0.000377269	0.00212451
di-, tri-valent inorganic cation homeostasis	15	0.0119427	0.00429667	2.77952	2.95111	0.000378597	0.00212811
regulation of cell shape	7	0.00557325	0.00107968	5.16197	5.88284	0.000380627	0.00212811
morphogenesis of a branching structure	7	0.00557325	0.00107968	5.16197	5.88284	0.000380627	0.00212811
positive regulation of DNA binding	7	0.00557325	0.00107968	5.16197	5.88284	0.000380627	0.00212811
protein modification by small protein conjugation	12	0.00955414	0.00297462	3.21189	3.4511	0.00039065	0.00218026
tetrahydrobiopterin biosynthetic process	3	0.00238853	0.000132205	18.0669	35.2155	0.000397243	0.00220136
nucleotide-sugar transport	3	0.00238853	0.000132205	18.0669	35.2155	0.000397243	0.00220136
axonal fasciculation	3	0.00238853	0.000132205	18.0669	35.2155	0.000397243	0.00220136
centromere complex assembly	3	0.00238853	0.000132205	18.0669	35.2155	0.000397243	0.00220136
glycoprotein biosynthetic process	13	0.0103503	0.00343734	3.01115	3.21692	0.000425863	0.00235579
regulation of endocytosis	7	0.00557325	0.00110171	5.05873	5.7459	0.000432113	0.00238194
glutamine family amino acid metabolic process	7	0.00557325	0.00110171	5.05873	5.7459	0.000432113	0.00238194
cholesterol efflux	5	0.00398089	0.000528821	7.52787	9.27868	0.000441462	0.0024207
negative regulation of blood coagulation	5	0.00398089	0.000528821	7.52787	9.27868	0.000441462	0.0024207
pentose metabolic process	5	0.00398089	0.000528821	7.52787	9.27868	0.000441462	0.0024207
lymphocyte activation	16	0.0127389	0.00484752	2.62791	2.77824	0.000458242	0.00250831
interleukin-1 beta secretion	4	0.00318471	0.000308479	10.3239	14.0952	0.000468	0.00255112
cell part morphogenesis	14	0.0111465	0.00392209	2.84198	3.02176	0.000468507	0.00255112
positive regulation of immune system process	14	0.0111465	0.00392209	2.84198	3.02176	0.000468507	0.00255112
steroid metabolic process	15	0.0119427	0.00440684	2.71003	2.87103	0.00049437	0.00268624
proteoglycan metabolic process	6	0.00477707	0.000815265	5.85953	6.82792	0.000495037	0.00268624
regulation of cell growth	12	0.00955414	0.00306275	3.11946	3.3421	0.000509173	0.00275817
regulation of cytokine biosynthetic process	8	0.00636943	0.00147629	4.31448	4.78803	0.000516891	0.00279514
nucleoside triphosphate metabolic process	11	0.00875796	0.0026441	3.31226	3.5681	0.0005193	0.00280333
negative regulation of myeloid leukocyte differentiation	5	0.00398089	0.000550855	7.22675	8.81455	0.000539315	0.00290137
positive regulation of behavior	5	0.00398089	0.000550855	7.22675	8.81455	0.000539315	0.00290137
immune effector process	13	0.0103503	0.00352547	2.93587	3.1291	0.0005422	0.00291188
response to UV	7	0.00557325	0.00114578	4.86416	5.49028	0.000551712	0.00295789
embryonic development	24	0.0191083	0.00905606	2.11	2.2018	0.000562451	0.00301031
protein modification by small protein conjugation or removal	13	0.0103503	0.00354751	2.91763	3.10789	0.000575153	0.00307304
Wnt receptor signaling pathway	12	0.00955414	0.00310682	3.07521	3.29014	0.000578952	0.00308807
glycerolipid metabolic process	12	0.00955414	0.00312886	3.05356	3.26475	0.000616745	0.00328406
patterning of blood vessels	4	0.00318471	0.000330513	9.63567	12.8135	0.000624229	0.00330704
response to dsRNA	4	0.00318471	0.000330513	9.63567	12.8135	0.000624229	0.00330704
interleukin-1 secretion	4	0.00318471	0.000330513	9.63567	12.8135	0.000624229	0.00330704
response to unfolded protein	8	0.00636943	0.00152036	4.18942	4.63083	0.000631262	0.00333865
regulation of glucose import	5	0.00398089	0.000572889	6.9488	8.39462	0.000652593	0.00343407
porphyrin metabolic process	5	0.00398089	0.000572889	6.9488	8.39462	0.000652593	0.00343407
tetrapyrrole metabolic process	5	0.00398089	0.000572889	6.9488	8.39462	0.000652593	0.00343407
monovalent inorganic cation homeostasis	6	0.00477707	0.000859334	5.55904	6.41382	0.000662845	0.00348216
mitotic cell cycle spindle assembly checkpoint	3	0.00238853	0.000154239	15.4859	26.411	0.00068084	0.00352349
positive regulation of cell-cell adhesion	3	0.00238853	0.000154239	15.4859	26.411	0.00068084	0.00352349
purine base biosynthetic process	3	0.00238853	0.000154239	15.4859	26.411	0.00068084	0.00352349
galactose metabolic process	3	0.00238853	0.000154239	15.4859	26.411	0.00068084	0.00352349
negative regulation of Ras protein signal transduction	3	0.00238853	0.000154239	15.4859	26.411	0.00068084	0.00352349
negative regulation of small GTPase mediated signal transduction	3	0.00238853	0.000154239	15.4859	26.411	0.00068084	0.00352349
tetrahydrobiopterin metabolic process	3	0.00238853	0.000154239	15.4859	26.411	0.00068084	0.00352349
negative regulation of mitotic metaphase/anaphase transition	3	0.00238853	0.000154239	15.4859	26.411	0.00068084	0.00352349
hemopoietic progenitor cell differentiation	3	0.00238853	0.000154239	15.4859	26.411	0.00068084	0.00352349
cellular di-, tri-valent inorganic cation homeostasis	14	0.0111465	0.00407633	2.73445	2.8976	0.000687324	0.00355118
tube morphogenesis	8	0.00636943	0.00154239	4.12957	4.55604	0.000695647	0.00358536
regulation of muscle contraction	7	0.00557325	0.00118985	4.68401	5.25641	0.000696231	0.00358536
regulation of transcription from RNA polymerase II promoter	31	0.0246815	0.0131544	1.87629	1.94768	0.000718354	0.00369321
fatty acid biosynthetic process	9	0.00716561	0.00193901	3.6955	4.02425	0.000746845	0.0038334
activation of protein kinase activity	8	0.00636943	0.00156443	4.07141	4.48362	0.000765216	0.00385859
regulation of immune effector process	8	0.00636943	0.00156443	4.07141	4.48362	0.000765216	0.00385859
mitotic spindle elongation	2	0.00159236	4.41e-05	36.1338	Inf	0.00076531	0.00385859
mitotic chromosome movement towards spindle pole	2	0.00159236	4.41e-05	36.1338	Inf	0.00076531	0.00385859
myelin assembly	2	0.00159236	4.41e-05	36.1338	Inf	0.00076531	0.00385859
sulfate assimilation	2	0.00159236	4.41e-05	36.1338	Inf	0.00076531	0.00385859
germ cell programmed cell death	2	0.00159236	4.41e-05	36.1338	Inf	0.00076531	0.00385859
myeloid progenitor cell differentiation	2	0.00159236	4.41e-05	36.1338	Inf	0.00076531	0.00385859
spindle elongation	2	0.00159236	4.41e-05	36.1338	Inf	0.00076531	0.00385859
pyrimidine deoxyribonucleotide biosynthetic process	2	0.00159236	4.41e-05	36.1338	Inf	0.00076531	0.00385859
sulfur utilization	2	0.00159236	4.41e-05	36.1338	Inf	0.00076531	0.00385859
integrin-mediated signaling pathway	7	0.00557325	0.00121188	4.59884	5.14678	0.000778924	0.00391463
DNA catabolic process	7	0.00557325	0.00121188	4.59884	5.14678	0.000778924	0.00391463
regulation of glucose transport	5	0.00398089	0.000594923	6.69144	8.01286	0.000782776	0.00392139
regulation of lipid transport	5	0.00398089	0.000594923	6.69144	8.01286	0.000782776	0.00392139
response to nutrient levels	10	0.00796178	0.00235766	3.37699	3.64308	0.000790455	0.00395354
metal ion transport	26	0.0207006	0.0104001	1.99042	2.07031	0.00080485	0.00401911
sphingolipid catabolic process	4	0.00318471	0.000352547	9.03344	11.7455	0.000814127	0.0040269
heme biosynthetic process	4	0.00318471	0.000352547	9.03344	11.7455	0.000814127	0.0040269
2'-deoxyribonucleotide metabolic process	4	0.00318471	0.000352547	9.03344	11.7455	0.000814127	0.0040269
deoxyribose phosphate metabolic process	4	0.00318471	0.000352547	9.03344	11.7455	0.000814127	0.0040269
membrane lipid catabolic process	4	0.00318471	0.000352547	9.03344	11.7455	0.000814127	0.0040269
negative regulation of macrophage differentiation	4	0.00318471	0.000352547	9.03344	11.7455	0.000814127	0.0040269
regulation of endothelial cell proliferation	5	0.00398089	0.000616958	6.45246	7.6643	0.000931383	0.00459962
cellular component disassembly	10	0.00796178	0.00242376	3.28489	3.53355	0.000979702	0.00483062
regulation of action potential in neuron	6	0.00477707	0.000925436	5.16197	5.87893	0.000993312	0.00489003
response to hypoxia	8	0.00636943	0.00163053	3.90635	4.27953	0.00100807	0.00493939
cell projection assembly	8	0.00636943	0.00163053	3.90635	4.27953	0.00100807	0.00493939
regulation of myeloid cell differentiation	8	0.00636943	0.00163053	3.90635	4.27953	0.00100807	0.00493939
positive regulation of anti-apoptosis	4	0.00318471	0.000374581	8.50206	10.8417	0.0010414	0.00507094
nucleotide-excision repair, DNA gap filling	4	0.00318471	0.000374581	8.50206	10.8417	0.0010414	0.00507094
DNA geometric change	4	0.00318471	0.000374581	8.50206	10.8417	0.0010414	0.00507094
DNA duplex unwinding	4	0.00318471	0.000374581	8.50206	10.8417	0.0010414	0.00507094
negative regulation of cell differentiation	12	0.00955414	0.00332716	2.87156	3.05274	0.00105986	0.00513134
muscle contraction	13	0.0103503	0.00378988	2.73104	2.89216	0.00106387	0.00513134
negative regulation of glucose import	3	0.00238853	0.000176274	13.5502	21.1283	0.00106691	0.00513134
spindle checkpoint	3	0.00238853	0.000176274	13.5502	21.1283	0.00106691	0.00513134
negative regulation of mitosis	3	0.00238853	0.000176274	13.5502	21.1283	0.00106691	0.00513134
negative regulation of nuclear division	3	0.00238853	0.000176274	13.5502	21.1283	0.00106691	0.00513134
muscle hypertrophy	3	0.00238853	0.000176274	13.5502	21.1283	0.00106691	0.00513134
developmental programmed cell death	3	0.00238853	0.000176274	13.5502	21.1283	0.00106691	0.00513134
cartilage development	7	0.00557325	0.00127798	4.36097	4.8437	0.00107434	0.00514336
glycosaminoglycan metabolic process	7	0.00557325	0.00127798	4.36097	4.8437	0.00107434	0.00514336
receptor-mediated endocytosis	7	0.00557325	0.00127798	4.36097	4.8437	0.00107434	0.00514336
sexual reproduction	22	0.0175159	0.00839503	2.08646	2.1736	0.00107933	0.00515937
ER-nuclear signaling pathway	5	0.00398089	0.000638992	6.22996	7.34479	0.00109998	0.00521822
leukocyte homeostasis	5	0.00398089	0.000638992	6.22996	7.34479	0.00109998	0.00521822
glucose import	5	0.00398089	0.000638992	6.22996	7.34479	0.00109998	0.00521822
detection of chemical stimulus	5	0.00398089	0.000638992	6.22996	7.34479	0.00109998	0.00521822
regulation of behavior	5	0.00398089	0.000638992	6.22996	7.34479	0.00109998	0.00521822
axonogenesis	12	0.00955414	0.0033492	2.85267	3.03087	0.0011223	0.00531606
response to oxidative stress	10	0.00796178	0.00246783	3.22623	3.4641	0.00112535	0.00532244
transmembrane receptor protein tyrosine kinase signaling pathway	16	0.0127389	0.00528821	2.40892	2.52903	0.00116196	0.0054873
lipid catabolic process	13	0.0103503	0.00383395	2.69965	2.8561	0.00118227	0.00557482
response to oxygen levels	8	0.00636943	0.0016746	3.80355	4.15347	0.00120164	0.00564916
glycerolipid biosynthetic process	8	0.00636943	0.0016746	3.80355	4.15347	0.00120164	0.00564916
ribonucleoside triphosphate metabolic process	10	0.00796178	0.00248986	3.19768	3.43039	0.00120453	0.00565426
positive regulation of cytokine biosynthetic process	6	0.00477707	0.000969505	4.92733	5.56926	0.00127547	0.00595158
mesenchymal cell development	6	0.00477707	0.000969505	4.92733	5.56926	0.00127547	0.00595158
mesenchymal cell differentiation	6	0.00477707	0.000969505	4.92733	5.56926	0.00127547	0.00595158
mesenchyme development	6	0.00477707	0.000969505	4.92733	5.56926	0.00127547	0.00595158
response to lipopolysaccharide	5	0.00398089	0.000661026	6.02229	7.05084	0.00129015	0.00599327
response to endoplasmic reticulum stress	5	0.00398089	0.000661026	6.02229	7.05084	0.00129015	0.00599327
regulation of production of molecular mediator of immune response	5	0.00398089	0.000661026	6.02229	7.05084	0.00129015	0.00599327
regulation of cell activation	11	0.00875796	0.00295258	2.9662	3.16097	0.0012983	0.0060222
G1 phase	4	0.00318471	0.000396616	8.02972	10.0671	0.00130975	0.00606632
brain development	14	0.0111465	0.00436277	2.55491	2.69208	0.00132497	0.00612775
ncRNA processing	13	0.0103503	0.00390005	2.65389	2.80366	0.0013803	0.00637423
regulation of membrane potential	9	0.00716561	0.00211528	3.38754	3.65354	0.00139363	0.00642628
smooth muscle contraction	6	0.00477707	0.000991539	4.81783	5.42634	0.00143765	0.00660981
DNA integrity checkpoint	6	0.00477707	0.000991539	4.81783	5.42634	0.00143765	0.00660981
purine ribonucleotide biosynthetic process	10	0.00796178	0.00255597	3.11498	3.33308	0.00146975	0.00674749
purine nucleotide biosynthetic process	15	0.0119427	0.00491363	2.43052	2.55222	0.00149445	0.00685083
protein amino acid methylation	5	0.00398089	0.00068306	5.82803	6.7795	0.00150353	0.00685233
regulation of osteoblast differentiation	5	0.00398089	0.00068306	5.82803	6.7795	0.00150353	0.00685233
regulation of blood coagulation	5	0.00398089	0.00068306	5.82803	6.7795	0.00150353	0.00685233
protein amino acid alkylation	5	0.00398089	0.00068306	5.82803	6.7795	0.00150353	0.00685233
peptidyl-tyrosine phosphorylation	8	0.00636943	0.0017407	3.65911	3.9777	0.00154633	0.00702106
response to protein stimulus	8	0.00636943	0.0017407	3.65911	3.9777	0.00154633	0.00702106
chordate embryonic development	15	0.0119427	0.00493566	2.41967	2.53995	0.00156167	0.00702106
DNA ligation	3	0.00238853	0.000198308	12.0446	17.6065	0.00156746	0.00702106
germ cell migration	3	0.00238853	0.000198308	12.0446	17.6065	0.00156746	0.00702106
G1 DNA damage checkpoint	3	0.00238853	0.000198308	12.0446	17.6065	0.00156746	0.00702106
cellular copper ion homeostasis	3	0.00238853	0.000198308	12.0446	17.6065	0.00156746	0.00702106
detection of calcium ion	3	0.00238853	0.000198308	12.0446	17.6065	0.00156746	0.00702106
calcium ion-dependent exocytosis	3	0.00238853	0.000198308	12.0446	17.6065	0.00156746	0.00702106
regulation of vascular endothelial growth factor production	3	0.00238853	0.000198308	12.0446	17.6065	0.00156746	0.00702106
negative regulation of glucose transport	3	0.00238853	0.000198308	12.0446	17.6065	0.00156746	0.00702106
vascular endothelial growth factor production	3	0.00238853	0.000198308	12.0446	17.6065	0.00156746	0.00702106
cell redox homeostasis	7	0.00557325	0.00136612	4.07962	4.49103	0.00159743	0.00711461
regulation of transforming growth factor beta receptor signaling pathway	7	0.00557325	0.00136612	4.07962	4.49103	0.00159743	0.00711461
regulation of specific transcription from RNA polymerase II promoter	7	0.00557325	0.00136612	4.07962	4.49103	0.00159743	0.00711461
specific transcription from RNA polymerase II promoter	7	0.00557325	0.00136612	4.07962	4.49103	0.00159743	0.00711461
lipid homeostasis	6	0.00477707	0.00101357	4.7131	5.29056	0.00161507	0.00716681
endoplasmic reticulum unfolded protein response	4	0.00318471	0.00041865	7.60711	9.39574	0.00162289	0.00716681
cellular response to unfolded protein	4	0.00318471	0.00041865	7.60711	9.39574	0.00162289	0.00716681
D-ribose metabolic process	4	0.00318471	0.00041865	7.60711	9.39574	0.00162289	0.00716681
porphyrin biosynthetic process	4	0.00318471	0.00041865	7.60711	9.39574	0.00162289	0.00716681
tetrapyrrole biosynthetic process	4	0.00318471	0.00041865	7.60711	9.39574	0.00162289	0.00716681
cellular carbohydrate metabolic process	16	0.0127389	0.00546448	2.33121	2.44138	0.00162956	0.00718612
embryonic development ending in birth or egg hatching	15	0.0119427	0.00497973	2.39826	2.51576	0.00170373	0.00750266
negative regulation of MAP kinase activity	5	0.00398089	0.000705094	5.6459	6.52826	0.00174176	0.00765936
glycerophospholipid biosynthetic process	7	0.00557325	0.00138815	4.01486	4.41073	0.00175484	0.00770602
positive regulation of transcription from RNA polymerase II promoter	17	0.013535	0.00603737	2.24188	2.34219	0.00180017	0.00789403
peptidyl-tyrosine modification	8	0.00636943	0.00178477	3.56877	3.86855	0.0018166	0.00795492
positive regulation of leukocyte activation	8	0.00636943	0.0018068	3.52524	3.81618	0.00196501	0.00859281
inactivation of MAPK activity	4	0.00318471	0.000440684	7.22675	8.80831	0.00198448	0.00860582
positive regulation of osteoblast differentiation	4	0.00318471	0.000440684	7.22675	8.80831	0.00198448	0.00860582
positive regulation of translation	4	0.00318471	0.000440684	7.22675	8.80831	0.00198448	0.00860582
prostaglandin metabolic process	4	0.00318471	0.000440684	7.22675	8.80831	0.00198448	0.00860582
regulation of lipid storage	4	0.00318471	0.000440684	7.22675	8.80831	0.00198448	0.00860582
prostanoid metabolic process	4	0.00318471	0.000440684	7.22675	8.80831	0.00198448	0.00860582
positive regulation of ubiquitin-protein ligase activity during mitotic cell cycle	7	0.00557325	0.00143222	3.89133	4.25844	0.00210554	0.00910559
response to steroid hormone stimulus	7	0.00557325	0.00143222	3.89133	4.25844	0.00210554	0.00910559
positive regulation of MAP kinase activity	8	0.00636943	0.00182884	3.48277	3.76521	0.00212281	0.0091676
cytoplasmic sequestering of transcription factor	3	0.00238853	0.000220342	10.8401	15.091	0.00219325	0.00941985
positive regulation of endothelial cell migration	3	0.00238853	0.000220342	10.8401	15.091	0.00219325	0.00941985
intracellular pH reduction	3	0.00238853	0.000220342	10.8401	15.091	0.00219325	0.00941985
copper ion homeostasis	3	0.00238853	0.000220342	10.8401	15.091	0.00219325	0.00941985
regulation of cell projection organization	6	0.00477707	0.00107968	4.42454	4.92112	0.00224793	0.00953532
regulation of myeloid leukocyte differentiation	6	0.00477707	0.00107968	4.42454	4.92112	0.00224793	0.00953532
ectoderm development	13	0.0103503	0.00412039	2.51197	2.64193	0.00224949	0.00953532
kinetochore assembly	2	0.00159236	6.61e-05	24.0892	70.378	0.00225364	0.00953532
mitotic metaphase	2	0.00159236	6.61e-05	24.0892	70.378	0.00225364	0.00953532
prostaglandin transport	2	0.00159236	6.61e-05	24.0892	70.378	0.00225364	0.00953532
vacuolar acidification	2	0.00159236	6.61e-05	24.0892	70.378	0.00225364	0.00953532
angiogenesis involved in wound healing	2	0.00159236	6.61e-05	24.0892	70.378	0.00225364	0.00953532
'de novo' IMP biosynthetic process	2	0.00159236	6.61e-05	24.0892	70.378	0.00225364	0.00953532
chromosome movement towards spindle pole	2	0.00159236	6.61e-05	24.0892	70.378	0.00225364	0.00953532
2'-deoxyribonucleotide biosynthetic process	2	0.00159236	6.61e-05	24.0892	70.378	0.00225364	0.00953532
sulfur metabolic process	9	0.00716561	0.00226952	3.15732	3.38093	0.00227422	0.0096094
phosphoinositide metabolic process	7	0.00557325	0.00145426	3.83237	4.18617	0.00230002	0.00970535

## Sheet: TNF.GO.BP
GO.BP terms	genes in Category	percent in the observed List	percent in the genome	fold of overrepresents	odds ratio	p value	fdr p value
regulation of cellular process	301	0.396574	0.147761	2.68389	3.92168	6.78e-64	1.92e-60
cell communication	219	0.288538	0.0866385	3.33036	4.46865	2.1e-59	2.97e-56
cellular metabolic process	296	0.389987	0.157765	2.47195	3.51704	1.01e-54	9.5e-52
signal transduction	201	0.264822	0.0794553	3.33297	4.36067	5.1e-54	3.61e-51
multicellular organismal development	159	0.209486	0.0556143	3.76677	4.73526	1.41e-48	7.97e-46
primary metabolic process	287	0.378129	0.162348	2.32913	3.22393	2.25e-47	1.06e-44
anatomical structure development	143	0.188406	0.0474396	3.97149	4.92178	4.19e-46	1.69e-43
system development	135	0.177866	0.0436938	4.07073	5.00792	1.33e-44	4.69e-42
response to external stimulus	81	0.106719	0.0167901	6.3561	7.70917	3.34e-40	1.05e-37
response to stress	111	0.146245	0.0328089	4.45748	5.37594	4.14e-40	1.17e-37
immune response	77	0.101449	0.0153578	6.6057	8.0134	2.04e-39	5.24e-37
response to wounding	65	0.085639	0.0104442	8.19966	10.1253	4.1e-39	9.66e-37
positive regulation of cellular process	106	0.139657	0.030958	4.51118	5.41417	9.66e-39	2.1e-36
organ development	108	0.142292	0.0324343	4.38709	5.26169	2.21e-38	4.46e-36
macromolecule metabolic process	237	0.312253	0.136921	2.28054	2.93577	3.75e-36	7.06e-34
cell proliferation	83	0.109354	0.0202054	5.41215	6.44689	5.51e-36	9.75e-34
regulation of developmental process	87	0.114625	0.0227173	5.0457	5.9906	2.15e-35	3.58e-33
biopolymer metabolic process	230	0.30303	0.134497	2.25307	2.86828	4.16e-34	6.54e-32
cellular macromolecule metabolic process	219	0.288538	0.125264	2.30343	2.90544	1.26e-33	1.87e-31
regulation of cell proliferation	66	0.0869565	0.0137053	6.34475	7.54865	8.21e-33	1.16e-30
cellular biopolymer metabolic process	210	0.27668	0.123392	2.24229	2.7844	1.9e-30	2.56e-28
intracellular signaling cascade	95	0.125165	0.0322801	3.87746	4.51722	1.45e-29	1.87e-27
protein metabolic process	141	0.185771	0.0655297	2.83491	3.36571	1.67e-29	2.06e-27
negative regulation of cellular process	90	0.118577	0.0293936	4.03411	4.69133	2.88e-29	3.39e-27
cellular protein metabolic process	125	0.16469	0.0550635	2.99092	3.50895	3.71e-28	4.2e-26
cell death	74	0.0974967	0.0219901	4.43366	5.10929	1.21e-26	1.31e-24
cell adhesion	64	0.0843215	0.0165036	5.10927	5.90697	1.71e-26	1.79e-24
transport	124	0.163373	0.057994	2.81706	3.27928	1.33e-25	1.35e-23
programmed cell death	69	0.0909091	0.019985	4.54886	5.22518	1.55e-25	1.51e-23
defense response	57	0.0750988	0.013529	5.55095	6.42401	1.71e-25	1.62e-23
anatomical structure morphogenesis	72	0.0948617	0.0220562	4.3009	4.92949	3.72e-25	3.39e-23
apoptosis	68	0.0895916	0.0197647	4.53291	5.19889	4.32e-25	3.82e-23
cellular developmental process	88	0.115942	0.0324343	3.57467	4.09751	5.94e-25	5.09e-23
regulation of multicellular organismal process	58	0.0764163	0.0149172	5.12272	5.88208	3.71e-24	3.09e-22
response to chemical stimulus	67	0.088274	0.0200511	4.40245	5.02848	5.01e-24	4.05e-22
protein modification process	86	0.113307	0.0324123	3.4958	3.98951	9.44e-24	7.42e-22
biosynthetic process	160	0.210804	0.0930504	2.26548	2.66665	4.45e-23	3.39e-21
biopolymer modification	87	0.114625	0.0338886	3.38239	3.85216	4.55e-23	3.39e-21
cell differentiation	82	0.108037	0.0307818	3.50977	3.98922	8.81e-23	6.39e-21
regulation of cell communication	61	0.0803689	0.0177816	4.51978	5.14035	1.55e-22	1.09e-20
regulation of metabolic process	137	0.180501	0.0749163	2.40937	2.792	5.45e-22	3.76e-20
cellular biosynthetic process	155	0.204216	0.0910233	2.24356	2.6236	6.63e-22	4.47e-20
cell motion	46	0.0606061	0.0105764	5.7303	6.5692	2.37e-21	1.53e-19
localization of cell	46	0.0606061	0.0105764	5.7303	6.5692	2.37e-21	1.53e-19
protein kinase cascade	45	0.0592885	0.0101137	5.8622	6.73045	2.62e-21	1.64e-19
regulation of biological quality	77	0.101449	0.0291072	3.48537	3.93718	2.97e-21	1.83e-19
inflammatory response	38	0.0500659	0.00709501	7.05649	8.22878	5.61e-21	3.37e-19
regulation of signal transduction	55	0.0724638	0.0159087	4.55498	5.14875	1.41e-20	8.32e-19
negative regulation of developmental process	44	0.057971	0.0102018	5.68241	6.49253	2.47e-20	1.43e-18
post-translational protein modification	71	0.0935441	0.0265512	3.52316	3.95782	6.48e-20	3.67e-18
regulation of cell death	51	0.0671937	0.0142121	4.72793	5.3396	7.43e-20	4.12e-18
regulation of localization	43	0.0566535	0.0100035	5.66335	6.46061	7.63e-20	4.15e-18
anatomical structure formation involved in morphogenesis	35	0.0461133	0.00654416	7.04649	8.18557	2.1e-19	1.12e-17
regulation of programmed cell death	50	0.0658762	0.014168	4.64965	5.23646	3.49e-19	1.83e-17
regulation of cellular metabolic process	127	0.167325	0.0718315	2.32942	2.66128	3.73e-19	1.92e-17
cell migration	35	0.0461133	0.00667636	6.90695	8.00123	4.01e-19	2.03e-17
vasculature development	31	0.0408432	0.00504583	8.09445	9.55459	4.23e-19	2.1e-17
regulation of apoptosis	49	0.0645586	0.0139476	4.62864	5.20454	9.64e-19	4.7e-17
positive regulation of cell proliferation	35	0.0461133	0.00687467	6.70771	7.73969	1.03e-18	4.94e-17
organ morphogenesis	48	0.0632411	0.0134849	4.68976	5.27408	1.3e-18	6.1e-17
phosphate metabolic process	67	0.088274	0.0253393	3.48368	3.89268	1.36e-18	6.21e-17
phosphorus metabolic process	67	0.088274	0.0253393	3.48368	3.89268	1.36e-18	6.21e-17
cell motility	36	0.0474308	0.00740349	6.40655	7.35685	1.49e-18	6.69e-17
blood vessel development	30	0.0395257	0.00495769	7.9726	9.37638	2.44e-18	1.08e-16
regulation of macromolecule metabolic process	121	0.15942	0.0686806	2.32118	2.63523	3.96e-18	1.72e-16
positive regulation of metabolic process	50	0.0658762	0.0153578	4.28942	4.79352	9.91e-18	4.24e-16
nervous system development	55	0.0724638	0.0184426	3.92915	4.3801	1.08e-17	4.55e-16
cell surface receptor linked signal transduction	86	0.113307	0.0404548	2.80083	3.13076	1.14e-17	4.75e-16
blood vessel morphogenesis	28	0.0368906	0.00447294	8.24751	9.72914	1.33e-17	5.45e-16
negative regulation of cell proliferation	33	0.0434783	0.00654416	6.64383	7.63791	1.36e-17	5.48e-16
angiogenesis	25	0.0329381	0.00354751	9.28486	11.1419	4.1e-17	1.63e-15
cell activation	32	0.0421607	0.00656619	6.42088	7.34033	1.14e-16	4.48e-15
nitrogen compound metabolic process	144	0.189723	0.0936894	2.02502	2.30937	2e-16	7.73e-15
regulation of primary metabolic process	115	0.151515	0.0685925	2.20892	2.47945	1.07e-15	4.08e-14
positive regulation of cellular metabolic process	46	0.0606061	0.0147849	4.09917	4.54194	1.13e-15	4.27e-14
protein amino acid phosphorylation	47	0.0619236	0.0155121	3.99196	4.41763	1.5e-15	5.57e-14
wound healing	23	0.030303	0.00343734	8.81585	10.4539	2.38e-15	8.73e-14
positive regulation of macromolecule metabolic process	45	0.0592885	0.0144765	4.09551	4.53256	2.41e-15	8.73e-14
I-kappaB kinase/NF-kappaB cascade	22	0.0289855	0.00317292	9.13527	10.8889	4.49e-15	1.61e-13
macromolecule biosynthetic process	120	0.158103	0.0752027	2.10235	2.35708	7.95e-15	2.81e-13
regulation of immune system process	30	0.0395257	0.00678653	5.82414	6.56467	1.44e-14	5.02e-13
hemopoietic or lymphoid organ development	28	0.0368906	0.00603737	6.11038	6.91008	3.27e-14	1.13e-12
phosphorylation	54	0.0711462	0.0216817	3.2814	3.59876	3.89e-14	1.33e-12
cellular macromolecule biosynthetic process	117	0.15415	0.0746078	2.06614	2.30555	6.01e-14	2.02e-12
catabolic process	72	0.0948617	0.0355632	2.66741	2.92818	6.98e-14	2.32e-12
regulation of biosynthetic process	103	0.135705	0.0620703	2.18631	2.42466	7.94e-14	2.61e-12
immune system development	28	0.0368906	0.00638992	5.77326	6.48575	1.35e-13	4.4e-12
regulation of transport	29	0.0382082	0.00694077	5.50489	6.15878	1.68e-13	5.39e-12
hemopoiesis	26	0.0342556	0.00561872	6.09669	6.87666	2.84e-13	9.04e-12
cellular component assembly	43	0.0566535	0.0153358	3.6942	4.04407	3.41e-13	1.07e-11
locomotory behavior	25	0.0329381	0.00520007	6.33416	7.16938	3.44e-13	1.07e-11
regulation of cellular biosynthetic process	101	0.13307	0.06185	2.15149	2.37782	3.77e-13	1.16e-11
carboxylic acid metabolic process	37	0.0487484	0.0116781	4.17433	4.58745	4.27e-13	1.29e-11
oxoacid metabolic process	37	0.0487484	0.0116781	4.17433	4.58745	4.27e-13	1.29e-11
leukocyte activation	26	0.0342556	0.00577296	5.9338	6.67164	5.34e-13	1.58e-11
organic acid metabolic process	37	0.0487484	0.0117663	4.14306	4.55012	5.35e-13	1.58e-11
macromolecule catabolic process	58	0.0764163	0.0262427	2.91191	3.17607	6.45e-13	1.88e-11
cellular ketone metabolic process	37	0.0487484	0.0118764	4.10463	4.50428	7.07e-13	2.04e-11
positive regulation of signal transduction	25	0.0329381	0.00537634	6.12648	6.90624	7.3e-13	2.09e-11
positive regulation of protein kinase cascade	20	0.0263505	0.0032831	8.0261	9.33505	9.59e-13	2.69e-11
regulation of I-kappaB kinase/NF-kappaB cascade	17	0.0223979	0.00220342	10.1651	12.2952	9.6e-13	2.69e-11
positive regulation of developmental process	35	0.0461133	0.0108188	4.26233	4.68255	1.02e-12	2.82e-11
positive regulation of cellular biosynthetic process	37	0.0487484	0.0120307	4.05201	4.44164	1.04e-12	2.85e-11
cell-cell signaling	38	0.0500659	0.0126697	3.95163	4.32708	1.1e-12	2.98e-11
response to biotic stimulus	29	0.0382082	0.00749163	5.10012	5.66051	1.15e-12	3.09e-11
gene expression	118	0.155468	0.0791468	1.96429	2.18059	1.35e-12	3.6e-11
regulation of gene expression	98	0.129117	0.0604618	2.13552	2.35216	1.36e-12	3.61e-11
positive regulation of biosynthetic process	37	0.0487484	0.0121629	4.00796	4.38929	1.44e-12	3.76e-11
negative regulation of programmed cell death	27	0.0355731	0.00654416	5.43586	6.05943	1.55e-12	3.98e-11
negative regulation of cell death	27	0.0355731	0.00654416	5.43586	6.05943	1.55e-12	3.98e-11
regulation of molecular function	46	0.0606061	0.0181562	3.33804	3.63604	1.77e-12	4.5e-11
regulation of cell differentiation	29	0.0382082	0.0076679	4.98287	5.51756	2.04e-12	5.16e-11
positive regulation of cell communication	25	0.0329381	0.00564075	5.8393	6.5457	2.14e-12	5.35e-11
regulation of protein kinase cascade	23	0.030303	0.00471532	6.42651	7.26996	2.23e-12	5.54e-11
myeloid cell differentiation	19	0.0250329	0.00306275	8.17334	9.52247	2.55e-12	6.26e-11
regulation of macromolecule biosynthetic process	96	0.126482	0.0598008	2.11506	2.32332	4.1e-12	9.98e-11
regulation of protein metabolic process	34	0.0447958	0.0107968	4.149	4.54249	4.53e-12	1.1e-10
chemotaxis	20	0.0263505	0.00359157	7.33674	8.41848	5.24e-12	1.24e-10
taxis	20	0.0263505	0.00359157	7.33674	8.41848	5.24e-12	1.24e-10
tissue development	37	0.0487484	0.0127137	3.83431	4.18371	5.28e-12	1.24e-10
negative regulation of apoptosis	26	0.0342556	0.00641195	5.34246	5.93766	5.93e-12	1.39e-10
cellular biopolymer biosynthetic process	106	0.139657	0.0699145	1.99755	2.19955	8.43e-12	1.96e-10
biopolymer biosynthetic process	106	0.139657	0.0701348	1.99127	2.19187	1.02e-11	2.34e-10
macromolecule localization	49	0.0645586	0.0213732	3.02055	3.27491	1.18e-11	2.7e-10
antigen processing and presentation	13	0.0171278	0.00132205	12.9555	16.5283	1.82e-11	4.11e-10
regulation of phosphate metabolic process	29	0.0382082	0.0085052	4.49233	4.92603	2.57e-11	5.72e-10
regulation of phosphorus metabolic process	29	0.0382082	0.0085052	4.49233	4.92603	2.57e-11	5.72e-10
blood coagulation	16	0.0210804	0.00233563	9.02558	10.6559	2.92e-11	6.46e-10
biopolymer catabolic process	54	0.0711462	0.02578	2.75974	2.9862	3.11e-11	6.82e-10
coagulation	16	0.0210804	0.00235766	8.94123	10.5386	3.39e-11	7.36e-10
regulation of locomotion	18	0.0237154	0.00312886	7.57958	8.71771	3.48e-11	7.51e-10
positive regulation of nitrogen compound metabolic process	33	0.0434783	0.0110171	3.94643	4.29803	3.52e-11	7.55e-10
positive regulation of I-kappaB kinase/NF-kappaB cascade	15	0.0197628	0.00202715	9.7491	11.6642	3.89e-11	8.22e-10
regulation of cell motion	18	0.0237154	0.00315089	7.52658	8.64777	3.92e-11	8.22e-10
regulation of nitrogen compound metabolic process	93	0.12253	0.0595144	2.05882	2.24971	3.92e-11	8.22e-10
regulation of cell migration	17	0.0223979	0.00277631	8.06751	9.35696	4.45e-11	9.26e-10
response to organic substance	30	0.0395257	0.00932046	4.24074	4.63167	4.83e-11	9.98e-10
proteolysis	49	0.0645586	0.0223647	2.88663	3.11914	5.7e-11	1.17e-09
regulation of cellular protein metabolic process	30	0.0395257	0.00938657	4.21088	4.59627	5.74e-11	1.17e-09
hemostasis	16	0.0210804	0.0024458	8.61902	10.0939	5.99e-11	1.21e-09
vesicle-mediated transport	34	0.0447958	0.0119425	3.75094	4.07271	6.94e-11	1.39e-09
muscle organ development	21	0.027668	0.00462718	5.97945	6.69015	7.89e-11	1.57e-09
small GTPase mediated signal transduction	32	0.0421607	0.0107747	3.91293	4.25409	8.68e-11	1.72e-09
behavior	28	0.0368906	0.00837299	4.40591	4.81767	8.86e-11	1.74e-09
nucleobase, nucleoside, nucleotide and nucleic acid metabolic process	119	0.156785	0.0857351	1.82872	2.01381	1.01e-10	1.98e-09
protein catabolic process	49	0.0645586	0.0227613	2.83633	3.06082	1.04e-10	2.01e-09
regulation of nucleobase, nucleoside, nucleotide and nucleic acid metabolic process	91	0.119895	0.0590516	2.03033	2.21184	1.34e-10	2.57e-09
regulation of body fluid levels	17	0.0223979	0.00297462	7.52967	8.64154	1.35e-10	2.59e-09
positive regulation of immune system process	19	0.0250329	0.00392209	6.38256	7.18047	2.04e-10	3.88e-09
regulation of phosphorylation	27	0.0355731	0.00810858	4.38709	4.79011	2.11e-10	3.98e-09
transcription from RNA polymerase II promoter	40	0.0527009	0.0166358	3.16792	3.41656	2.39e-10	4.47e-09
regulation of catalytic activity	39	0.0513834	0.0159528	3.22097	3.47457	2.49e-10	4.64e-09
response to other organism	22	0.0289855	0.00544245	5.32582	5.89055	2.65e-10	4.91e-09
peptidyl-amino acid modification	19	0.0250329	0.00398819	6.27677	7.04702	2.72e-10	5e-09
regulation of protein modification process	19	0.0250329	0.00401022	6.24228	7.00363	3e-10	5.47e-09
protein localization	44	0.057971	0.0196986	2.9429	3.16923	3.06e-10	5.54e-09
interspecies interaction between organisms	23	0.030303	0.00608144	4.98287	5.48073	3.91e-10	7.04e-09
enzyme linked receptor protein signaling pathway	27	0.0355731	0.00835096	4.25976	4.63926	4.05e-10	7.25e-09
establishment of protein localization	41	0.0540184	0.0176714	3.05682	3.29142	4.1e-10	7.29e-09
positive regulation of macromolecule biosynthetic process	32	0.0421607	0.0115239	3.65855	3.95647	4.69e-10	8.29e-09
regulation of anatomical structure morphogenesis	19	0.0250329	0.00416446	6.01108	6.71419	5.71e-10	1e-08
anti-apoptosis	19	0.0250329	0.0041865	5.97945	6.67477	6.25e-10	1.09e-08
cellular catabolic process	46	0.0606061	0.0217478	2.78677	2.99503	6.88e-10	1.19e-08
monocarboxylic acid metabolic process	23	0.030303	0.00627975	4.82552	5.29139	7.33e-10	1.26e-08
tube development	16	0.0210804	0.00288648	7.30314	8.33472	7.46e-10	1.28e-08
regulation of system process	19	0.0250329	0.0042526	5.8865	6.55925	8.15e-10	1.39e-08
actin cytoskeleton organization	21	0.027668	0.00526617	5.25391	5.79639	8.64e-10	1.46e-08
regulation of cellular localization	18	0.0237154	0.00381192	6.22139	6.96931	9.26e-10	1.56e-08
protein transport	40	0.0527009	0.0174952	3.01232	3.23696	1.02e-09	1.71e-08
negative regulation of metabolic process	35	0.0461133	0.0139697	3.30096	3.55314	1.1e-09	1.84e-08
cellular localization	44	0.057971	0.0205799	2.81687	3.02403	1.17e-09	1.94e-08
regulation of response to stimulus	25	0.0329381	0.00757976	4.34553	4.7306	1.2e-09	1.96e-08
positive regulation of transport	17	0.0223979	0.0034153	6.5581	7.38583	1.2e-09	1.96e-08
homeostatic process	36	0.0474308	0.014807	3.20327	3.44391	1.42e-09	2.3e-08
establishment of localization in cell	42	0.055336	0.0193901	2.85383	3.06077	1.92e-09	3.11e-08
lipid metabolic process	40	0.0527009	0.0179138	2.94192	3.15603	2e-09	3.21e-08
positive regulation of molecular function	29	0.0382082	0.010312	3.70521	3.99848	2.3e-09	3.67e-08
embryonic development	27	0.0355731	0.00905606	3.9281	4.24958	2.36e-09	3.75e-08
protein complex assembly	26	0.0342556	0.00852723	4.0172	4.34923	2.93e-09	4.57e-08
amine metabolic process	26	0.0342556	0.00852723	4.0172	4.34923	2.93e-09	4.57e-08
protein complex biogenesis	26	0.0342556	0.00852723	4.0172	4.34923	2.93e-09	4.57e-08
cellular lipid metabolic process	35	0.0461133	0.0145205	3.17573	3.40885	2.99e-09	4.65e-08
actin filament-based process	21	0.027668	0.00566279	4.88593	5.35213	3.2e-09	4.95e-08
transcription	85	0.111989	0.0572669	1.95557	2.11246	3.37e-09	5.16e-08
membrane organization	25	0.0329381	0.00797638	4.12945	4.4761	3.38e-09	5.16e-08
negative regulation of macromolecule metabolic process	33	0.0434783	0.0131985	3.29419	3.53831	3.47e-09	5.28e-08
muscle tissue development	15	0.0197628	0.00282038	7.00716	7.94176	4.5e-09	6.81e-08
positive regulation of protein metabolic process	17	0.0223979	0.00374581	5.97945	6.65948	4.96e-09	7.45e-08
cell development	33	0.0434783	0.0134409	3.23478	3.46999	5.41e-09	8.1e-08
regulation of secretion	15	0.0197628	0.00286445	6.89936	7.8033	5.58e-09	8.31e-08
positive regulation of gene expression	28	0.0368906	0.0100917	3.65556	3.93682	5.81e-09	8.6e-08
T cell activation	16	0.0210804	0.0033492	6.29415	7.04441	6.67e-09	9.82e-08
blood circulation	18	0.0237154	0.0043187	5.49133	6.06564	6.84e-09	9.98e-08
circulatory system process	18	0.0237154	0.0043187	5.49133	6.06564	6.84e-09	9.98e-08
regulation of transcription	82	0.108037	0.0553279	1.95267	2.10411	7.01e-09	1.02e-07
lymphocyte activation	19	0.0250329	0.00484752	5.16407	5.67471	7.24e-09	1.04e-07
regulation of response to external stimulus	14	0.0184453	0.00253393	7.27933	8.28409	8.93e-09	1.28e-07
cell-cell adhesion	21	0.027668	0.0060594	4.56612	4.97082	1.06e-08	1.51e-07
regulation of protein amino acid phosphorylation	15	0.0197628	0.00304072	6.4994	7.29445	1.27e-08	1.81e-07
regulation of response to stress	18	0.0237154	0.00453905	5.22476	5.74171	1.49e-08	2.11e-07
heart development	16	0.0210804	0.00354751	5.94231	6.60584	1.53e-08	2.14e-07
cellular macromolecule catabolic process	35	0.0461133	0.01549	2.97696	3.18113	1.53e-08	2.14e-07
fatty acid metabolic process	18	0.0237154	0.00458311	5.17452	5.68101	1.74e-08	2.42e-07
macromolecular complex subunit organization	32	0.0421607	0.0134849	3.12651	3.3426	2.05e-08	2.84e-07
striated muscle tissue development	14	0.0184453	0.00271021	6.80587	7.6747	2.14e-08	2.95e-07
positive regulation of nucleobase, nucleoside, nucleotide and nucleic acid metabolic process	28	0.0368906	0.0107307	3.43787	3.68567	2.17e-08	2.97e-07
central nervous system development	22	0.0289855	0.00691874	4.18942	4.5321	2.26e-08	3.09e-07
cellular amino acid and derivative metabolic process	23	0.030303	0.00757976	3.99789	4.31308	2.59e-08	3.52e-07
system process	54	0.0711462	0.0314428	2.26272	2.41291	3.17e-08	4.28e-07
regulation of transcription from RNA polymerase II promoter	31	0.0408432	0.0131544	3.10491	3.31473	3.97e-08	5.35e-07
modification-dependent protein catabolic process	30	0.0395257	0.0124493	3.17493	3.39141	4.03e-08	5.38e-07
modification-dependent macromolecule catabolic process	30	0.0395257	0.0124493	3.17493	3.39141	4.03e-08	5.38e-07
negative regulation of cell differentiation	15	0.0197628	0.00332716	5.93985	6.59526	4.31e-08	5.72e-07
proteolysis involved in cellular protein catabolic process	30	0.0395257	0.0125375	3.15261	3.36593	4.71e-08	6.21e-07
macromolecular complex assembly	29	0.0382082	0.0118324	3.22912	3.44999	4.72e-08	6.21e-07
positive regulation of protein amino acid phosphorylation	11	0.0144928	0.00165256	8.76986	10.2392	4.94e-08	6.47e-07
cellular protein catabolic process	30	0.0395257	0.0125815	3.14157	3.35334	5.08e-08	6.63e-07
cellular component morphogenesis	22	0.0289855	0.00733739	3.95039	4.2534	6.4e-08	8.3e-07
response to virus	13	0.0171278	0.0025119	6.81867	7.68205	6.66e-08	8.6e-07
cellular response to chemical stimulus	17	0.0223979	0.00447294	5.00742	5.47389	6.97e-08	8.96e-07
muscle cell differentiation	11	0.0144928	0.00171867	8.43255	9.78007	7.5e-08	9.59e-07
regulation of establishment of protein localization	12	0.0158103	0.00213732	7.39725	8.41767	8.56e-08	1.09e-06
negative regulation of cellular metabolic process	30	0.0395257	0.0129341	3.05594	3.25583	9.26e-08	1.17e-06
antigen processing and presentation of peptide antigen	7	0.00922266	0.000528821	17.4401	24.4255	9.62e-08	1.21e-06
cell-matrix adhesion	12	0.0158103	0.00218139	7.24781	8.22379	1.08e-07	1.35e-06
peptidyl-tyrosine modification	11	0.0144928	0.00178477	8.12024	9.36029	1.12e-07	1.4e-06
negative regulation of transport	12	0.0158103	0.00220342	7.17534	8.13016	1.2e-07	1.5e-06
cell-substrate adhesion	13	0.0171278	0.0026441	6.47773	7.25031	1.23e-07	1.52e-06
Ras protein signal transduction	20	0.0263505	0.00641195	4.10959	4.42944	1.33e-07	1.65e-06
positive regulation of protein modification process	12	0.0158103	0.00222545	7.10429	8.03863	1.35e-07	1.66e-06
positive regulation of cellular protein metabolic process	15	0.0197628	0.00363564	5.43586	5.97782	1.4e-07	1.71e-06
positive regulation of phosphorylation	11	0.0144928	0.00182884	7.92457	9.09988	1.44e-07	1.76e-06
cytokine-mediated signaling pathway	10	0.0131752	0.00145426	9.05977	10.6258	1.46e-07	1.78e-06
leukocyte differentiation	15	0.0197628	0.00365768	5.40311	5.9381	1.51e-07	1.83e-06
transmembrane receptor protein tyrosine kinase signaling pathway	18	0.0237154	0.00528821	4.48458	4.85863	1.54e-07	1.86e-06
transcription, DNA-dependent	61	0.0803689	0.0395293	2.03315	2.16298	1.74e-07	2.09e-06
positive regulation of phosphorus metabolic process	11	0.0144928	0.00187291	7.73811	8.85354	1.85e-07	2.2e-06
positive regulation of phosphate metabolic process	11	0.0144928	0.00187291	7.73811	8.85354	1.85e-07	2.2e-06
RNA biosynthetic process	61	0.0803689	0.0396175	2.02862	2.1578	1.88e-07	2.22e-06
lung development	10	0.0131752	0.00149833	8.7933	10.259	1.96e-07	2.31e-06
cellular homeostasis	23	0.030303	0.00848317	3.57214	3.82105	1.98e-07	2.32e-06
cytoskeleton organization	24	0.0316206	0.00923233	3.42498	3.65632	2.33e-07	2.72e-06
cellular biopolymer catabolic process	32	0.0421607	0.0150273	2.80561	2.97789	2.38e-07	2.77e-06
positive regulation of catalytic activity	24	0.0316206	0.00925436	3.41683	3.647	2.43e-07	2.82e-06
respiratory tube development	10	0.0131752	0.00154239	8.54207	9.91656	2.59e-07	2.99e-06
regulation of angiogenesis	9	0.0118577	0.00118985	9.96574	11.888	2.65e-07	3.05e-06
regulation of protein localization	12	0.0158103	0.00237969	6.64383	7.45131	2.83e-07	3.24e-06
nitric oxide biosynthetic process	7	0.00922266	0.000616958	14.9486	19.7713	3.1e-07	3.54e-06
antigen processing and presentation of peptide antigen via MHC class I	6	0.00790514	0.000396616	19.9315	29.6235	3.36e-07	3.8e-06
regulation of muscle cell differentiation	6	0.00790514	0.000396616	19.9315	29.6235	3.36e-07	3.8e-06
regulation of protein transport	11	0.0144928	0.00200511	7.2279	8.18842	3.75e-07	4.22e-06
secretion by cell	18	0.0237154	0.00561872	4.22079	4.54958	3.79e-07	4.25e-06
pattern specification process	16	0.0210804	0.00447294	4.71286	5.11734	3.84e-07	4.29e-06
nitric oxide metabolic process	7	0.00922266	0.000638992	14.4331	18.8722	4.03e-07	4.49e-06
cellular response to stimulus	31	0.0408432	0.0146307	2.79161	2.95938	4.08e-07	4.52e-06
regulation of lymphocyte proliferation	9	0.0118577	0.00125595	9.44123	11.1442	4.29e-07	4.74e-06
extracellular matrix organization	10	0.0131752	0.00163053	8.08033	9.29594	4.42e-07	4.85e-06
respiratory system development	10	0.0131752	0.00163053	8.08033	9.29594	4.42e-07	4.85e-06
positive regulation of cellular component organization	13	0.0171278	0.00295258	5.80096	6.40941	4.48e-07	4.87e-06
regulation of cell activation	13	0.0171278	0.00295258	5.80096	6.40941	4.48e-07	4.87e-06
skeletal system development	19	0.0250329	0.00632381	3.95852	4.24961	4.84e-07	5.24e-06
positive regulation of response to stimulus	15	0.0197628	0.00401022	4.92812	5.36725	4.99e-07	5.36e-06
regulation of mononuclear cell proliferation	9	0.0118577	0.00127798	9.27845	10.9166	5e-07	5.36e-06
regulation of leukocyte proliferation	9	0.0118577	0.00127798	9.27845	10.9166	5e-07	5.36e-06
positive regulation of transcription, DNA-dependent	22	0.0289855	0.00828486	3.49861	3.73311	5.15e-07	5.49e-06
positive regulation of RNA metabolic process	22	0.0289855	0.00832893	3.4801	3.71197	5.63e-07	5.96e-06
negative regulation of multicellular organismal process	12	0.0158103	0.00253393	6.23942	6.94381	5.63e-07	5.96e-06
regulation of gene-specific transcription	11	0.0144928	0.00209325	6.92357	7.79779	5.82e-07	6.14e-06
regulation of cell cycle	18	0.0237154	0.00579499	4.0924	4.40023	5.95e-07	6.25e-06
positive regulation of transcription	24	0.0316206	0.00973911	3.24676	3.45333	6.08e-07	6.37e-06
lymphocyte proliferation	10	0.0131752	0.00169663	7.76552	8.8791	6.45e-07	6.74e-06
cytokine production	14	0.0184453	0.00359157	5.13572	5.60933	7.26e-07	7.54e-06
secretion	20	0.0263505	0.00713908	3.69102	3.94568	7.34e-07	7.61e-06
regulation of cytokine production	13	0.0171278	0.00310682	5.51296	6.05794	8.04e-07	8.3e-06
peptidyl-tyrosine phosphorylation	10	0.0131752	0.0017407	7.56892	8.62135	8.23e-07	8.4e-06
mononuclear cell proliferation	10	0.0131752	0.0017407	7.56892	8.62135	8.23e-07	8.4e-06
leukocyte proliferation	10	0.0131752	0.0017407	7.56892	8.62135	8.23e-07	8.4e-06
regulation of transcription, DNA-dependent	56	0.0737813	0.0367971	2.00508	2.1228	8.71e-07	8.86e-06
regulation of cell adhesion	11	0.0144928	0.00218139	6.64383	7.44268	8.84e-07	8.96e-06
positive regulation of cell differentiation	14	0.0184453	0.00367971	5.01271	5.46219	9.72e-07	9.82e-06
ion transport	33	0.0434783	0.0168562	2.57937	2.7256	1e-06	1.01e-05
cellular ion homeostasis	19	0.0250329	0.00665433	3.7619	4.02301	1.04e-06	1.04e-05
ion homeostasis	20	0.0263505	0.00731535	3.60208	3.84381	1.07e-06	1.07e-05
positive regulation of transcription from RNA polymerase II promoter	18	0.0237154	0.00603737	3.9281	4.21012	1.07e-06	1.07e-05
regulation of defense response	11	0.0144928	0.00222545	6.51227	7.27696	1.08e-06	1.07e-05
glycoprotein metabolic process	15	0.0197628	0.00427463	4.62328	5.00608	1.12e-06	1.11e-05
positive regulation of leukocyte activation	10	0.0131752	0.0018068	7.29201	8.26157	1.17e-06	1.15e-05
lipid biosynthetic process	20	0.0263505	0.00735942	3.58051	3.81916	1.18e-06	1.15e-05
sulfur metabolic process	11	0.0144928	0.00226952	6.38582	7.11845	1.32e-06	1.29e-05
positive regulation of cell motion	9	0.0118577	0.00143222	8.27923	9.5505	1.35e-06	1.32e-05
cellular chemical homeostasis	19	0.0250329	0.00678653	3.68862	3.93895	1.39e-06	1.35e-05
positive regulation of multicellular organismal process	13	0.0171278	0.00326106	5.25222	5.74293	1.4e-06	1.35e-05
erythrocyte differentiation	8	0.0105402	0.00107968	9.76236	11.5836	1.45e-06	1.4e-05
positive regulation of defense response	8	0.0105402	0.00107968	9.76236	11.5836	1.45e-06	1.4e-05
regulation of RNA metabolic process	56	0.0737813	0.0374581	1.9697	2.08261	1.5e-06	1.44e-05
Rho protein signal transduction	12	0.0158103	0.00277631	5.69471	6.27225	1.5e-06	1.44e-05
positive regulation of cell activation	10	0.0131752	0.00187291	7.03464	7.93057	1.63e-06	1.55e-05
regulation of leukocyte activation	12	0.0158103	0.00279834	5.64987	6.21757	1.64e-06	1.55e-05
response to abiotic stimulus	17	0.0223979	0.00561872	3.9863	4.27291	1.74e-06	1.65e-05
oxidation reduction	28	0.0368906	0.0133527	2.76278	2.91897	1.79e-06	1.69e-05
negative regulation of biosynthetic process	24	0.0316206	0.0103781	3.04685	3.22717	1.85e-06	1.74e-05
regulation of cellular component organization	21	0.027668	0.00828486	3.33958	3.54849	1.95e-06	1.82e-05
unsaturated fatty acid metabolic process	8	0.0105402	0.00112374	9.37952	11.0444	1.99e-06	1.86e-05
endocytosis	16	0.0210804	0.0050899	4.14161	4.44809	2.13e-06	1.97e-05
membrane invagination	16	0.0210804	0.0050899	4.14161	4.44809	2.13e-06	1.97e-05
organic acid biosynthetic process	13	0.0171278	0.0034153	5.01502	5.45896	2.35e-06	2.16e-05
carboxylic acid biosynthetic process	13	0.0171278	0.0034153	5.01502	5.45896	2.35e-06	2.16e-05
striated muscle cell differentiation	7	0.00922266	0.000815265	11.3125	13.8371	2.37e-06	2.17e-05
muscle system process	14	0.0184453	0.00396615	4.65068	5.03296	2.37e-06	2.17e-05
positive regulation of secretion	9	0.0118577	0.00154239	7.68786	8.76669	2.56e-06	2.33e-05
chemical homeostasis	22	0.0289855	0.00914419	3.16983	3.35969	2.61e-06	2.38e-05
regulation of lymphocyte activation	11	0.0144928	0.0024458	5.92558	6.54779	2.77e-06	2.51e-05
cell cycle	34	0.0447958	0.0185528	2.4145	2.54315	2.94e-06	2.65e-05
regulation of T cell activation	10	0.0131752	0.00200511	6.57082	7.34214	3.07e-06	2.76e-05
positive regulation of protein transport	8	0.0105402	0.00118985	8.85844	10.3234	3.11e-06	2.76e-05
regulation of muscle contraction	8	0.0105402	0.00118985	8.85844	10.3234	3.11e-06	2.76e-05
mast cell proliferation	8	0.0105402	0.00118985	8.85844	10.3234	3.11e-06	2.76e-05
regulation of mast cell proliferation	8	0.0105402	0.00118985	8.85844	10.3234	3.11e-06	2.76e-05
cellular amino acid derivative metabolic process	13	0.0171278	0.00350344	4.88886	5.30893	3.12e-06	2.76e-05
negative regulation of macromolecule biosynthetic process	23	0.030303	0.00998149	3.03592	3.21185	3.2e-06	2.83e-05
regulation of protein kinase activity	17	0.0223979	0.00588313	3.80714	4.06671	3.24e-06	2.85e-05
myeloid leukocyte differentiation	9	0.0118577	0.00158646	7.47431	8.488	3.25e-06	2.85e-05
positive regulation of protein kinase activity	13	0.0171278	0.00352547	4.8583	5.27269	3.34e-06	2.92e-05
leukocyte chemotaxis	7	0.00922266	0.000859334	10.7323	12.9717	3.44e-06	3e-05
positive regulation of kinase activity	13	0.0171278	0.00354751	4.82812	5.23695	3.58e-06	3.11e-05
erythrocyte homeostasis	8	0.0105402	0.00121188	8.69738	10.1035	3.59e-06	3.11e-05
positive regulation of lymphocyte activation	9	0.0118577	0.0016085	7.37192	8.35519	3.65e-06	3.16e-05
regulation of smooth muscle cell proliferation	6	0.00790514	0.000572889	13.7987	17.7709	3.71e-06	3.2e-05
cation transport	26	0.0342556	0.0123392	2.77617	2.92872	3.82e-06	3.28e-05
regulation of myeloid cell differentiation	9	0.0118577	0.00163053	7.2723	8.22646	4.09e-06	3.49e-05
cell chemotaxis	7	0.00922266	0.000881368	10.464	12.5783	4.11e-06	3.49e-05
positive regulation of lymphocyte proliferation	7	0.00922266	0.000881368	10.464	12.5783	4.11e-06	3.49e-05
positive regulation of mast cell proliferation	7	0.00922266	0.000881368	10.464	12.5783	4.11e-06	3.49e-05
regulation of kinase activity	17	0.0223979	0.0059933	3.73715	3.98652	4.15e-06	3.52e-05
response to hormone stimulus	14	0.0184453	0.0041865	4.40591	4.74593	4.46e-06	3.77e-05
regulation of immune response	13	0.0171278	0.00363564	4.71108	5.09868	4.69e-06	3.95e-05
cellular component assembly involved in morphogenesis	6	0.00790514	0.000594923	13.2877	16.9243	4.71e-06	3.95e-05
positive regulation of nitric oxide biosynthetic process	5	0.00658761	0.000352547	18.6858	26.8953	4.84e-06	4.05e-05
positive regulation of specific transcription from RNA polymerase II promoter	7	0.00922266	0.000903402	10.2088	12.2081	4.88e-06	4.05e-05
positive regulation of mononuclear cell proliferation	7	0.00922266	0.000903402	10.2088	12.2081	4.88e-06	4.05e-05
positive regulation of leukocyte proliferation	7	0.00922266	0.000903402	10.2088	12.2081	4.88e-06	4.05e-05
T cell proliferation	8	0.0105402	0.00127798	8.24751	9.49667	5.41e-06	4.47e-05
positive regulation of transferase activity	13	0.0171278	0.00370175	4.62695	4.99965	5.71e-06	4.71e-05
smooth muscle cell proliferation	6	0.00790514	0.000616958	12.8131	16.1547	5.9e-06	4.85e-05
extracellular structure organization	11	0.0144928	0.0026441	5.48116	6.00594	5.93e-06	4.86e-05
leukocyte migration	8	0.0105402	0.00130002	8.10772	9.31025	6.17e-06	5.04e-05
metal ion transport	23	0.030303	0.0104001	2.91371	3.07461	6.27e-06	5.11e-05
humoral immune response	9	0.0118577	0.00171867	6.89936	7.74887	6.36e-06	5.17e-05
positive regulation of smooth muscle cell proliferation	5	0.00658761	0.000374581	17.5866	24.6535	6.76e-06	5.46e-05
cardiac cell differentiation	5	0.00658761	0.000374581	17.5866	24.6535	6.76e-06	5.46e-05
positive regulation of cell migration	8	0.0105402	0.00132205	7.9726	9.131	7.01e-06	5.64e-05
regulation of transferase activity	17	0.0223979	0.00623568	3.59189	3.82072	7.02e-06	5.64e-05
positive regulation of T cell activation	8	0.0105402	0.00134409	7.8419	8.95852	7.95e-06	6.37e-05
steroid metabolic process	14	0.0184453	0.00440684	4.18561	4.48976	8.06e-06	6.44e-05
regulation of specific transcription from RNA polymerase II promoter	8	0.0105402	0.00136612	7.71542	8.79242	9e-06	7.15e-05
specific transcription from RNA polymerase II promoter	8	0.0105402	0.00136612	7.71542	8.79242	9e-06	7.15e-05
regulation of vascular endothelial growth factor production	4	0.00527009	0.000198308	26.5753	47.2795	9.15e-06	7.23e-05
vascular endothelial growth factor production	4	0.00527009	0.000198308	26.5753	47.2795	9.15e-06	7.23e-05
negative regulation of gene expression	21	0.027668	0.00921029	3.00403	3.17008	9.93e-06	7.82e-05
positive regulation of gene-specific transcription	8	0.0105402	0.00138815	7.59295	8.63237	1.02e-05	7.98e-05
RNA metabolic process	69	0.0909091	0.0529702	1.71623	1.81113	1.06e-05	8.31e-05
response to endogenous stimulus	14	0.0184453	0.00451701	4.08352	4.37173	1.07e-05	8.34e-05
positive regulation of cell cycle	7	0.00922266	0.00101357	9.09916	10.6418	1.08e-05	8.42e-05
negative regulation of nucleobase, nucleoside, nucleotide and nucleic acid metabolic process	21	0.027668	0.0093425	2.96152	3.12246	1.23e-05	9.55e-05
regulation of nitric oxide biosynthetic process	5	0.00658761	0.00041865	15.7354	21.1306	1.24e-05	9.58e-05
icosanoid metabolic process	7	0.00922266	0.00103561	8.90556	10.3755	1.25e-05	9.67e-05
organelle organization	43	0.0566535	0.0279614	2.02613	2.12591	1.28e-05	9.89e-05
alpha-beta T cell activation	6	0.00790514	0.000705094	11.2115	13.6681	1.34e-05	0.000103099
negative regulation of nitrogen compound metabolic process	21	0.027668	0.00943064	2.93384	3.09149	1.41e-05	0.000108373
regulation of T cell proliferation	7	0.00922266	0.00105764	8.72003	10.1222	1.44e-05	0.000110388
innate immune response	12	0.0158103	0.00345937	4.57028	4.92785	1.47e-05	0.000112047
carbohydrate metabolic process	24	0.0316206	0.0117663	2.68739	2.82449	1.52e-05	0.000115243
intracellular transport	27	0.0355731	0.014168	2.51081	2.6352	1.53e-05	0.000116036
negative regulation of cellular biosynthetic process	22	0.0289855	0.0102459	2.82899	2.97712	1.56e-05	0.000118065
homeostasis of number of cells	9	0.0118577	0.00191698	6.18563	6.85338	1.57e-05	0.000118114
neurogenesis	20	0.0263505	0.00876961	3.00475	3.16794	1.6e-05	0.000120217
positive regulation of T cell proliferation	6	0.00790514	0.000727129	10.8717	13.1616	1.62e-05	0.000120944
regulation of coagulation	6	0.00790514	0.000727129	10.8717	13.1616	1.62e-05	0.000120944
negative regulation of molecular function	16	0.0210804	0.0059933	3.51732	3.73225	1.68e-05	0.000125243
cell morphogenesis	17	0.0223979	0.00667636	3.35481	3.55193	1.7e-05	0.000126679
alcohol metabolic process	20	0.0263505	0.00881368	2.98972	3.15113	1.72e-05	0.00012726
fatty acid biosynthetic process	9	0.0118577	0.00193901	6.11534	6.76648	1.72e-05	0.00012726
regulation of hydrolase activity	17	0.0223979	0.00672043	3.33281	3.52711	1.85e-05	0.000136718
epithelial cell proliferation	7	0.00922266	0.00110171	8.37123	9.65098	1.9e-05	0.000140176
regulation of small GTPase mediated signal transduction	15	0.0197628	0.00539838	3.66089	3.89157	1.92e-05	0.000140927
lipid storage	6	0.00790514	0.000771197	10.2505	12.2533	2.3e-05	0.000168273
lipid localization	6	0.00790514	0.000771197	10.2505	12.2533	2.3e-05	0.000168273
regulation of Rho protein signal transduction	9	0.0118577	0.00202715	5.84946	6.43981	2.46e-05	0.000179553
aging	7	0.00922266	0.00114578	8.04926	9.22163	2.48e-05	0.000180054
in utero embryonic development	10	0.0131752	0.00253393	5.19952	5.66088	2.48e-05	0.000180094
negative regulation of transcription, DNA-dependent	16	0.0210804	0.00621364	3.39259	3.59113	2.61e-05	0.0001886
di-, tri-valent inorganic cation homeostasis	13	0.0171278	0.00429667	3.9863	4.25536	2.81e-05	0.00020307
chordate embryonic development	14	0.0184453	0.00493566	3.73715	3.9745	2.87e-05	0.000206745
regulation of binding	10	0.0131752	0.00260004	5.06733	5.50326	3.1e-05	0.000222864
embryonic development ending in birth or egg hatching	14	0.0184453	0.00497973	3.70408	3.93682	3.17e-05	0.000226815
negative regulation of RNA metabolic process	16	0.0210804	0.00632381	3.33349	3.52448	3.22e-05	0.000230248
cardiac muscle cell differentiation	4	0.00527009	0.00026441	19.9315	29.5477	3.45e-05	0.000244082
activation of innate immune response	4	0.00527009	0.00026441	19.9315	29.5477	3.45e-05	0.000244082
innate immune response-activating signal transduction	4	0.00527009	0.00026441	19.9315	29.5477	3.45e-05	0.000244082
muscle adaptation	4	0.00527009	0.00026441	19.9315	29.5477	3.45e-05	0.000244082
regulation of membrane potential	9	0.0118577	0.00211528	5.60573	6.14317	3.47e-05	0.000244378
transmission of nerve impulse	17	0.0223979	0.00707298	3.16669	3.34027	3.53e-05	0.000248579
regulation of inflammatory response	7	0.00922266	0.00121188	7.6102	8.6447	3.6e-05	0.000252438
muscle contraction	12	0.0158103	0.00378988	4.17171	4.46436	3.64e-05	0.000254809
tissue remodeling	9	0.0118577	0.00213732	5.54794	6.07323	3.76e-05	0.000262795
negative regulation of transcription from RNA polymerase II promoter	13	0.0171278	0.00442887	3.8673	4.119	3.86e-05	0.000268773
monovalent inorganic cation transport	17	0.0223979	0.00713908	3.13736	3.3074	3.97e-05	0.000275753
positive regulation of binding	7	0.00922266	0.00123391	7.47431	8.46809	4.05e-05	0.000280878
regulation of blood pressure	8	0.0105402	0.0016746	6.29415	6.98003	4.09e-05	0.000282513
negative regulation of signal transduction	12	0.0158103	0.00385598	4.10019	4.3819	4.31e-05	0.000297338
positive regulation of cell adhesion	6	0.00790514	0.000859334	9.19915	10.7671	4.37e-05	0.000299448
muscle cell proliferation	6	0.00790514	0.000859334	9.19915	10.7671	4.37e-05	0.000299448
negative regulation of protein modification process	6	0.00790514	0.000859334	9.19915	10.7671	4.37e-05	0.000299448
regulation of striated muscle cell differentiation	3	0.00395257	0.000110171	35.8767	88.5377	4.54e-05	0.000310286
regulation of peptidyl-tyrosine phosphorylation	7	0.00922266	0.00125595	7.34318	8.29854	4.55e-05	0.000310286
cytokine metabolic process	8	0.0105402	0.00171867	6.13277	6.78029	4.93e-05	0.000335425
cartilage development	7	0.00922266	0.00127798	7.21657	8.13564	5.1e-05	0.000346148
positive regulation of mitosis	5	0.00658761	0.000550855	11.9589	14.7895	5.2e-05	0.000350756
positive regulation of nuclear division	5	0.00658761	0.000550855	11.9589	14.7895	5.2e-05	0.000350756
lipid transport	11	0.0144928	0.0033492	4.32723	4.63955	5.47e-05	0.000368237
cation homeostasis	14	0.0184453	0.00524414	3.51732	3.72492	5.56e-05	0.000373575
JAK-STAT cascade	7	0.00922266	0.00130002	7.09426	7.979	5.71e-05	0.00038253
response to cytokine stimulus	6	0.00790514	0.000903402	8.75041	10.1514	5.86e-05	0.000391659
transmembrane receptor protein serine/threonine kinase signaling pathway	10	0.0131752	0.00282038	4.67144	5.03575	6.23e-05	0.000415292
negative regulation of gene-specific transcription	5	0.00658761	0.000572889	11.4989	14.0849	6.35e-05	0.00042028
negative regulation of coagulation	5	0.00658761	0.000572889	11.4989	14.0849	6.35e-05	0.00042028
actomyosin structure organization	5	0.00658761	0.000572889	11.4989	14.0849	6.35e-05	0.00042028
branching morphogenesis of a tube	6	0.00790514	0.000925436	8.54207	9.86919	6.74e-05	0.000445241
positive regulation of interleukin-6 production	4	0.00527009	0.000308479	17.0841	23.6371	6.8e-05	0.000448109
positive regulation of cell death	16	0.0210804	0.00674246	3.12651	3.29215	6.9e-05	0.00045408
negative regulation of cell communication	12	0.0158103	0.00405429	3.89964	4.15177	7e-05	0.000459371
generation of neurons	18	0.0237154	0.00821876	2.88552	3.02925	7.02e-05	0.000459371
cellular protein localization	20	0.0263505	0.00982725	2.68137	2.80794	7.82e-05	0.000511051
cellular macromolecule localization	20	0.0263505	0.00989335	2.66345	2.78812	8.57e-05	0.000558275
immune effector process	11	0.0144928	0.00352547	4.11087	4.38966	8.69e-05	0.000565018
peptide transport	7	0.00922266	0.00138815	6.64383	7.40841	8.74e-05	0.000565497
positive regulation of organelle organization	7	0.00922266	0.00138815	6.64383	7.40841	8.74e-05	0.000565497
negative regulation of transcription	18	0.0237154	0.00837299	2.83237	2.97021	8.87e-05	0.000572988
response to fluid shear stress	3	0.00395257	0.000132205	29.8972	59.0238	8.97e-05	0.000575481
antigen processing and presentation of endogenous peptide antigen via MHC class I	3	0.00395257	0.000132205	29.8972	59.0238	8.97e-05	0.000575481
antigen processing and presentation of endogenous peptide antigen	3	0.00395257	0.000132205	29.8972	59.0238	8.97e-05	0.000575481
patterning of blood vessels	4	0.00527009	0.000330513	15.9452	21.4878	9.15e-05	0.000585235
viral genome replication	5	0.00658761	0.000616958	10.6776	12.8595	9.22e-05	0.000588744
dephosphorylation	11	0.0144928	0.00359157	4.03521	4.30273	0.000102605	0.000653528
viral reproductive process	7	0.00922266	0.00143222	6.4394	7.15263	0.000106832	0.000678926
cellular amino acid metabolic process	13	0.0171278	0.00491363	3.48578	3.68566	0.000111021	0.000702391
cellular amine metabolic process	13	0.0171278	0.00491363	3.48578	3.68566	0.000111021	0.000702391
response to oxidative stress	9	0.0118577	0.00246783	4.80491	5.18703	0.000115937	0.000731852
negative regulation of cellular protein metabolic process	10	0.0131752	0.00304072	4.33293	4.64129	0.000116924	0.000736442
regulation of synaptic transmission	7	0.00922266	0.00145426	6.34184	7.03124	0.000117798	0.000740294
positive regulation of response to external stimulus	6	0.00790514	0.00103561	7.63334	8.66466	0.0001285	0.000805758
regulation of cytokine biosynthetic process	7	0.00922266	0.00147629	6.24718	6.9139	0.00012966	0.000810298
cell fate determination	5	0.00658761	0.000661026	9.96574	11.8302	0.000130083	0.000810298
response to endoplasmic reticulum stress	5	0.00658761	0.000661026	9.96574	11.8302	0.000130083	0.000810298
brain development	12	0.0158103	0.00436277	3.62391	3.83806	0.0001404	0.00087264
negative regulation of catalytic activity	13	0.0171278	0.00504583	3.39445	3.58279	0.000144549	0.000896008
myeloid leukocyte activation	6	0.00790514	0.00105764	7.47431	8.45817	0.000144793	0.000896008
regulation of blood coagulation	5	0.00658761	0.00068306	9.64427	11.375	0.000152973	0.0009425
regulation of osteoblast differentiation	5	0.00658761	0.00068306	9.64427	11.375	0.000152973	0.0009425
senescence	3	0.00395257	0.000154239	25.6262	44.2669	0.000155089	0.000947283
interleukin-12 biosynthetic process	3	0.00395257	0.000154239	25.6262	44.2669	0.000155089	0.000947283
regulation of interleukin-12 biosynthetic process	3	0.00395257	0.000154239	25.6262	44.2669	0.000155089	0.000947283
regulation of muscle adaptation	3	0.00395257	0.000154239	25.6262	44.2669	0.000155089	0.000947283
steroid biosynthetic process	8	0.0105402	0.00202715	5.19952	5.64847	0.000159647	0.00097302
positive regulation of DNA binding	6	0.00790514	0.00107968	7.32177	8.26128	0.00016268	0.00098725
morphogenesis of a branching structure	6	0.00790514	0.00107968	7.32177	8.26128	0.00016268	0.00098725
tube morphogenesis	7	0.00922266	0.00154239	5.97945	6.58422	0.000171175	0.00103658
negative regulation of protein metabolic process	10	0.0131752	0.00319496	4.12376	4.39994	0.000175695	0.00106168
regulation of Ras protein signal transduction	12	0.0158103	0.00447294	3.53465	3.73717	0.000177161	0.00106825
positive regulation of NF-kappaB transcription factor activity	5	0.00658761	0.000705094	9.34289	10.9534	0.000178817	0.00107366
regulation of striated muscle tissue development	5	0.00658761	0.000705094	9.34289	10.9534	0.000178817	0.00107366
negative regulation of cell migration	6	0.00790514	0.00110171	7.17534	8.07334	0.000182268	0.00108975
regulation of nucleocytoplasmic transport	6	0.00790514	0.00110171	7.17534	8.07334	0.000182268	0.00108975
positive regulation of apoptosis	15	0.0197628	0.00661026	2.98972	3.13667	0.000187539	0.0011189
regulation of exocytosis	4	0.00527009	0.000396616	13.2877	16.8821	0.000197025	0.00117302
regulation of transmission of nerve impulse	7	0.00922266	0.00158646	5.81335	6.38134	0.000204381	0.00121426
positive regulation of protein secretion	5	0.00658761	0.000727129	9.05977	10.562	0.000207862	0.00122978
regulation of muscle development	5	0.00658761	0.000727129	9.05977	10.562	0.000207862	0.00122978
positive regulation of programmed cell death	15	0.0197628	0.00667636	2.96012	3.10379	0.00020875	0.00123245
monosaccharide metabolic process	12	0.0158103	0.00458311	3.44968	3.64142	0.000221841	0.00130701
membrane fusion	6	0.00790514	0.00114578	6.89936	7.72198	0.000227006	0.0013319
Notch signaling pathway	6	0.00790514	0.00114578	6.89936	7.72198	0.000227006	0.0013319
cellular cation homeostasis	12	0.0158103	0.00460515	3.43318	3.62286	0.000231842	0.00135745
response to ATP	3	0.00395257	0.000176274	22.4229	35.4127	0.000245052	0.00142301
positive regulation vascular endothelial growth factor production	3	0.00395257	0.000176274	22.4229	35.4127	0.000245052	0.00142301
antigen processing and presentation of endogenous antigen	3	0.00395257	0.000176274	22.4229	35.4127	0.000245052	0.00142301
positive regulation of exocytosis	3	0.00395257	0.000176274	22.4229	35.4127	0.000245052	0.00142301
neuron development	13	0.0171278	0.00533228	3.2121	3.37841	0.000248121	0.00143788
positive regulation of cytokine production	6	0.00790514	0.00116781	6.76918	7.55751	0.000252395	0.00145966
regulation of neurological system process	7	0.00922266	0.00165256	5.58082	6.0994	0.000263752	0.00151604
heart process	7	0.00922266	0.00165256	5.58082	6.0994	0.000263752	0.00151604
heart contraction	7	0.00922266	0.00165256	5.58082	6.0994	0.000263752	0.00151604
unsaturated fatty acid biosynthetic process	5	0.00658761	0.000771197	8.54207	9.85743	0.000276586	0.00158305
fever	2	0.00263505	4.41e-05	59.7945	Inf	0.000279328	0.00158305
chronological cell aging	2	0.00263505	4.41e-05	59.7945	Inf	0.000279328	0.00158305
myelin assembly	2	0.00263505	4.41e-05	59.7945	Inf	0.000279328	0.00158305
positive regulation of striated muscle cell differentiation	2	0.00263505	4.41e-05	59.7945	Inf	0.000279328	0.00158305
positive regulation of calcium ion-dependent exocytosis	2	0.00263505	4.41e-05	59.7945	Inf	0.000279328	0.00158305
positive regulation of guanylate cyclase activity	2	0.00263505	4.41e-05	59.7945	Inf	0.000279328	0.00158305
ossification	9	0.0118577	0.00277631	4.27103	4.56492	0.000282688	0.00159888
intracellular protein transport	18	0.0237154	0.00923233	2.56874	2.67897	0.000294102	0.00166012
polysaccharide metabolic process	9	0.0118577	0.00279834	4.2374	4.52614	0.000299806	0.00168894
synaptic transmission	14	0.0184453	0.00616958	2.98972	3.1338	0.000303458	0.00169442
positive regulation of angiogenesis	4	0.00527009	0.000440684	11.9589	14.7712	0.000303773	0.00169442
negative regulation of specific transcription from RNA polymerase II promoter	4	0.00527009	0.000440684	11.9589	14.7712	0.000303773	0.00169442
regulation of alpha-beta T cell activation	4	0.00527009	0.000440684	11.9589	14.7712	0.000303773	0.00169442
myofibril assembly	4	0.00527009	0.000440684	11.9589	14.7712	0.000303773	0.00169442
response to temperature stimulus	6	0.00790514	0.00121188	6.52303	7.24872	0.000309839	0.00171842
negative regulation of cell motion	6	0.00790514	0.00121188	6.52303	7.24872	0.000309839	0.00171842
cellular di-, tri-valent inorganic cation homeostasis	11	0.0144928	0.00407633	3.55535	3.75685	0.000309913	0.00171842
cytokine biosynthetic process	7	0.00922266	0.00169663	5.43586	5.92487	0.000310507	0.00171842
regulation of innate immune response	5	0.00658761	0.000793231	8.30479	9.53923	0.000316802	0.0017486
glycoprotein biosynthetic process	10	0.0131752	0.00343734	3.83298	4.06743	0.000317197	0.0017486
heterocycle metabolic process	17	0.0223979	0.0085052	2.63344	2.74784	0.000322648	0.00177519
purine nucleotide metabolic process	13	0.0171278	0.00548651	3.1218	3.27769	0.00032646	0.00179268
ectoderm development	11	0.0144928	0.00412039	3.51732	3.71399	0.000339682	0.00186167
potassium ion transport	10	0.0131752	0.0034814	3.78446	4.01229	0.000351095	0.0019205
bone development	9	0.0118577	0.00286445	4.13962	4.41362	0.000356375	0.00194561
proteoglycan metabolic process	5	0.00658761	0.000815265	8.08033	9.24092	0.000361294	0.00196867
cell projection organization	14	0.0184453	0.00627975	2.93727	3.07564	0.000362548	0.0019717
activation of immune response	7	0.00922266	0.0017407	5.29824	5.76003	0.000363687	0.0019741
striated muscle cell development	4	0.00527009	0.000462718	11.3894	13.902	0.000370299	0.00200184
transforming growth factor beta receptor signaling pathway	8	0.0105402	0.00229156	4.59957	4.94108	0.000370921	0.00200184
protein oligomerization	8	0.0105402	0.00229156	4.59957	4.94108	0.000370921	0.00200184
negative regulation of cell cycle	6	0.00790514	0.00125595	6.29415	6.96414	0.000377054	0.00202336
osteoblast differentiation	6	0.00790514	0.00125595	6.29415	6.96414	0.000377054	0.00202336
viral infectious cycle	6	0.00790514	0.00125595	6.29415	6.96414	0.000377054	0.00202336
nitrogen compound biosynthetic process	10	0.0131752	0.00352547	3.73715	3.95861	0.000387961	0.00207794
regulation of cell size	11	0.0144928	0.00420853	3.44366	3.63113	0.000406471	0.00217297
regulation of ossification	6	0.00790514	0.00127798	6.18563	6.83006	0.000414671	0.00221262
cellular nitrogen compound metabolic process	13	0.0171278	0.00564075	3.03644	3.18277	0.000424955	0.00226322
positive regulation of inflammatory response	4	0.00527009	0.000484752	10.8717	13.1294	0.000446621	0.00236969
calcium-independent cell-cell adhesion	4	0.00527009	0.000484752	10.8717	13.1294	0.000446621	0.00236969
heart morphogenesis	6	0.00790514	0.00130002	6.08079	6.70104	0.000455153	0.00241043
immune response-activating signal transduction	5	0.00658761	0.000859334	7.66596	8.69695	0.000464263	0.00245408
positive regulation of immune response	8	0.0105402	0.00240173	4.38858	4.69594	0.000508722	0.00268205
cell adhesion mediated by integrin	3	0.00395257	0.000220342	17.9383	25.2937	0.000512132	0.00268205
lipopolysaccharide-mediated signaling pathway	3	0.00395257	0.000220342	17.9383	25.2937	0.000512132	0.00268205
regulation of sodium ion transport	3	0.00395257	0.000220342	17.9383	25.2937	0.000512132	0.00268205
cerebral cortex cell migration	3	0.00395257	0.000220342	17.9383	25.2937	0.000512132	0.00268205
cell cycle process	21	0.027668	0.012229	2.26249	2.34948	0.00052218	0.00272561
immune response-regulating signal transduction	5	0.00658761	0.000881368	7.47431	8.44828	0.00052334	0.00272561
peptidyl-serine modification	5	0.00658761	0.000881368	7.47431	8.44828	0.00052334	0.00272561
muscle cell development	4	0.00527009	0.000506787	10.399	12.4381	0.000533523	0.00277353
regulation of blood vessel size	6	0.00790514	0.00134409	5.88142	6.45708	0.000545309	0.00281926
regulation of tube size	6	0.00790514	0.00134409	5.88142	6.45708	0.000545309	0.00281926
regulation of intracellular transport	6	0.00790514	0.00134409	5.88142	6.45708	0.000545309	0.00281926
telencephalon development	5	0.00658761	0.000903402	7.29201	8.21342	0.000587889	0.00303385
regulation of heart contraction	6	0.00790514	0.00136612	5.78656	6.34163	0.000595292	0.00305533
vascular process in circulatory system	6	0.00790514	0.00136612	5.78656	6.34163	0.000595292	0.00305533
regulation of protein catabolic process	6	0.00790514	0.00136612	5.78656	6.34163	0.000595292	0.00305533
neuron differentiation	15	0.0197628	0.00738146	2.67736	2.79139	0.000598646	0.00306698
purine ribonucleoside triphosphate metabolic process	8	0.0105402	0.00246783	4.27103	4.56018	0.000609558	0.00311253
neuropeptide signaling pathway	7	0.00922266	0.00189494	4.86699	5.24882	0.000609738	0.00311253
response to bacterium	9	0.0118577	0.00308479	3.84393	4.07579	0.000611987	0.00311838
negative regulation of blood coagulation	4	0.00527009	0.000528821	9.96574	11.8159	0.000631797	0.00320201
glycosphingolipid metabolic process	4	0.00527009	0.000528821	9.96574	11.8159	0.000631797	0.00320201
regulation of systemic arterial blood pressure mediated by a chemical signal	4	0.00527009	0.000528821	9.96574	11.8159	0.000631797	0.00320201
purine nucleoside triphosphate metabolic process	8	0.0105402	0.00248986	4.23324	4.51664	0.000646544	0.00326504
ribonucleoside triphosphate metabolic process	8	0.0105402	0.00248986	4.23324	4.51664	0.000646544	0.00326504
regulation of bone remodeling	6	0.00790514	0.00138815	5.69471	6.23024	0.000648756	0.00327038
macrophage differentiation	5	0.00658761	0.000925436	7.11839	7.99125	0.000658228	0.00330047
regulation of action potential in neuron	5	0.00658761	0.000925436	7.11839	7.99125	0.000658228	0.00330047
negative regulation of cell activation	5	0.00658761	0.000925436	7.11839	7.99125	0.000658228	0.00330047
epidermis development	10	0.0131752	0.00378988	3.47642	3.66439	0.000683219	0.00341972
smooth muscle cell differentiation	3	0.00395257	0.000242376	16.3076	22.1314	0.000695434	0.0034564
pattern recognition receptor signaling pathway	3	0.00395257	0.000242376	16.3076	22.1314	0.000695434	0.0034564
toll-like receptor signaling pathway	3	0.00395257	0.000242376	16.3076	22.1314	0.000695434	0.0034564
chondroitin sulfate metabolic process	3	0.00395257	0.000242376	16.3076	22.1314	0.000695434	0.0034564
protein homooligomerization	6	0.00790514	0.00141019	5.60573	6.12268	0.000705864	0.00350208
regulation of proteolysis	5	0.00658761	0.00094747	6.95284	7.78078	0.000734677	0.00362595
positive regulation of transcription factor activity	5	0.00658761	0.00094747	6.95284	7.78078	0.000734677	0.00362595
positive regulation of transcription regulator activity	5	0.00658761	0.00094747	6.95284	7.78078	0.000734677	0.00362595
regulation of foam cell differentiation	4	0.00527009	0.000550855	9.56711	11.253	0.00074224	0.00365689
regulation of DNA binding	7	0.00922266	0.00196104	4.70294	5.05645	0.000749002	0.00367838
cellular calcium ion homeostasis	9	0.0118577	0.00317292	3.73715	3.95467	0.000749204	0.00367838
sexual reproduction	16	0.0210804	0.00839503	2.51105	2.61126	0.00079383	0.00389073
calcium-mediated signaling	5	0.00658761	0.000969505	6.79483	7.58111	0.000817566	0.00398634
positive regulation of cytokine biosynthetic process	5	0.00658761	0.000969505	6.79483	7.58111	0.000817566	0.00398634
regulation of intracellular protein transport	5	0.00658761	0.000969505	6.79483	7.58111	0.000817566	0.00398634
cerebral cortex tangential migration	2	0.00263505	6.61e-05	39.863	117.897	0.000828666	0.00399909
cellular response to UV	2	0.00263505	6.61e-05	39.863	117.897	0.000828666	0.00399909
positive regulation of keratinocyte migration	2	0.00263505	6.61e-05	39.863	117.897	0.000828666	0.00399909
Golgi to plasma membrane protein transport	2	0.00263505	6.61e-05	39.863	117.897	0.000828666	0.00399909
regulation of keratinocyte migration	2	0.00263505	6.61e-05	39.863	117.897	0.000828666	0.00399909
regulation of guanylate cyclase activity	2	0.00263505	6.61e-05	39.863	117.897	0.000828666	0.00399909
regulation of tissue remodeling	6	0.00790514	0.00145426	5.43586	5.91833	0.000831681	0.0040068
regulation of MAP kinase activity	8	0.0105402	0.00260004	4.05386	4.31086	0.000859573	0.00413414
alpha-beta T cell differentiation	4	0.00527009	0.000572889	9.19915	10.7412	0.000865655	0.00415632
calcium ion homeostasis	9	0.0118577	0.00323903	3.66089	3.86843	0.00086776	0.00415937
response to metal ion	6	0.00790514	0.00147629	5.35473	5.82117	0.000900733	0.0043101
smooth muscle contraction	5	0.00658761	0.000991539	6.64383	7.39141	0.000907228	0.00433385
sarcomere organization	3	0.00395257	0.00026441	14.9486	19.672	0.000915738	0.00434515
regulation of viral genome replication	3	0.00395257	0.00026441	14.9486	19.672	0.000915738	0.00434515
positive regulation of leukocyte migration	3	0.00395257	0.00026441	14.9486	19.672	0.000915738	0.00434515
telencephalon cell migration	3	0.00395257	0.00026441	14.9486	19.672	0.000915738	0.00434515
cell growth	10	0.0131752	0.00394412	3.34047	3.51206	0.000927831	0.00439515
transmembrane transport	12	0.0158103	0.00539838	2.92871	3.06062	0.000954497	0.00451391
nucleoside triphosphate metabolic process	8	0.0105402	0.0026441	3.9863	4.23369	0.000959126	0.00452823
aminoglycan metabolic process	6	0.00790514	0.00149833	5.27598	5.72716	0.000974113	0.00459132
sensory perception of pain	4	0.00527009	0.000594923	8.85844	10.274	0.00100285	0.00468533
regulation of smooth muscle contraction	4	0.00527009	0.000594923	8.85844	10.274	0.00100285	0.00468533
regulation of glucose transport	4	0.00527009	0.000594923	8.85844	10.274	0.00100285	0.00468533
regulation of lipid transport	4	0.00527009	0.000594923	8.85844	10.274	0.00100285	0.00468533
cell recognition	5	0.00658761	0.00101357	6.4994	7.21097	0.001004	0.00468533
regulation of epithelial cell proliferation	5	0.00658761	0.00101357	6.4994	7.21097	0.001004	0.00468533
forebrain development	7	0.00922266	0.00207121	4.45278	4.76532	0.00103586	0.00482605
regionalization	9	0.0118577	0.00332716	3.56391	3.75913	0.0010491	0.00487969
cellular carbohydrate metabolic process	12	0.0158103	0.00546448	2.89328	3.02151	0.00105966	0.00492074
regulation of protein secretion	5	0.00658761	0.00103561	6.36111	7.03912	0.00110823	0.00513781
cellular metal ion homeostasis	9	0.0118577	0.00337123	3.51732	3.70675	0.00115063	0.00530073
foam cell differentiation	4	0.00527009	0.000616958	8.54207	9.8457	0.00115461	0.00530073
fibroblast proliferation	4	0.00527009	0.000616958	8.54207	9.8457	0.00115461	0.00530073
regulation of fibroblast proliferation	4	0.00527009	0.000616958	8.54207	9.8457	0.00115461	0.00530073
regulation of endothelial cell proliferation	4	0.00527009	0.000616958	8.54207	9.8457	0.00115461	0.00530073
positive regulation of innate immune response	4	0.00527009	0.000616958	8.54207	9.8457	0.00115461	0.00530073
regulation of catabolic process	7	0.00922266	0.00211528	4.36001	4.65802	0.00117221	0.00537281
forebrain cell migration	3	0.00395257	0.000286445	13.7987	17.7044	0.0011757	0.00538005
response to extracellular stimulus	8	0.0105402	0.00273224	3.85771	4.08733	0.00118587	0.00541785
regulation of immune effector process	6	0.00790514	0.00156443	5.05305	5.46246	0.00122203	0.00557403
generation of precursor metabolites and energy	14	0.0184453	0.00713908	2.58371	2.68634	0.0012597	0.0057366
regulation of growth	12	0.0158103	0.00559669	2.82494	2.9462	0.00129898	0.00590599
bone remodeling	6	0.00790514	0.00158646	4.98287	5.37957	0.00131454	0.00595758
response to inorganic substance	6	0.00790514	0.00158646	4.98287	5.37957	0.00131454	0.00595758
regulation of systemic arterial blood pressure	4	0.00527009	0.000638992	8.24751	9.45166	0.00132177	0.00597118
glycolipid metabolic process	4	0.00527009	0.000638992	8.24751	9.45166	0.00132177	0.00597118
regulation of cell shape	5	0.00658761	0.00107968	6.10148	6.71886	0.00134043	0.00603622
regulation of myeloid leukocyte differentiation	5	0.00658761	0.00107968	6.10148	6.71886	0.00134043	0.00603622
adaptive immune response based on somatic recombination of immune receptors built from immunoglobulin superfamily domains	7	0.00922266	0.00218139	4.22789	4.50583	0.00140268	0.00630647
skeletal muscle tissue development	6	0.00790514	0.0016085	4.91461	5.29916	0.00141231	0.00631963
developmental maturation	6	0.00790514	0.0016085	4.91461	5.29916	0.00141231	0.00631963
skeletal muscle organ development	6	0.00790514	0.0016085	4.91461	5.29916	0.00141231	0.00631963
purine nucleotide biosynthetic process	11	0.0144928	0.00491363	2.9495	3.08081	0.00144773	0.00646789
endothelial cell differentiation	3	0.00395257	0.000308479	12.8131	16.0945	0.0014778	0.0065097
positive regulation of pathway-restricted SMAD protein phosphorylation	3	0.00395257	0.000308479	12.8131	16.0945	0.0014778	0.0065097
lung alveolus development	3	0.00395257	0.000308479	12.8131	16.0945	0.0014778	0.0065097
interleukin-12 production	3	0.00395257	0.000308479	12.8131	16.0945	0.0014778	0.0065097
regulation of interleukin-12 production	3	0.00395257	0.000308479	12.8131	16.0945	0.0014778	0.0065097
T cell activation during immune response	3	0.00395257	0.000308479	12.8131	16.0945	0.0014778	0.0065097
regulation of leukocyte migration	3	0.00395257	0.000308479	12.8131	16.0945	0.0014778	0.0065097
regulation of chemokine production	3	0.00395257	0.000308479	12.8131	16.0945	0.0014778	0.0065097
chondroitin sulfate proteoglycan metabolic process	3	0.00395257	0.000308479	12.8131	16.0945	0.0014778	0.0065097
adaptive immune response	7	0.00922266	0.00220342	4.18561	4.45728	0.00148687	0.00652932
generation of a signal involved in cell-cell signaling	7	0.00922266	0.00220342	4.18561	4.45728	0.00148687	0.00652932
hexose metabolic process	9	0.0118577	0.00350344	3.38459	3.558	0.00150373	0.00658891
regulation of interleukin-6 production	4	0.00527009	0.000661026	7.9726	9.08793	0.0015051	0.00658891
cell projection assembly	6	0.00790514	0.00163053	4.8482	5.22112	0.00151552	0.00662424
carboxylic acid transport	8	0.0105402	0.00284241	3.70818	3.91799	0.00152725	0.00665375
purine ribonucleotide metabolic process	8	0.0105402	0.00284241	3.70818	3.91799	0.00152725	0.00665375
nucleobase, nucleoside and nucleotide metabolic process	15	0.0197628	0.00810858	2.43727	2.52856	0.00152933	0.00665375
metal ion homeostasis	9	0.0118577	0.00352547	3.36344	3.53436	0.00157023	0.00681566
MAPKKK cascade	10	0.0131752	0.00423057	3.1143	3.26024	0.00157136	0.00681566
organic acid transport	8	0.0105402	0.00286445	3.67966	3.88579	0.00160403	0.0069467
gliogenesis	5	0.00658761	0.00112374	5.8622	6.42645	0.00160667	0.00694748
neurological system process	33	0.0434783	0.0248766	1.74776	1.80528	0.00161199	0.00695988
nucleotide biosynthetic process	12	0.0158103	0.00575092	2.74917	2.86292	0.001633	0.00698025
monocyte chemotaxis	2	0.00263505	8.81e-05	29.8972	58.9472	0.00163893	0.00698025
smooth muscle adaptation	2	0.00263505	8.81e-05	29.8972	58.9472	0.00163893	0.00698025
glucosylceramide metabolic process	2	0.00263505	8.81e-05	29.8972	58.9472	0.00163893	0.00698025
negative regulation of muscle adaptation	2	0.00263505	8.81e-05	29.8972	58.9472	0.00163893	0.00698025
negative regulation of alpha-beta T cell activation	2	0.00263505	8.81e-05	29.8972	58.9472	0.00163893	0.00698025
protein exit from endoplasmic reticulum	2	0.00263505	8.81e-05	29.8972	58.9472	0.00163893	0.00698025
regulation of protein exit from endoplasmic reticulum	2	0.00263505	8.81e-05	29.8972	58.9472	0.00163893	0.00698025
regulation of calcium ion-dependent exocytosis	2	0.00263505	8.81e-05	29.8972	58.9472	0.00163893	0.00698025
exocytosis	7	0.00922266	0.00224749	4.10354	4.36324	0.00166705	0.00708936
response to oxygen levels	6	0.00790514	0.0016746	4.72062	5.07171	0.00173905	0.00738445
glucose transport	5	0.00658761	0.00114578	5.74947	6.28958	0.00175344	0.00742324
regulation of action potential	5	0.00658761	0.00114578	5.74947	6.28958	0.00175344	0.00742324
protein amino acid dephosphorylation	8	0.0105402	0.00290851	3.62391	3.82295	0.00176674	0.00746837
regulation of erythrocyte differentiation	3	0.00395257	0.000330513	11.9589	14.753	0.00182439	0.00767763
blood vessel remodeling	3	0.00395257	0.000330513	11.9589	14.753	0.00182439	0.00767763
chemokine production	3	0.00395257	0.000330513	11.9589	14.753	0.00182439	0.00767763
regulation of organelle organization	10	0.0131752	0.0043187	3.05074	3.18984	0.00182966	0.00768838
regulation of hormone levels	9	0.0118577	0.00361361	3.2814	3.44284	0.00186023	0.00780522
hexose transport	5	0.00658761	0.00116781	5.64099	6.15841	0.0019098	0.00797606
monosaccharide transport	5	0.00658761	0.00116781	5.64099	6.15841	0.0019098	0.00797606
platelet activation	4	0.00527009	0.000705094	7.47431	8.43841	0.00192351	0.00797606
positive regulation of myeloid cell differentiation	4	0.00527009	0.000705094	7.47431	8.43841	0.00192351	0.00797606
vasculogenesis	4	0.00527009	0.000705094	7.47431	8.43841	0.00192351	0.00797606
tyrosine phosphorylation of STAT protein	4	0.00527009	0.000705094	7.47431	8.43841	0.00192351	0.00797606
icosanoid biosynthetic process	4	0.00527009	0.000705094	7.47431	8.43841	0.00192351	0.00797606
interleukin-6 production	4	0.00527009	0.000705094	7.47431	8.43841	0.00192351	0.00797606
leukocyte mediated immunity	7	0.00922266	0.00231359	3.9863	4.22939	0.00196862	0.00815117
sensory organ development	9	0.0118577	0.00365768	3.24187	3.39883	0.00202046	0.0083536
cell fate commitment	7	0.00922266	0.00233563	3.94869	4.18657	0.00207798	0.00856638
lymphocyte differentiation	7	0.00922266	0.00233563	3.94869	4.18657	0.00207798	0.00856638
carbohydrate transport	6	0.00790514	0.0017407	4.54135	4.86296	0.00212014	0.00872743
response to heat	4	0.00527009	0.000727129	7.24781	8.14725	0.00216015	0.00885347
peptidyl-serine phosphorylation	4	0.00527009	0.000727129	7.24781	8.14725	0.00216015	0.00885347
regulation of macrophage differentiation	4	0.00527009	0.000727129	7.24781	8.14725	0.00216015	0.00885347
copper ion transport	3	0.00395257	0.000352547	11.2115	13.6178	0.00221763	0.00904971
regulation of heart rate	3	0.00395257	0.000352547	11.2115	13.6178	0.00221763	0.00904971
CD4-positive, alpha beta T cell differentiation	3	0.00395257	0.000352547	11.2115	13.6178	0.00221763	0.00904971
cellular response to stress	18	0.0237154	0.0110391	2.1483	2.22003	0.00222638	0.00907232
integrin-mediated signaling pathway	5	0.00658761	0.00121188	5.43586	5.9118	0.00225273	0.00916073
mitotic cell cycle	16	0.0210804	0.00929843	2.26709	2.34538	0.00225455	0.00916073
regulation of cellular component biogenesis	7	0.00922266	0.00237969	3.87557	4.10349	0.00231076	0.00937566
endothelial cell proliferation	4	0.00527009	0.000749163	7.03464	7.8755	0.00241612	0.00978908
morphogenesis of an epithelium	7	0.00922266	0.00240173	3.84001	4.06316	0.00243443	0.0098351
epithelium development	7	0.00922266	0.00240173	3.84001	4.06316	0.00243443	0.0098351
BMP signaling pathway	5	0.00658761	0.00123391	5.33879	5.79576	0.00244005	0.00984372

## Sheet: kdPML.GO.MF
GO.MF terms	genes in Category	percent in the observed List	percent in the genome	fold of overrepresents	odds ratio	p value	fdr p value
protein binding	671	0.534236	0.168253	3.17519	6.12007	3.32394e-199	3.66298e-196
nucleotide binding	188	0.149682	0.0484312	3.0906	3.68857	8.83473e-44	4.86794e-41
purine nucleotide binding	170	0.13535	0.0415785	3.25529	3.86658	2.17826e-42	8.00148e-40
ribonucleotide binding	163	0.129777	0.0398378	3.25763	3.85138	1.20469e-40	2.65514e-38
purine ribonucleotide binding	163	0.129777	0.0398378	3.25763	3.85138	1.20469e-40	2.65514e-38
cation binding	257	0.204618	0.0911995	2.24363	2.66707	1.21206e-35	2.22615e-33
ion binding	259	0.20621	0.0925216	2.22878	2.64975	1.82207e-35	2.75105e-33
metal ion binding	255	0.203025	0.0903843	2.24625	2.66738	1.99713e-35	2.75105e-33
transferase activity	143	0.113854	0.0365988	3.11085	3.60646	1.94759e-33	2.38472e-31
purine nucleoside binding	135	0.107484	0.0343513	3.12897	3.61149	8.02147e-32	8.83966e-30
adenyl nucleotide binding	134	0.106688	0.0339988	3.13799	3.62095	1.03116e-31	1.03303e-29
nucleoside binding	135	0.107484	0.0345717	3.10902	3.58547	1.53042e-31	1.40543e-29
ATP binding	127	0.101115	0.0319276	3.167	3.64236	1.89419e-30	1.60569e-28
adenyl ribonucleotide binding	127	0.101115	0.0323021	3.13028	3.59469	5.75687e-30	4.53148e-28
hydrolase activity	159	0.126592	0.0487837	2.59497	2.96744	3.19073e-28	2.34412e-26
transferase activity, transferring phosphorus-containing groups	92	0.0732484	0.0194121	3.77333	4.34147	1.10437e-27	7.60637e-26
kinase activity	76	0.0605096	0.0163714	3.69605	4.19668	1.69248e-22	1.09712e-20
phosphotransferase activity, alcohol group as acceptor	71	0.0565287	0.0150934	3.74525	4.2462	2.02769e-21	1.2414e-19
nucleic acid binding	181	0.144108	0.0707518	2.03681	2.28375	3.92926e-20	2.27897e-18
protein kinase activity	59	0.0469745	0.0126036	3.72708	4.1906	6.53311e-18	3.59974e-16
calcium ion binding	73	0.058121	0.0200511	2.89864	3.19161	7.82e-16	4.10364e-14
receptor binding	68	0.0541401	0.0178697	3.02971	3.34228	8.94643e-16	4.48135e-14
protein domain specific binding	36	0.0286624	0.00559669	5.12132	5.9436	1.15448e-15	5.53145e-14
transition metal ion binding	150	0.119427	0.0608144	1.96379	2.15741	2.1614e-15	9.92441e-14
enzyme binding	45	0.035828	0.00892385	4.01486	4.51775	3.69121e-15	1.62708e-13
protein serine/threonine kinase activity	44	0.0350318	0.00912216	3.8403	4.29344	3.66123e-14	1.5518e-12
identical protein binding	51	0.0406051	0.0119646	3.39378	3.75373	4.84176e-14	1.97616e-12
hydrolase activity, acting on acid anhydrides, in phosphorus-containing anhydrides	60	0.0477707	0.0159087	3.00281	3.29391	6.66628e-14	2.62366e-12
cytoskeletal protein binding	46	0.0366242	0.0101137	3.62125	4.02395	8.29111e-14	3.11225e-12
hydrolase activity, acting on acid anhydrides	60	0.0477707	0.0159968	2.98626	3.27383	8.47255e-14	3.11225e-12
oxidoreductase activity	57	0.0453822	0.0148731	3.0513	3.347	1.45865e-13	5.18528e-12
pyrophosphatase activity	59	0.0469745	0.0158426	2.96508	3.24626	1.85068e-13	6.37327e-12
nucleoside-triphosphatase activity	57	0.0453822	0.0152036	2.98496	3.26656	3.62184e-13	1.20948e-11
hydrolase activity, acting on ester bonds	56	0.044586	0.0150273	2.96699	3.24296	7.44949e-13	2.41451e-11
enzyme activator activity	37	0.0294586	0.00729332	4.03912	4.52545	8.54328e-13	2.66429e-11
GTP binding	39	0.031051	0.00804248	3.86087	4.30577	8.70365e-13	2.66429e-11
guanyl nucleotide binding	39	0.031051	0.00824079	3.76796	4.18923	1.86828e-12	5.41802e-11
guanyl ribonucleotide binding	39	0.031051	0.00824079	3.76796	4.18923	1.86828e-12	5.41802e-11
DNA binding	123	0.0979299	0.0504803	1.93996	2.10112	2.10133e-12	5.93761e-11
lipid binding	43	0.0342357	0.0105323	3.25053	3.56066	1.909e-11	5.25929e-10
phospholipid binding	23	0.0183121	0.00359157	5.09863	5.86099	1.74335e-10	4.68579e-09
actin binding	31	0.0246815	0.0068306	3.61338	3.97723	9.59167e-10	2.51667e-08
protein dimerization activity	38	0.0302548	0.00973912	3.10652	3.37656	1.00917e-09	2.5863e-08
zinc ion binding	114	0.0907643	0.0505685	1.79488	1.91992	1.40027e-09	3.50705e-08
signal transducer activity	107	0.0851911	0.0466244	1.82718	1.95237	1.78924e-09	4.38166e-08
kinase binding	18	0.0143312	0.00266614	5.37527	6.21461	6.98049e-09	1.67228e-07
kinase regulator activity	15	0.0119427	0.00187291	6.37655	7.60757	1.15737e-08	2.71366e-07
nucleoside-triphosphatase regulator activity	34	0.0270701	0.00894588	3.02598	3.27267	1.45278e-08	3.33533e-07
GTPase regulator activity	33	0.0262739	0.00874758	3.00356	3.24417	2.81742e-08	6.33631e-07
SH3 domain binding	15	0.0119427	0.00200511	5.95611	7.00602	3.02272e-08	6.66208e-07
caspase activator activity	7	0.00557325	0.000308479	18.0669	35.3251	3.5404e-08	7.65005e-07
magnesium ion binding	35	0.0278662	0.00978318	2.84838	3.06407	4.07723e-08	8.6406e-07
calmodulin binding	18	0.0143312	0.00299665	4.78241	5.42277	4.51605e-08	9.38998e-07
GTPase activity	21	0.0167197	0.00420853	3.97282	4.39685	9.41013e-08	1.92036e-06
apoptotic protease activator activity	7	0.00557325	0.000352547	15.8085	27.4738	1.12413e-07	2.25235e-06
protein kinase regulator activity	13	0.0103503	0.00165256	6.26318	7.43334	1.35524e-07	2.66692e-06
caspase regulator activity	8	0.00636943	0.000528821	12.0446	17.6731	1.66812e-07	3.22504e-06
phosphoric ester hydrolase activity	28	0.022293	0.00722722	3.08459	3.33112	1.79294e-07	3.40658e-06
nucleotidyltransferase activity	16	0.0127389	0.0026441	4.81783	5.46203	2.25263e-07	4.20746e-06
transcription factor binding	34	0.0270701	0.01029	2.63072	2.80771	4.09088e-07	7.51357e-06
phosphatase activity	23	0.0183121	0.00539838	3.39215	3.68923	4.19439e-07	7.57741e-06
substrate-specific transporter activity	54	0.0429936	0.020624	2.08464	2.20276	4.43758e-07	7.88744e-06
peptidase activator activity	7	0.00557325	0.00041865	13.3124	20.6039	4.60338e-07	8.04602e-06
phosphoinositide binding	14	0.0111465	0.00213732	5.21518	5.9817	4.74584e-07	8.04602e-06
translation factor activity, nucleic acid binding	14	0.0111465	0.00213732	5.21518	5.9817	4.74584e-07	8.04602e-06
carbohydrate binding	27	0.0214968	0.00716111	3.00188	3.23122	5.04773e-07	8.42818e-06
phosphoprotein phosphatase activity	18	0.0143312	0.00352547	4.06505	4.50379	5.42335e-07	8.9202e-06
cytokine activity	20	0.0159236	0.00429667	3.70603	4.06408	5.81396e-07	9.42204e-06
cadherin binding	6	0.00477707	0.000286445	16.6771	30.2544	6.44845e-07	1.02988e-05
protein kinase binding	14	0.0111465	0.00220342	5.05873	5.77265	6.94351e-07	1.09311e-05
oxidoreductase activity, acting on sulfur group of donors	9	0.00716561	0.000837299	8.558	10.9751	7.32043e-07	1.13621e-05
protein homodimerization activity	24	0.0191083	0.00603737	3.165	3.41906	8.35387e-07	1.27861e-05
enzyme inhibitor activity	23	0.0183121	0.00575093	3.1842	3.43996	1.26499e-06	1.90961e-05
structural constituent of ribosome	17	0.013535	0.0034814	3.88781	4.28039	2.07058e-06	3.08349e-05
cell adhesion molecule binding	7	0.00557325	0.000528821	10.539	14.5423	2.80095e-06	4.06277e-05
MHC class I receptor activity	6	0.00477707	0.000352547	13.5502	21.1766	2.80191e-06	4.06277e-05
cation transmembrane transporter activity	34	0.0270701	0.0117002	2.31365	2.44257	6.93287e-06	9.92211e-05
ligase activity	27	0.0214968	0.00826282	2.60163	2.76381	7.53475e-06	0.000106453
DNA polymerase activity	8	0.00636943	0.000837299	7.60711	9.42265	7.86263e-06	0.000109679
RNA binding	41	0.0326433	0.0155121	2.10438	2.21225	8.40064e-06	0.000115719
motor activity	15	0.0119427	0.00310682	3.84402	4.22106	9.32448e-06	0.000126859
SNAP receptor activity	6	0.00477707	0.000440684	10.8401	15.1248	1.23323e-05	0.000163738
exonuclease activity, active with either ribo- or deoxyribonucleic acids and producing 5'-phosphomonoesters	6	0.00477707	0.000440684	10.8401	15.1248	1.23323e-05	0.000163738
translation initiation factor activity	9	0.00716561	0.00116781	6.13592	7.2311	1.37164e-05	0.000179947
copper ion binding	10	0.00796178	0.00147629	5.3931	6.20526	1.50664e-05	0.000195332
growth factor activity	15	0.0119427	0.00323903	3.68712	4.02864	1.54342e-05	0.000197773
low-density lipoprotein binding	6	0.00477707	0.000462718	10.3239	14.1162	1.68605e-05	0.000213566
transmembrane transporter activity	47	0.0374204	0.0193901	1.92987	2.02053	1.79757e-05	0.000225105
protein tyrosine phosphatase activity	12	0.00955414	0.00218139	4.37985	4.88314	1.93367e-05	0.000239428
GTPase activator activity	19	0.0151274	0.00497973	3.03779	3.25901	2.0038e-05	0.000245354
acetyl-CoA C-acetyltransferase activity	3	0.00238854	6.61026e-05	36.1338	Inf	2.11471e-05	0.000256089
DNA-directed DNA polymerase activity	7	0.00557325	0.000705094	7.90426	9.88698	2.2448e-05	0.000268888
transcription factor activity	49	0.0390127	0.0207782	1.87758	1.96325	2.43374e-05	0.000288385
cysteine-type endopeptidase activity	10	0.00796178	0.00156443	5.08926	5.79783	2.5387e-05	0.000297622
C-acyltransferase activity	5	0.00398089	0.000308479	12.9049	19.5928	2.61778e-05	0.000303663
SNARE binding	6	0.00477707	0.000506787	9.4262	12.4549	2.9913e-05	0.000343376
lipid transporter activity	9	0.00716561	0.00130002	5.51193	6.3625	3.35277e-05	0.000380902
cytokine receptor binding	16	0.0127389	0.00387802	3.28489	3.54581	3.4427e-05	0.000387128
cyclin-dependent protein kinase regulator activity	5	0.00398089	0.000330513	12.0446	17.6331	3.837e-05	0.000427109
small GTPase regulator activity	20	0.0159236	0.00577296	2.7583	2.93442	4.88733e-05	0.000538584
calcium-dependent phospholipid binding	6	0.00477707	0.000550855	8.6721	11.1433	5.00514e-05	0.000540751
insulin-like growth factor binding	6	0.00477707	0.000550855	8.6721	11.1433	5.00514e-05	0.000540751
microtubule motor activity	10	0.00796178	0.00169663	4.6927	5.2779	5.19367e-05	0.000555672
isomerase activity	13	0.0103503	0.00279834	3.69873	4.03792	5.41745e-05	0.000574041
ribonuclease activity	9	0.00716561	0.00138815	5.16197	5.89067	5.72088e-05	0.00060042
protein heterodimerization activity	14	0.0111465	0.00323903	3.44131	3.72871	6.3016e-05	0.000655129
sugar:hydrogen symporter activity	4	0.00318471	0.000198308	16.0594	28.1936	6.58151e-05	0.000671558
cation:sugar symporter activity	4	0.00318471	0.000198308	16.0594	28.1936	6.58151e-05	0.000671558
sugar binding	16	0.0127389	0.00414243	3.07521	3.29752	7.61444e-05	0.000769827
C-acetyltransferase activity	3	0.00238854	8.81368e-05	27.1003	105.651	8.28368e-05	0.000829874
chromatin binding	12	0.00955414	0.00255597	3.73797	4.08335	9.36871e-05	0.000930119
nuclease activity	14	0.0111465	0.00337123	3.30636	3.56727	9.71893e-05	0.000956273
3'-5'-exoribonuclease activity	4	0.00318471	0.000220342	14.4535	23.4941	0.000107282	0.00104529
peptidase activity	32	0.0254777	0.0123171	2.06848	2.16299	0.000108133	0.00104529
active transmembrane transporter activity	23	0.0183121	0.00762383	2.40196	2.5298	0.000116072	0.00110559
endopeptidase activity	24	0.0191083	0.00813062	2.35016	2.47222	0.000116378	0.00110559
protein tyrosine/serine/threonine phosphatase activity	7	0.00557325	0.000903402	6.16918	7.26836	0.000120708	0.00113103
cyclin-dependent protein kinase activity	6	0.00477707	0.000638992	7.47595	9.20452	0.000122134	0.00113103
phospholipid transporter activity	6	0.00477707	0.000638992	7.47595	9.20452	0.000122134	0.00113103
peptidase activity, acting on L-amino acid peptides	31	0.0246815	0.0118985	2.07435	2.16862	0.000130705	0.0012003
substrate-specific transmembrane transporter activity	41	0.0326433	0.0176053	1.85417	1.93076	0.000141677	0.00129031
oxidoreductase activity, acting on paired donors, with incorporation or reduction of molecular oxygen	12	0.00955414	0.00268817	3.55414	3.8601	0.000152017	0.00137313
collagen binding	6	0.00477707	0.00068306	6.99363	8.46778	0.000180579	0.00161787
Ras GTPase activator activity	10	0.00796178	0.00198308	4.01486	4.41894	0.000196042	0.00174225
phosphotyrosine binding	3	0.00238854	0.000110171	21.6803	52.8244	0.00020281	0.00178797
receptor signaling protein serine/threonine kinase activity	8	0.00636943	0.00130002	4.89949	5.5401	0.000213441	0.00186677
lipoprotein binding	6	0.00477707	0.000705094	6.77508	8.14191	0.000217071	0.00188356
carboxylic acid binding	11	0.00875796	0.00242376	3.61338	3.92941	0.0002448	0.00210758
ligase activity, forming carbon-nitrogen bonds	16	0.0127389	0.00471532	2.70159	2.86282	0.000337651	0.00285322
MHC class I protein binding	4	0.00318471	0.000286445	11.1181	15.6617	0.000341765	0.00285322
exoribonuclease activity	4	0.00318471	0.000286445	11.1181	15.6617	0.000341765	0.00285322
exoribonuclease activity, producing 5'-phosphomonoesters	4	0.00318471	0.000286445	11.1181	15.6617	0.000341765	0.00285322
ion transmembrane transporter activity	36	0.0286624	0.015468	1.85301	1.92565	0.000354473	0.00291912
ubiquitin binding	5	0.00398089	0.000506787	7.85516	9.79439	0.000357606	0.00291912
small conjugating protein binding	5	0.00398089	0.000506787	7.85516	9.79439	0.000357606	0.00291912
pyrimidine nucleotide sugar transmembrane transporter activity	3	0.00238854	0.000132205	18.0669	35.2155	0.000397243	0.00321884
extracellular matrix structural constituent	9	0.00716561	0.0018068	3.9659	4.3556	0.000443763	0.00356954
MAP kinase activity	4	0.00318471	0.000308479	10.3239	14.0952	0.000468	0.00369219
solute:hydrogen symporter activity	4	0.00318471	0.000308479	10.3239	14.0952	0.000468	0.00369219
acyltransferase activity	15	0.0119427	0.00438481	2.72365	2.8867	0.000469063	0.00369219
receptor signaling protein activity	13	0.0103503	0.0034814	2.97303	3.17241	0.000481061	0.00375978
single-stranded DNA binding	7	0.00557325	0.00112374	4.95954	5.61518	0.000489008	0.00379497
transferase activity, transferring acyl groups other than amino-acyl groups	15	0.0119427	0.00442887	2.69655	2.85553	0.000520834	0.0040137
receptor activity	70	0.0557325	0.0370836	1.50289	1.55568	0.000538654	0.0041222
protein tyrosine kinase activity	13	0.0103503	0.00354751	2.91763	3.10789	0.000575153	0.00437116
cofactor binding	16	0.0127389	0.00495769	2.56951	2.71147	0.000585343	0.00441814
ATPase activity	20	0.0159236	0.00698484	2.27973	2.38801	0.000608984	0.00456531
protein kinase C binding	4	0.00318471	0.000330513	9.63567	12.8135	0.000624229	0.00464798
coenzyme binding	13	0.0103503	0.00359157	2.88183	3.06631	0.000646151	0.00477892
oxidoreductase activity, acting on sulfur group of donors, disulfide as acceptor	3	0.00238854	0.000154239	15.4859	26.411	0.00068084	0.00500191
iron ion binding	19	0.0151274	0.00656619	2.30383	2.41401	0.000726193	0.005206
NAD or NADH binding	6	0.00477707	0.000881368	5.42006	6.22504	0.000761723	0.005206
TRAIL binding	2	0.00159236	4.40684e-05	36.1338	Inf	0.00076531	0.005206
glutamine-fructose-6-phosphate transaminase (isomerizing) activity	2	0.00159236	4.40684e-05	36.1338	Inf	0.00076531	0.005206
adenylylsulfate kinase activity	2	0.00159236	4.40684e-05	36.1338	Inf	0.00076531	0.005206
sulfate adenylyltransferase (ATP) activity	2	0.00159236	4.40684e-05	36.1338	Inf	0.00076531	0.005206
double-stranded DNA specific exodeoxyribonuclease activity	2	0.00159236	4.40684e-05	36.1338	Inf	0.00076531	0.005206
prostaglandin-endoperoxide synthase activity	2	0.00159236	4.40684e-05	36.1338	Inf	0.00076531	0.005206
NACHT domain binding	2	0.00159236	4.40684e-05	36.1338	Inf	0.00076531	0.005206
glucosylceramidase activity	2	0.00159236	4.40684e-05	36.1338	Inf	0.00076531	0.005206
sulfate adenylyltransferase activity	2	0.00159236	4.40684e-05	36.1338	Inf	0.00076531	0.005206
single-stranded DNA specific exodeoxyribonuclease activity	2	0.00159236	4.40684e-05	36.1338	Inf	0.00076531	0.005206
ADP binding	4	0.00318471	0.000352547	9.03344	11.7455	0.000814127	0.00549988
transferase activity, transferring acyl groups	15	0.0119427	0.00462718	2.58098	2.72318	0.000818494	0.00549988
guanyl-nucleotide exchange factor activity	12	0.00955414	0.00326106	2.92976	3.1203	0.000889597	0.00594143
structure-specific DNA binding	10	0.00796178	0.00240173	3.31502	3.56932	0.000912892	0.00606029
structural constituent of cytoskeleton	8	0.00636943	0.0016085	3.95986	4.34546	0.000921115	0.00607825
actin filament binding	6	0.00477707	0.000925436	5.16197	5.87893	0.000993312	0.00651566
cation channel activity	17	0.013535	0.00572889	2.36259	2.47792	0.0010256	0.00668763
nucleotide-sugar transmembrane transporter activity	3	0.00238854	0.000176274	13.5502	21.1283	0.00106691	0.00679617
exodeoxyribonuclease activity	3	0.00238854	0.000176274	13.5502	21.1283	0.00106691	0.00679617
exodeoxyribonuclease activity, producing 5'-phosphomonoesters	3	0.00238854	0.000176274	13.5502	21.1283	0.00106691	0.00679617
protein phosphorylated amino acid binding	3	0.00238854	0.000176274	13.5502	21.1283	0.00106691	0.00679617
hydrolase activity, acting on glycosyl bonds	10	0.00796178	0.00246783	3.22623	3.4641	0.00112535	0.00712719
growth factor binding	9	0.00716561	0.00207121	3.45962	3.73968	0.00120058	0.00752392
tubulin binding	8	0.00636943	0.0016746	3.80355	4.15347	0.00120164	0.00752392
deoxyribonuclease activity	5	0.00398089	0.000661026	6.02229	7.05084	0.00129015	0.00798734
tumor necrosis factor receptor superfamily binding	5	0.00398089	0.000661026	6.02229	7.05084	0.00129015	0.00798734
syntaxin binding	4	0.00318471	0.000396616	8.02972	10.0671	0.00130975	0.00806338
intramolecular oxidoreductase activity, interconverting aldoses and ketoses	3	0.00238854	0.000198308	12.0446	17.6065	0.00156746	0.00949089
oxidoreductase activity, acting on sulfur group of donors, NAD or NADP as acceptor	3	0.00238854	0.000198308	12.0446	17.6065	0.00156746	0.00949089
calcium-release channel activity	3	0.00238854	0.000198308	12.0446	17.6065	0.00156746	0.00949089

## Sheet: TNF.GO.MF
GO.MF terms	genes in Category	percent in the observed List	percent in the genome	fold of overrepresents	odds ratio	p value	fdr p value
protein binding	403	0.530962	0.168253	3.15573	5.85215	2.09737e-117	1.74921e-114
receptor binding	79	0.104084	0.0178697	5.82462	6.9663	1.66099e-36	6.92632e-34
hydrolase activity	104	0.137022	0.0487837	2.80877	3.19928	2.32572e-21	6.4655e-19
ion binding	155	0.204216	0.0925216	2.20723	2.57517	3.24051e-21	6.75646e-19
cation binding	152	0.200264	0.0911995	2.19588	2.55235	1.41535e-20	2.17866e-18
metal ion binding	151	0.198946	0.0903843	2.20111	2.55672	1.56738e-20	2.17866e-18
cytokine activity	30	0.0395257	0.00429667	9.19915	11.0887	3.83713e-20	4.57167e-18
nucleotide binding	100	0.131752	0.0484312	2.7204	3.07591	1.39615e-19	1.45549e-17
purine nucleotide binding	91	0.119895	0.0415785	2.88357	3.2486	1.80626e-19	1.6738e-17
signal transducer activity	97	0.1278	0.0466244	2.74105	3.09206	3.16611e-19	2.64054e-17
ribonucleotide binding	85	0.111989	0.0398378	2.81113	3.14016	1.44832e-17	1.00658e-15
purine ribonucleotide binding	85	0.111989	0.0398378	2.81113	3.14016	1.44832e-17	1.00658e-15
cytokine receptor binding	26	0.0342556	0.00387802	8.83327	10.5171	3.42127e-17	2.19488e-15
carbohydrate binding	33	0.0434783	0.00716111	6.07144	6.90115	2.0143e-16	1.19995e-14
GTP binding	32	0.0421607	0.00804248	5.24225	5.85459	3.64259e-14	2.02528e-12
pyrophosphatase activity	45	0.0592885	0.0158426	3.74235	4.10982	6.04955e-14	3.1339e-12
hydrolase activity, acting on acid anhydrides, in phosphorus-containing anhydrides	45	0.0592885	0.0159087	3.7268	4.09133	7.00317e-14	3.1339e-12
guanyl nucleotide binding	32	0.0421607	0.00824079	5.1161	5.69937	7.13957e-14	3.1339e-12
guanyl ribonucleotide binding	32	0.0421607	0.00824079	5.1161	5.69937	7.13957e-14	3.1339e-12
hydrolase activity, acting on acid anhydrides	45	0.0592885	0.0159968	3.70627	4.06693	8.50155e-14	3.54514e-12
nucleoside-triphosphatase activity	43	0.0566535	0.0152036	3.72632	4.08213	2.55456e-13	1.01452e-11
pattern binding	18	0.0237154	0.00288648	8.21603	9.5687	8.75358e-12	3.17412e-10
polysaccharide binding	18	0.0237154	0.00288648	8.21603	9.5687	8.75358e-12	3.17412e-10
GTPase activity	21	0.027668	0.00420853	6.57426	7.44106	1.30181e-11	4.5238e-10
glycosaminoglycan binding	17	0.0223979	0.00271021	8.26428	9.62243	3.00794e-11	1.00345e-09
transferase activity	67	0.088274	0.0365988	2.41194	2.61374	4.51947e-11	1.44971e-09
transition metal ion binding	93	0.12253	0.0608144	2.01481	2.19685	1.21952e-10	3.76696e-09
G-protein-coupled receptor binding	14	0.0184453	0.00185087	9.96574	11.9611	1.28271e-10	3.82066e-09
purine nucleoside binding	63	0.083004	0.0343513	2.41633	2.60957	1.64907e-10	4.74251e-09
receptor activity	66	0.0869565	0.0370836	2.34488	2.53309	2.04902e-10	5.69626e-09
nucleoside binding	63	0.083004	0.0345717	2.40093	2.59164	2.12803e-10	5.72508e-09
chemokine activity	11	0.0144928	0.00103561	13.9944	18.2145	2.68486e-10	6.99741e-09
adenyl nucleotide binding	62	0.0816864	0.0339988	2.40263	2.59134	2.90127e-10	7.33229e-09
enzyme binding	28	0.0368906	0.00892385	4.13394	4.49565	3.80428e-10	9.33167e-09
chemokine receptor binding	11	0.0144928	0.00107968	13.4232	17.255	4.35704e-10	1.03822e-08
transcription factor activity	45	0.0592885	0.0207782	2.85339	3.06893	5.0725e-10	1.17513e-08
growth factor activity	17	0.0223979	0.00323903	6.91501	7.84175	5.22568e-10	1.1779e-08
calcium ion binding	43	0.0566535	0.0200511	2.82545	3.03105	1.66053e-09	3.64442e-08
zinc ion binding	78	0.102767	0.0505685	2.03223	2.19094	3.04633e-09	6.51445e-08
sugar binding	18	0.0237154	0.00414243	5.725	6.35223	3.53287e-09	7.36603e-08
ATP binding	56	0.0737813	0.0319276	2.3109	2.47222	8.5034e-09	1.72972e-07
cadmium ion binding	6	0.00790514	0.000242376	32.6152	71.1076	9.22839e-09	1.8325e-07
adenyl ribonucleotide binding	56	0.0737813	0.0323021	2.2841	2.44145	1.26803e-08	2.40779e-07
enzyme activator activity	23	0.030303	0.00729332	4.1549	4.49645	1.2703e-08	2.40779e-07
protein kinase activity	31	0.0408432	0.0126036	3.24061	3.46988	1.50689e-08	2.79278e-07
GTPase regulator activity	25	0.0329381	0.00874758	3.76539	4.05176	2.11914e-08	3.84209e-07
nucleoside-triphosphatase regulator activity	25	0.0329381	0.00894588	3.68193	3.95524	3.28123e-08	5.82243e-07
transcription factor binding	27	0.0355731	0.01029	3.45707	3.70403	3.4417e-08	5.97995e-07
protein complex binding	14	0.0184453	0.00286445	6.4394	7.21044	4.35802e-08	7.41753e-07
receptor signaling protein activity	15	0.0197628	0.0034814	5.67669	6.27143	7.88983e-08	1.31602e-06
protein dimerization activity	25	0.0329381	0.00973912	3.38204	3.61084	1.66474e-07	2.72234e-06
kinase activity	34	0.0447958	0.0163714	2.73622	2.90481	1.8007e-07	2.88805e-06
oxidoreductase activity	32	0.0421607	0.0148731	2.8347	3.01078	1.89564e-07	2.98295e-06
phosphotransferase activity, alcohol group as acceptor	32	0.0421607	0.0150934	2.79332	2.964	2.62343e-07	4.05175e-06
transferase activity, transferring phosphorus-containing groups	37	0.0487484	0.0194121	2.51123	2.65832	4.27108e-07	6.47651e-06
enzyme inhibitor activity	18	0.0237154	0.00575093	4.12376	4.43665	5.32127e-07	7.92489e-06
transmembrane transporter activity	36	0.0474308	0.0193901	2.44614	2.5829	1.12149e-06	1.64092e-05
substrate-specific transporter activity	37	0.0487484	0.020624	2.36367	2.49255	1.77309e-06	2.54958e-05
identical protein binding	26	0.0342556	0.0119646	2.86309	3.02619	2.1908e-06	3.09682e-05
protein serine/threonine kinase activity	22	0.0289855	0.00912216	3.17748	3.36834	2.51285e-06	3.49286e-05
cytoskeletal protein binding	23	0.030303	0.0101137	2.99624	3.16722	3.97595e-06	5.43597e-05
actin binding	18	0.0237154	0.0068306	3.47194	3.68806	6.08253e-06	8.18199e-05
protein domain specific binding	16	0.0210804	0.00559669	3.76658	4.01615	7.16204e-06	9.48117e-05
transcription repressor activity	16	0.0210804	0.00579499	3.63769	3.86903	1.10733e-05	0.000144299
hyaluronic acid binding	5	0.00658762	0.00041865	15.7354	21.1306	1.23595e-05	0.000158582
hydrolase activity, acting on ester bonds	28	0.0368906	0.0150273	2.4549	2.57531	1.60742e-05	0.000199331
copper ion binding	8	0.0105402	0.00147629	7.13964	8.0464	1.6125e-05	0.000199331
tumor necrosis factor receptor binding	5	0.00658762	0.000440684	14.9486	19.7215	1.62524e-05	0.000199331
heparin binding	9	0.0118577	0.00196104	6.04663	6.68175	1.88426e-05	0.00022775
calmodulin binding	11	0.0144928	0.00299665	4.83632	5.23529	1.95636e-05	0.000233087
integrin binding	7	0.00922266	0.00112374	8.20708	9.43143	2.17452e-05	0.000255429
ligase activity	19	0.0250329	0.00826282	3.02959	3.1928	2.30876e-05	0.000267432
sequence-specific DNA binding	24	0.0316206	0.0121629	2.59976	2.72709	2.58328e-05	0.00029513
active transmembrane transporter activity	18	0.0237154	0.00762383	3.11069	3.28061	2.6604e-05	0.000299834
DNA binding	65	0.085639	0.0504803	1.69648	1.78396	2.73644e-05	0.000304292
peptidase activity	24	0.0316206	0.0123171	2.5672	2.69098	3.15534e-05	0.000340569
GTPase activator activity	14	0.0184453	0.00497973	3.70408	3.93682	3.16803e-05	0.000340569
growth factor receptor binding	7	0.00922266	0.00118985	7.75113	8.82883	3.18517e-05	0.000340569
protein kinase regulator activity	8	0.0105402	0.00165256	6.37808	7.08437	3.70966e-05	0.000391627
cation transmembrane transporter activity	23	0.030303	0.0117002	2.58997	2.71389	4.00302e-05	0.00041473
protein heterodimerization activity	11	0.0144928	0.00323903	4.47442	4.81066	4.02795e-05	0.00041473
small GTPase regulator activity	15	0.0197628	0.00577296	3.42335	3.62234	4.16579e-05	0.000423691
substrate-specific transmembrane transporter activity	30	0.0395257	0.0176053	2.2451	2.34691	4.27978e-05	0.000425592
guanyl-nucleotide exchange factor activity	11	0.0144928	0.00326106	4.44418	4.77544	4.28654e-05	0.000425592
protein kinase binding	9	0.0118577	0.00220342	5.3815	5.87262	4.79197e-05	0.000470177
MHC class I protein binding	4	0.00527009	0.000286445	18.3983	26.264	4.92066e-05	0.00047719
peptidase activity, acting on L-amino acid peptides	23	0.030303	0.0118985	2.5468	2.6661	5.16593e-05	0.000495217
transcription cofactor activity	17	0.0223979	0.00735942	3.04343	3.20234	5.78102e-05	0.000547883
ATPase activity, coupled to transmembrane movement of substances	9	0.0118577	0.00229156	5.17452	5.62484	6.52397e-05	0.000611347
lipid binding	21	0.027668	0.0105323	2.62695	2.75014	6.99588e-05	0.000644376
ATPase activity, coupled to movement of substances	9	0.0118577	0.00231359	5.12524	5.56613	7.03096e-05	0.000644376
hydrolase activity, acting on acid anhydrides, catalyzing transmembrane movement of substances	9	0.0118577	0.00233562	5.07689	5.50862	7.57068e-05	0.000686298
Ras guanyl-nucleotide exchange factor activity	8	0.0105402	0.00182884	5.76332	6.32756	7.71514e-05	0.000691874
kinase regulator activity	8	0.0105402	0.00187291	5.62771	6.16293	9.1421e-05	0.000803
protein kinase C binding	4	0.00527009	0.000330513	15.9452	21.4878	9.14689e-05	0.000803
phospholipid binding	11	0.0144928	0.00359157	4.03521	4.30273	0.000102605	0.000891379
tumor necrosis factor receptor superfamily binding	5	0.00658762	0.000661026	9.96574	11.8302	0.000130083	0.00111845
collagen binding	5	0.00658762	0.00068306	9.64427	11.375	0.000152973	0.00129344
peptide transporter activity	3	0.00395257	0.000154239	25.6262	44.2669	0.000155089	0.00129344
ephrin receptor binding	3	0.00395257	0.000154239	25.6262	44.2669	0.000155089	0.00129344
primary active transmembrane transporter activity	9	0.0118577	0.002578	4.59957	4.94633	0.000161879	0.0013236
P-P-bond-hydrolysis-driven transmembrane transporter activity	9	0.0118577	0.002578	4.59957	4.94633	0.000161879	0.0013236
growth factor binding	8	0.0105402	0.00207121	5.08889	5.51686	0.000185433	0.00150107
Rho guanyl-nucleotide exchange factor activity	7	0.00922266	0.00156443	5.89523	6.4812	0.000187184	0.00150107
kinase binding	9	0.0118577	0.00266614	4.44752	4.76925	0.000208753	0.00165809
magnesium ion binding	19	0.0250329	0.00978318	2.55877	2.67027	0.000212275	0.00167016
phosphoinositide binding	8	0.0105402	0.00213732	4.9315	5.33054	0.000230446	0.00179619
protein kinase inhibitor activity	5	0.00658762	0.000771197	8.54207	9.85743	0.000276586	0.00213586
metal ion transmembrane transporter activity	15	0.0197628	0.00687467	2.87473	3.00912	0.000285296	0.00218291
sialyltransferase activity	4	0.00527009	0.000440684	11.9589	14.7712	0.000303773	0.00230315
kinase inhibitor activity	5	0.00658762	0.000793231	8.30479	9.53923	0.000316802	0.0023803
ATPase activity	15	0.0197628	0.00698484	2.82939	2.95897	0.000337452	0.00251281
tumor necrosis factor binding	3	0.00395257	0.000198308	19.9315	29.5099	0.000363005	0.00267746
ATPase activity, coupled	13	0.0171278	0.00555262	3.08464	3.23633	0.000365984	0.00267746
MHC protein binding	4	0.00527009	0.000462718	11.3894	13.902	0.000370299	0.00268547
transmembrane receptor activity	38	0.0500659	0.0276088	1.8134	1.88305	0.000374392	0.00269175
ion transmembrane transporter activity	25	0.0329381	0.015468	2.12943	2.21103	0.000396903	0.00282921
extracellular matrix structural constituent	7	0.00922266	0.0018068	5.10441	5.52926	0.00045688	0.00322914
cytokine binding	8	0.0105402	0.00237969	4.42922	4.74301	0.000478286	0.00335202
transferase activity, transferring glycosyl groups	13	0.0171278	0.00575093	2.97827	3.11825	0.000509838	0.0035299
activin binding	3	0.00395257	0.000220342	17.9383	25.2937	0.000512132	0.0035299
nucleic acid binding	78	0.102767	0.0707518	1.4525	1.51688	0.000634602	0.00433818
endopeptidase inhibitor activity	9	0.0118577	0.00315089	3.76329	3.98427	0.000712755	0.00483283
insulin-like growth factor binding	4	0.00527009	0.000550855	9.56711	11.253	0.00074224	0.00499216
protein homodimerization activity	13	0.0171278	0.00603737	2.83696	2.96207	0.000800181	0.00527563
TAP1 binding	2	0.00263505	6.61026e-05	39.863	117.897	0.000828666	0.00527563
TAP2 binding	2	0.00263505	6.61026e-05	39.863	117.897	0.000828666	0.00527563
peptide antigen-transporting ATPase activity	2	0.00263505	6.61026e-05	39.863	117.897	0.000828666	0.00527563
inorganic phosphate transmembrane transporter activity	2	0.00263505	6.61026e-05	39.863	117.897	0.000828666	0.00527563
TAP binding	2	0.00263505	6.61026e-05	39.863	117.897	0.000828666	0.00527563
peptide-transporting ATPase activity	2	0.00263505	6.61026e-05	39.863	117.897	0.000828666	0.00527563
anion:cation symporter activity	4	0.00527009	0.000572889	9.19915	10.7412	0.000865655	0.00546937
serine-type endopeptidase inhibitor activity	7	0.00922266	0.00204918	4.50066	4.82083	0.00097253	0.00609842
peptidase inhibitor activity	9	0.0118577	0.00330513	3.58767	3.78587	0.00100112	0.00623088
metallopeptidase activity	10	0.0131752	0.00398819	3.30356	3.47083	0.00100958	0.00623699
sulfotransferase activity	5	0.00658762	0.00105764	6.22859	6.87527	0.00122025	0.00748303
cofactor binding	11	0.0144928	0.00495769	2.92329	3.05188	0.00155391	0.00944976
phosphoprotein phosphatase activity	9	0.0118577	0.00352547	3.36344	3.53436	0.00157023	0.00944976
oxidoreductase activity, acting on the CH-OH group of donors, NAD or NADP as acceptor	7	0.00922266	0.00222545	4.14417	4.40976	0.00157496	0.00944976
proteasome activator activity	2	0.00263505	8.81368e-05	29.8972	58.9472	0.00163893	0.00949212
hematopoietin/interferon-class (D200-domain) cytokine receptor signal transducer activity	2	0.00263505	8.81368e-05	29.8972	58.9472	0.00163893	0.00949212
tau-protein kinase activity	2	0.00263505	8.81368e-05	29.8972	58.9472	0.00163893	0.00949212
galactose binding	2	0.00263505	8.81368e-05	29.8972	58.9472	0.00163893	0.00949212
testosterone 17-beta-dehydrogenase activity	2	0.00263505	8.81368e-05	29.8972	58.9472	0.00163893	0.00949212

## Sheet: kdPML.GO.CC
GO.CC terms	genes in Category	percent in the observed List	percent in the genome	fold of overrepresents	odds ratio	p value	fdr p value
intracellular	841	0.669586	0.234576	2.85445	7.09391	3.09209e-242	1.49348e-239
intracellular part	816	0.649682	0.225851	2.8766	6.82018	2.82158e-233	6.81412e-231
cytoplasm	628	0.5	0.15305	3.26692	5.98449	9.38324e-189	1.5107e-186
intracellular organelle	688	0.547771	0.190486	2.87565	5.50619	9.06086e-181	1.0941e-178
membrane-bounded organelle	618	0.492038	0.169002	2.91143	5.0927	1.49946e-158	1.44848e-156
intracellular membrane-bounded organelle	617	0.491242	0.16887	2.90899	5.08079	5.10869e-158	4.11249e-156
cytoplasmic part	427	0.339968	0.0980301	3.468	5.13618	1.15052e-125	7.93859e-124
intracellular organelle part	342	0.272293	0.0838401	3.24776	4.39388	2.1087e-89	1.27313e-87
membrane	480	0.382166	0.156244	2.44595	3.51027	1.13869e-86	6.11098e-85
nucleus	376	0.299363	0.108342	2.76313	3.72483	5.48338e-79	2.64847e-77
non-membrane-bounded organelle	228	0.181529	0.0526177	3.44996	4.3093	4.28789e-62	1.72588e-60
intracellular non-membrane-bounded organelle	228	0.181529	0.0526177	3.44996	4.3093	4.28789e-62	1.72588e-60
membrane part	366	0.291401	0.131126	2.22231	2.83801	5.14344e-52	1.91099e-50
intrinsic to membrane	328	0.261146	0.118324	2.20705	2.73996	3.45256e-45	1.19113e-43
integral to membrane	321	0.255573	0.115922	2.2047	2.72345	5.36206e-44	1.72658e-42
protein complex	167	0.132962	0.0428124	3.10568	3.65695	4.99717e-39	1.50852e-37
plasma membrane	234	0.186306	0.07734	2.40892	2.85519	6.13453e-37	1.74293e-35
cytosol	113	0.0899682	0.0228935	3.92985	4.61238	1.8018e-35	4.83482e-34
organelle lumen	147	0.117038	0.0369293	3.16925	3.69299	2.86033e-35	7.27127e-34
intracellular organelle lumen	144	0.11465	0.0361581	3.17079	3.68775	1.43573e-34	3.43175e-33
cytoskeleton	124	0.0987261	0.0277631	3.55602	4.14557	1.49206e-34	3.43175e-33
nuclear part	145	0.115446	0.0366869	3.14678	3.65849	1.8923e-34	4.15446e-33
nuclear lumen	114	0.0907643	0.0295038	3.07636	3.49615	2.63364e-26	5.53065e-25
endoplasmic reticulum	88	0.0700637	0.019963	3.50968	3.9891	2.53082e-24	5.09327e-23
endomembrane system	71	0.0565287	0.0139476	4.05292	4.64463	2.1309e-23	4.11689e-22
chromosomal part	51	0.0406051	0.00727129	5.58431	6.65179	2.4489e-23	4.5493e-22
plasma membrane part	131	0.104299	0.0402785	2.58945	2.91152	3.35923e-23	6.00928e-22
chromosome	55	0.0437898	0.00890182	4.9192	5.7446	2.38195e-22	4.10886e-21
mitochondrion	90	0.0716561	0.0223427	3.20714	3.60908	3.74695e-22	6.2406e-21
microtubule cytoskeleton	60	0.0477707	0.0107086	4.46096	5.1465	4.65767e-22	7.49884e-21
organelle membrane	84	0.066879	0.0203376	3.28845	3.698	1.96164e-21	3.05636e-20
chromosome, centromeric region	29	0.0230892	0.00233562	9.88565	13.5213	5.59704e-21	8.44803e-20
Golgi apparatus	76	0.0605096	0.0177596	3.40715	3.82894	2.15569e-20	3.15514e-19
cytoskeletal part	77	0.0613057	0.0183986	3.3321	3.73678	4.48051e-20	6.36496e-19
cytoplasmic membrane-bounded vesicle	52	0.0414013	0.00914419	4.5276	5.20711	1.40753e-19	1.9424e-18
membrane-bounded vesicle	52	0.0414013	0.00929843	4.4525	5.10778	2.95623e-19	3.96627e-18
vesicle	59	0.0469745	0.0119646	3.92614	4.44464	5.50461e-19	7.18575e-18
cytoplasmic vesicle	58	0.0461783	0.0117442	3.932	4.4493	1.02279e-18	1.30002e-17
condensed chromosome	25	0.0199045	0.00215935	9.2178	12.2562	1.76344e-17	2.18395e-16
condensed chromosome, centromeric region	18	0.0143312	0.00107968	13.2736	20.6823	4.13307e-16	4.99068e-15
nucleoplasm	66	0.0525478	0.0169663	3.09718	3.42101	8.24346e-16	9.7112e-15
condensed chromosome kinetochore	17	0.013535	0.000991539	13.6505	21.6102	1.5655e-15	1.80032e-14
extracellular space	57	0.0453822	0.0134849	3.3654	3.73233	2.24622e-15	2.52307e-14
cell fraction	68	0.0541401	0.0182884	2.96036	3.25752	2.79772e-15	3.07114e-14
spindle	24	0.0191083	0.00246783	7.74295	9.74911	5.52721e-15	5.93254e-14
kinetochore	19	0.0151274	0.00143222	10.5622	14.7193	8.10554e-15	8.51082e-14
insoluble fraction	56	0.044586	0.0143663	3.10351	3.40855	1.1907e-13	1.22363e-12
membrane fraction	55	0.0437898	0.0140137	3.12477	3.43243	1.49701e-13	1.50637e-12
organelle envelope	51	0.0406051	0.0124493	3.26163	3.59125	2.25694e-13	2.2247e-12
intrinsic to plasma membrane	80	0.0636943	0.0261326	2.43735	2.64617	3.78373e-13	3.65508e-12
integral to plasma membrane	78	0.0621019	0.0255817	2.42759	2.63174	9.19191e-13	8.70528e-12
cell projection	43	0.0342357	0.0104883	3.26418	3.57727	1.66678e-11	1.54818e-10
mitochondrial part	47	0.0374204	0.012229	3.05998	3.33806	1.82128e-11	1.65977e-10
perinuclear region of cytoplasm	27	0.0214968	0.00489159	4.39465	4.94958	1.50656e-10	1.34753e-09
nucleolus	51	0.0406051	0.0149833	2.71003	2.92693	2.02867e-10	1.78154e-09
cell surface	27	0.0214968	0.00526617	4.08206	4.55092	7.97078e-10	6.8748e-09
endosome	29	0.0230892	0.00603737	3.82438	4.23334	8.89553e-10	7.53779e-09
Golgi apparatus part	28	0.022293	0.00572889	3.89133	4.31416	1.16563e-09	9.7069e-09
microtubule	27	0.0214968	0.00548652	3.91812	4.34493	1.97391e-09	1.61593e-08
endoplasmic reticulum part	28	0.022293	0.00616958	3.61338	3.96996	6.12559e-09	4.9311e-08
membrane raft	15	0.0119427	0.00182884	6.5302	7.83168	8.24401e-09	6.52764e-08
nuclear envelope	22	0.0175159	0.00407633	4.29699	4.80869	1.1203e-08	8.7275e-08
ribosome	22	0.0175159	0.0043187	4.05583	4.50357	3.22878e-08	2.4754e-07
proteinaceous extracellular matrix	28	0.022293	0.00672043	3.3172	3.6096	3.91171e-08	2.95212e-07
actin cytoskeleton	24	0.0191083	0.00513397	3.72193	4.09361	4.14009e-08	3.0764e-07
ribonucleoprotein complex	36	0.0286624	0.010334	2.77359	2.97774	5.12756e-08	3.75244e-07
vacuole	23	0.0183121	0.00489159	3.74359	4.11778	7.0763e-08	5.10127e-07
extracellular matrix	28	0.022293	0.00711705	3.13234	3.38796	1.30527e-07	9.27127e-07
clathrin-coated vesicle	15	0.0119427	0.00231359	5.16197	5.91432	2.13898e-07	1.49729e-06
cell junction	35	0.0278662	0.0105323	2.64578	2.82671	2.42802e-07	1.67534e-06
cell leading edge	15	0.0119427	0.00240173	4.97254	5.66213	3.52035e-07	2.39483e-06
mitochondrial envelope	30	0.0238854	0.0084391	2.83032	3.03447	4.23598e-07	2.84163e-06
melanosome	13	0.0103503	0.00189494	5.46208	6.31167	7.03482e-07	4.59165e-06
pigment granule	13	0.0103503	0.00189494	5.46208	6.31167	7.03482e-07	4.59165e-06
coated vesicle	16	0.0127389	0.00288648	4.41328	4.93835	7.56141e-07	4.86955e-06
centrosome	20	0.0159236	0.00438481	3.63153	3.9729	8.03017e-07	5.10339e-06
cyclin-dependent protein kinase holoenzyme complex	5	0.00398089	0.000176274	22.5836	58.7863	8.41387e-07	5.27779e-06
lysosome	19	0.0151274	0.00405429	3.7312	4.09249	9.96338e-07	6.09153e-06
lytic vacuole	19	0.0151274	0.00405429	3.7312	4.09249	9.96338e-07	6.09153e-06
microtubule organizing center	21	0.0167197	0.00486956	3.43352	3.73477	1.08053e-06	6.5237e-06
basement membrane	11	0.00875796	0.00138815	6.30907	7.48897	1.15104e-06	6.8636e-06
spindle microtubule	7	0.00557325	0.000484752	11.4971	16.482	1.44872e-06	8.53329e-06
neuron projection	18	0.0143312	0.00385598	3.71662	4.0721	2.0148e-06	1.17247e-05
cytosolic part	16	0.0127389	0.00312886	4.07141	4.50609	2.23399e-06	1.28455e-05
MHC class I protein complex	7	0.00557325	0.000528821	10.539	14.5423	2.80095e-06	1.5916e-05
mitochondrial matrix	20	0.0159236	0.00475939	3.34572	3.62691	2.88076e-06	1.59932e-05
mitochondrial lumen	20	0.0159236	0.00475939	3.34572	3.62691	2.88076e-06	1.59932e-05
microsome	18	0.0143312	0.00401022	3.57367	3.89767	3.52977e-06	1.93006e-05
nuclear envelope-endoplasmic reticulum network	20	0.0159236	0.00482549	3.29989	3.57199	3.55643e-06	1.93006e-05
chromatin	17	0.013535	0.00367971	3.67829	4.02274	4.4236e-06	2.374e-05
endoplasmic reticulum membrane	19	0.0151274	0.00451701	3.34898	3.6287	4.98495e-06	2.63953e-05
extracellular matrix part	13	0.0103503	0.00224749	4.60528	5.17511	5.02768e-06	2.63953e-05
vesicular fraction	18	0.0143312	0.00412039	3.47812	3.78193	5.17416e-06	2.68723e-05
Golgi membrane	17	0.013535	0.00374581	3.61338	3.94359	5.62704e-06	2.89134e-05
cytoplasmic vesicle part	15	0.0119427	0.00299665	3.98534	4.39598	5.98846e-06	3.04466e-05
external side of plasma membrane	12	0.00955414	0.00202715	4.7131	5.31125	9.06018e-06	4.5584e-05
early endosome	10	0.00796178	0.00145426	5.47481	6.31621	1.31418e-05	6.54381e-05
organelle outer membrane	12	0.00955414	0.00211528	4.51672	5.05788	1.40971e-05	6.94788e-05
secretory granule	14	0.0111465	0.00284241	3.92149	4.31409	1.45999e-05	7.12299e-05
cytoplasmic vesicle membrane	12	0.00955414	0.00213732	4.47016	4.99826	1.56856e-05	7.57613e-05
mitochondrial outer membrane	11	0.00875796	0.00182884	4.78881	5.40625	1.8232e-05	8.71889e-05
synaptic vesicle	9	0.00716561	0.00121188	5.9128	6.91639	1.87296e-05	8.869e-05
outer kinetochore of condensed chromosome	4	0.00318471	0.000154239	20.6479	46.9915	1.91137e-05	8.96303e-05
outer membrane	12	0.00955414	0.00218139	4.37985	4.88314	1.93367e-05	8.98043e-05
ribosomal subunit	13	0.0103503	0.00260004	3.98084	4.38493	2.48965e-05	0.000114524
ruffle	9	0.00716561	0.00125595	5.70533	6.62791	2.52211e-05	0.000114923
midbody	5	0.00398089	0.000308479	12.9049	19.5928	2.61778e-05	0.000118167
mitochondrial membrane	25	0.0199045	0.00797638	2.49543	2.63898	3.22733e-05	0.000144011
cell soma	10	0.00796178	0.0016085	4.94983	5.61352	3.24994e-05	0.000144011
basolateral plasma membrane	15	0.0119427	0.0034814	3.43042	3.71782	3.62557e-05	0.000159196
vesicle membrane	12	0.00955414	0.00233562	4.09061	4.51878	3.85761e-05	0.000167858
nuclear membrane	9	0.00716561	0.00138815	5.16197	5.89067	5.72088e-05	0.000246713
endocytic vesicle	7	0.00557325	0.000815265	6.83612	8.23822	6.08641e-05	0.000260154
MHC protein complex	7	0.00557325	0.000837299	6.65622	7.97229	7.28322e-05	0.000308578
integral to endoplasmic reticulum membrane	7	0.00557325	0.000903402	6.16918	7.26836	0.000120708	0.000506974
nuclear chromosome	12	0.00955414	0.0026441	3.61338	3.93176	0.000129845	0.000540648
organelle subcompartment	5	0.00398089	0.00041865	9.50888	12.5939	0.000135482	0.000559299
protein-DNA complex	10	0.00796178	0.00193901	4.10611	4.53245	0.000162554	0.000665368
cell-cell junction	14	0.0111465	0.00354751	3.14207	3.37252	0.000167046	0.00067801
extrinsic to membrane	9	0.00716561	0.00163053	4.39465	4.89257	0.000203719	0.000819967
neuromuscular junction	4	0.00318471	0.00026441	12.0446	17.6198	0.000241906	0.000965624
nuclear pore	9	0.00716561	0.0016746	4.279	4.7463	0.000249991	0.000989718
condensin complex	3	0.00238854	0.000132205	18.0669	35.2155	0.000397243	0.00154733
platelet dense granule	3	0.00238854	0.000132205	18.0669	35.2155	0.000397243	0.00154733
nucleosome	8	0.00636943	0.00143222	4.44723	4.95625	0.000419897	0.00162248
synaptosome	7	0.00557325	0.00110171	5.05873	5.7459	0.000432113	0.00165643
nucleoplasm part	26	0.0207006	0.0101578	2.03791	2.1232	0.000570481	0.00216671
clathrin coated vesicle membrane	6	0.00477707	0.000837299	5.70533	6.6144	0.0005742	0.00216671
pore complex	9	0.00716561	0.00189494	3.78144	4.12896	0.00063129	0.00236367
cohesin complex	3	0.00238854	0.000154239	15.4859	26.411	0.00068084	0.00251027
immunological synapse	3	0.00238854	0.000154239	15.4859	26.411	0.00068084	0.00251027
nuclear chromosome part	9	0.00716561	0.00193901	3.6955	4.02425	0.000746845	0.00273277
cell projection membrane	6	0.00477707	0.000881368	5.42006	6.22504	0.000761723	0.00275854
mitotic cohesin complex	2	0.00159236	4.40684e-05	36.1338	Inf	0.00076531	0.00275854
nuclear periphery	7	0.00557325	0.00121188	4.59884	5.14678	0.000778924	0.00276859
soluble fraction	15	0.0119427	0.00460515	2.59333	2.73728	0.000779561	0.00276859
kinesin complex	4	0.00318471	0.000352547	9.03344	11.7455	0.000814127	0.00287024
Golgi stack	6	0.00477707	0.000903402	5.28787	6.04704	0.000871612	0.00305064
cell cortex	10	0.00796178	0.00240173	3.31502	3.56932	0.000912892	0.00317214
spindle pole	5	0.00398089	0.000616958	6.45246	7.6643	0.000931383	0.00321327
intrinsic to endoplasmic reticulum membrane	7	0.00557325	0.00125595	4.43748	4.94069	0.000967494	0.00331418
endoplasmic reticulum lumen	8	0.00636943	0.00163053	3.90635	4.27953	0.00100807	0.00342886
Golgi cisterna	4	0.00318471	0.000374581	8.50206	10.8417	0.0010414	0.00351744
small ribosomal subunit	7	0.00557325	0.00127798	4.36097	4.8437	0.00107434	0.00360351
actin filament	5	0.00398089	0.000638992	6.22996	7.34479	0.00109998	0.00366406
anchoring junction	12	0.00955414	0.00337123	2.83402	3.0093	0.00118775	0.00392935
microtubule associated complex	9	0.00716561	0.00207121	3.45962	3.73968	0.00120058	0.00394475
adherens junction	11	0.00875796	0.00295258	2.9662	3.16097	0.0012983	0.00423703
cell projection part	11	0.00875796	0.00301868	2.90125	3.0855	0.00155215	0.00503148
ruffle membrane	3	0.00238854	0.000198308	12.0446	17.6065	0.00156746	0.00504723
replication fork	5	0.00398089	0.000705094	5.6459	6.52826	0.00174176	0.00557134
axon	7	0.00557325	0.00141019	3.95213	4.33325	0.00192401	0.0061138
actomyosin	4	0.00318471	0.000440684	7.22675	8.80831	0.00198448	0.00626473
trans-Golgi network	5	0.00398089	0.000727129	5.47481	6.29496	0.00200652	0.00629318
receptor complex	9	0.00716561	0.00224749	3.18827	3.41736	0.00212669	0.00662703
platelet dense granule membrane	2	0.00159236	6.61026e-05	24.0892	70.378	0.00225364	0.00684595
chromosome passenger complex	2	0.00159236	6.61026e-05	24.0892	70.378	0.00225364	0.00684595
U2 snRNP	2	0.00159236	6.61026e-05	24.0892	70.378	0.00225364	0.00684595
bleb	2	0.00159236	6.61026e-05	24.0892	70.378	0.00225364	0.00684595
contractile fiber	9	0.00716561	0.00231359	3.09718	3.31034	0.00259363	0.00782951
nuclear matrix	6	0.00477707	0.00112374	4.25103	4.70219	0.00276307	0.00828922
sarcolemma	5	0.00398089	0.000815265	4.88294	5.50759	0.0033646	0.00996995
condensed nuclear chromosome	5	0.00398089	0.000815265	4.88294	5.50759	0.0033646	0.00996995

## Sheet: TNF.GO.CC
GO.CC terms	genes in Category	percent in the observed List	percent in the genome	fold of overrepresents	odds ratio	p value	fdr p value
intracellular	440	0.57971	0.234576	2.47131	4.65162	7.47257e-94	2.54815e-91
membrane	355	0.467721	0.156244	2.99352	4.94263	1.88086e-92	3.20687e-90
intracellular part	426	0.561265	0.225851	2.48512	4.53178	2.97342e-90	3.03562e-88
cytoplasm	348	0.458498	0.15305	2.99575	4.87997	3.56084e-90	3.03562e-88
membrane part	279	0.367589	0.131126	2.80334	3.99179	3.48066e-62	2.37381e-60
intracellular organelle	340	0.447958	0.190486	2.35166	3.54871	6.22927e-60	3.5403e-58
integral to membrane	256	0.337286	0.115922	2.9096	4.02886	3.036e-59	1.47897e-57
intrinsic to membrane	257	0.338603	0.118324	2.86167	3.95624	4.23655e-58	1.80583e-56
intracellular membrane-bounded organelle	303	0.399209	0.16887	2.364	3.3638	4.1709e-52	1.58031e-50
membrane-bounded organelle	303	0.399209	0.169002	2.36215	3.36052	4.94054e-52	1.68472e-50
cytoplasmic part	220	0.289855	0.0980301	2.9568	3.89883	7.16533e-51	2.22125e-49
plasma membrane	188	0.247694	0.07734	3.20267	4.09358	1.21721e-47	3.4589e-46
plasma membrane part	113	0.14888	0.0402785	3.69627	4.37663	2.51215e-33	6.58957e-32
extracellular space	64	0.0843215	0.0134849	6.25302	7.40673	1.79028e-31	4.36062e-30
intrinsic to plasma membrane	87	0.114625	0.0261326	4.38627	5.12745	6.71147e-31	1.52574e-29
integral to plasma membrane	86	0.113307	0.0255817	4.42922	5.17682	7.50262e-31	1.599e-29
cell fraction	56	0.0737813	0.0182884	4.03433	4.51306	1.64623e-18	3.30215e-17
nucleus	160	0.210804	0.108342	1.94572	2.23864	1.01245e-16	1.91802e-15
membrane fraction	46	0.0606061	0.0140137	4.32476	4.8152	1.52356e-16	2.73438e-15
insoluble fraction	46	0.0606061	0.0143663	4.21863	4.68636	3.87981e-16	6.61507e-15
intracellular organelle part	132	0.173913	0.0838401	2.07434	2.34726	7.59637e-16	1.23351e-14
endoplasmic reticulum	53	0.0698287	0.019963	3.49791	3.85229	5.27188e-15	8.17142e-14
Golgi apparatus	49	0.0645586	0.0177596	3.63515	3.99935	1.36192e-14	2.01919e-13
protein complex	81	0.106719	0.0428124	2.49272	2.74375	6.39268e-14	9.08293e-13
cell surface	25	0.0329381	0.00526617	6.25465	7.06839	4.57655e-13	6.24241e-12
extracellular matrix	28	0.0368906	0.00711705	5.18342	5.75594	1.90091e-12	2.49311e-11
cytoplasmic vesicle	35	0.0461133	0.0117442	3.92647	4.28356	1.03036e-11	1.30131e-10
proteinaceous extracellular matrix	26	0.0342556	0.00672043	5.09723	5.63793	1.70673e-11	2.02804e-10
vesicle	35	0.0461133	0.0119646	3.85416	4.19828	1.72472e-11	2.02804e-10
cytoplasmic membrane-bounded vesicle	29	0.0382082	0.00914419	4.17841	4.55295	1.43904e-10	1.63571e-09
membrane-bounded vesicle	29	0.0382082	0.00929843	4.1091	4.47115	2.13042e-10	2.34346e-09
endomembrane system	36	0.0474308	0.0139476	3.40063	3.67214	2.86217e-10	3.04999e-09
cytosol	47	0.0619236	0.0228935	2.70485	2.9035	1.16314e-09	1.20191e-08
organelle membrane	42	0.055336	0.0203376	2.72087	2.90852	7.62079e-09	7.6432e-08
cell junction	27	0.0355731	0.0105323	3.37751	3.61279	5.53122e-08	5.38899e-07
endosome	19	0.0250329	0.00603737	4.14633	4.46757	2.38203e-07	2.25631e-06
microsome	15	0.0197628	0.00401022	4.92812	5.36725	4.99374e-07	4.60234e-06
lysosome	15	0.0197628	0.00405429	4.87455	5.30349	5.74323e-07	5.02164e-06
lytic vacuole	15	0.0197628	0.00405429	4.87455	5.30349	5.74323e-07	5.02164e-06
cell-cell junction	14	0.0184453	0.00354751	5.19952	5.68591	6.24856e-07	5.3269e-06
vesicular fraction	15	0.0197628	0.00412039	4.79635	5.21064	7.05826e-07	5.87041e-06
vacuole	16	0.0210804	0.00489159	4.30951	4.64336	1.26507e-06	1.02712e-05
endoplasmic reticulum part	18	0.0237154	0.00616958	3.84393	4.11314	1.46478e-06	1.1616e-05
tight junction	9	0.0118577	0.00145426	8.15379	9.38274	1.54357e-06	1.16968e-05
occluding junction	9	0.0118577	0.00145426	8.15379	9.38274	1.54357e-06	1.16968e-05
secretory granule	12	0.0158103	0.00284241	5.56228	6.11101	1.93114e-06	1.43157e-05
MHC class I peptide loading complex	4	0.00527009	0.000154239	34.1683	78.8026	2.60973e-06	1.89344e-05
external side of plasma membrane	10	0.0131752	0.00202715	6.4994	7.25243	3.38838e-06	2.40716e-05
apicolateral plasma membrane	10	0.0131752	0.00207121	6.36111	7.07944	4.12327e-06	2.86946e-05
perinuclear region of cytoplasm	15	0.0197628	0.00489159	4.04017	4.3262	5.93714e-06	4.04913e-05
Golgi membrane	13	0.0171278	0.00374581	4.57252	4.93574	6.50145e-06	4.34705e-05
cell projection	23	0.030303	0.0104883	2.88923	3.04719	7.18934e-06	4.71455e-05
Golgi apparatus part	16	0.0210804	0.00572889	3.67966	3.91686	9.59803e-06	6.17534e-05
cytoskeleton	43	0.0566535	0.0277631	2.0406	2.14207	1.08312e-05	6.83971e-05
non-membrane-bounded organelle	68	0.0895916	0.0526177	1.70269	1.79446	1.58366e-05	9.64336e-05
intracellular non-membrane-bounded organelle	68	0.0895916	0.0526177	1.70269	1.79446	1.58366e-05	9.64336e-05
lysosomal membrane	5	0.00658762	0.000440684	14.9486	19.7215	1.62524e-05	9.72294e-05
adherens junction	11	0.0144928	0.00295258	4.9085	5.32066	1.70203e-05	0.000100067
I-kappaB/NF-kappaB complex	3	0.00395257	8.81368e-05	44.8458	177.079	1.84046e-05	0.000106372
apical junction complex	9	0.0118577	0.00200511	5.91374	6.51849	2.25561e-05	0.000128194
MHC class I protein complex	5	0.00658762	0.000528821	12.4572	15.5682	4.21541e-05	0.000235507
neuron projection	12	0.0158103	0.00385598	4.10019	4.3819	4.31077e-05	0.000235507
vacuolar membrane	6	0.00790514	0.000859334	9.19915	10.7671	4.37312e-05	0.000235507
actin cytoskeleton	14	0.0184453	0.00513397	3.5928	3.81039	4.42008e-05	0.000235507
TAP complex	3	0.00395257	0.000110171	35.8767	88.5377	4.54372e-05	0.00023837
dendrite	8	0.0105402	0.0017407	6.05514	6.68465	5.41035e-05	0.000279535
anchoring junction	11	0.0144928	0.00337123	4.29895	4.60677	5.80477e-05	0.000295437
organelle lumen	50	0.0658762	0.0369293	1.78384	1.86493	7.05741e-05	0.000353909
membrane raft	8	0.0105402	0.00182884	5.76332	6.32756	7.71514e-05	0.000381285
basement membrane	7	0.00922266	0.00138815	6.64383	7.40841	8.73841e-05	0.000425685
cell leading edge	9	0.0118577	0.00240173	4.93716	5.343	9.40312e-05	0.000451615
melanosome	8	0.0105402	0.00189494	5.56228	6.08379	9.93358e-05	0.000464021
pigment granule	8	0.0105402	0.00189494	5.56228	6.08379	9.93358e-05	0.000464021
vacuolar part	6	0.00790514	0.00101357	7.79928	8.88147	0.000113693	0.00052391
intracellular organelle lumen	47	0.0619236	0.0361581	1.71258	1.78201	0.00028931	0.0013154
extracellular matrix part	8	0.0105402	0.00224749	4.68976	5.04643	0.000325121	0.00145877
ruffle	6	0.00790514	0.00125595	6.29415	6.96414	0.000377054	0.00166981
nuclear part	47	0.0619236	0.0366869	1.68789	1.7546	0.000396633	0.001734
MHC protein complex	5	0.00658762	0.000837299	7.86769	8.96069	0.000410348	0.00177125
integral to Golgi membrane	5	0.00658762	0.00094747	6.95284	7.78078	0.000734677	0.00313156
proteasome activator complex	2	0.00263505	6.61026e-05	39.863	117.897	0.000828666	0.00348858
soluble fraction	11	0.0144928	0.00460515	3.14708	3.29969	0.000858872	0.00357165
platelet alpha granule	5	0.00658762	0.000991539	6.64383	7.39141	0.000907228	0.00371746
neuromuscular junction	3	0.00395257	0.00026441	14.9486	19.672	0.000915738	0.00371746
intrinsic to Golgi membrane	5	0.00658762	0.00101357	6.4994	7.21097	0.001004	0.00402781
leading edge membrane	3	0.00395257	0.000286445	13.7987	17.7044	0.0011757	0.00466178
cell soma	6	0.00790514	0.0016085	4.91461	5.29916	0.00141231	0.0055356
endoplasmic reticulum lumen	6	0.00790514	0.00163053	4.8482	5.22112	0.00151552	0.00587263
muscle thin filament tropomyosin	2	0.00263505	8.81368e-05	29.8972	58.9472	0.00163893	0.00620972
podosome	2	0.00263505	8.81368e-05	29.8972	58.9472	0.00163893	0.00620972
cytoplasmic vesicle part	8	0.0105402	0.00299665	3.51732	3.70315	0.00213112	0.00798586
nuclear lumen	37	0.0487484	0.0295038	1.65227	1.70519	0.00227841	0.00844496
recycling endosome	3	0.00395257	0.000374581	10.552	12.6448	0.00265956	0.0097517

## Sheet: kdPML.KEGG
KEGG pathway names	genes in Category	percent in the observed List	percent in the genome	fold of overrepresents	odds ratio	p value	fdr p value
Metabolic pathways	95	0.0756369	0.0241715	3.12918	3.52179	1.42776e-22	2.66992e-20
Cell cycle	30	0.0238854	0.00284241	8.4032	10.8826	1.90108e-19	1.77751e-17
p53 signaling pathway	19	0.0151274	0.00152036	9.94988	13.5405	2.74012e-14	1.70801e-12
Pathways in cancer	39	0.031051	0.00729332	4.25745	4.81085	3.77829e-14	1.76635e-12
Small cell lung cancer	20	0.0159236	0.00189494	8.4032	10.8027	1.93764e-13	7.24679e-12
DNA replication	12	0.00955414	0.000793231	12.0446	17.7267	1.29872e-10	4.04767e-09
Pyrimidine metabolism	17	0.013535	0.00213732	6.33272	7.55464	1.38489e-09	3.69963e-08
Purine metabolism	20	0.0159236	0.00337123	4.72337	5.35258	1.01738e-08	2.29965e-07
Focal adhesion	23	0.0183121	0.00445091	4.11424	4.57995	1.20687e-08	2.29965e-07
MAPK signaling pathway	27	0.0214968	0.00597127	3.60004	3.95119	1.22976e-08	2.29965e-07
Regulation of actin cytoskeleton	23	0.0183121	0.00475939	3.84758	4.24637	4.26219e-08	7.24572e-07
Tight junction	17	0.013535	0.00295258	4.58413	5.16123	1.98079e-07	3.08673e-06
Non-small cell lung cancer	11	0.00875796	0.00118985	7.36058	9.05828	2.24601e-07	3.2308e-06
Natural killer cell mediated cytotoxicity	17	0.013535	0.00301868	4.48375	5.03185	2.73579e-07	3.65423e-06
Endocytosis	20	0.0159236	0.00412039	3.86457	4.25954	2.96259e-07	3.69336e-06
Cytokine-cytokine receptor interaction	24	0.0191083	0.00579499	3.29738	3.57732	3.98561e-07	4.65818e-06
Pathogenic Escherichia coli infection - EHEC	10	0.00796178	0.00116781	6.81769	8.22819	1.68132e-06	1.84945e-05
Lysosome	14	0.0111465	0.00253393	4.39889	4.91365	3.80981e-06	3.95797e-05
Base excision repair	8	0.00636943	0.000771197	8.25914	10.4703	4.07306e-06	4.00875e-05
Cell adhesion molecules (CAMs)	15	0.0119427	0.00295258	4.04482	4.47007	4.98533e-06	4.55019e-05
Prion diseases	8	0.00636943	0.000793231	8.02972	10.0962	5.10984e-06	4.55019e-05
Leukocyte transendothelial migration	14	0.0111465	0.00262207	4.25103	4.72603	5.71345e-06	4.85644e-05
Prostate cancer	12	0.00955414	0.00196104	4.87197	5.51856	6.39535e-06	5.1997e-05
T cell receptor signaling pathway	13	0.0103503	0.00237969	4.34943	4.8476	9.50224e-06	7.40383e-05
Glioma	10	0.00796178	0.00143222	5.55904	6.4312	1.14326e-05	8.55162e-05
Axon guidance	14	0.0111465	0.00284241	3.92149	4.31409	1.45999e-05	0.000105007
Fc gamma R-mediated phagocytosis	12	0.00955414	0.00213732	4.47016	4.99826	1.56856e-05	0.000108637
Fatty acid metabolism	8	0.00636943	0.000925436	6.88262	8.31335	1.7205e-05	0.000114905
Nucleotide excision repair	8	0.00636943	0.000969505	6.56977	7.85114	2.46004e-05	0.00015863
Propanoate metabolism	7	0.00557325	0.000727129	7.66474	9.5065	2.78122e-05	0.000168031
Chemokine signaling pathway	17	0.013535	0.00423057	3.19934	3.4461	2.78554e-05	0.000168031
Pancreatic cancer	10	0.00796178	0.00158646	5.01858	5.70419	2.87555e-05	0.00016804
Apoptosis	11	0.00875796	0.00196104	4.46597	4.9897	3.54779e-05	0.000201041
Gap junction	11	0.00875796	0.00200511	4.36782	4.86474	4.37247e-05	0.000240486
Adherens junction	10	0.00796178	0.00169663	4.6927	5.2779	5.19367e-05	0.00027749
Neurotrophin signaling pathway	13	0.0103503	0.00279834	3.69873	4.03792	5.41745e-05	0.000281406
SNARE interactions in vesicular transport	7	0.00557325	0.000837299	6.65622	7.97229	7.28322e-05	0.000368098
Epithelial cell signaling in Helicobacter pylori infection	9	0.00716561	0.00149833	4.78241	5.39085	0.000105296	0.000513429
ECM-receptor interaction	10	0.00796178	0.00185087	4.30164	4.77788	0.000109824	0.000513429
Colorectal cancer	10	0.00796178	0.00185087	4.30164	4.77788	0.000109824	0.000513429
Toll-like receptor signaling pathway	11	0.00875796	0.00222545	3.93536	4.32323	0.000114295	0.000521296
Thyroid cancer	6	0.00477707	0.000638992	7.47595	9.20452	0.000122134	0.000543789
Melanogenesis	11	0.00875796	0.00226952	3.85895	4.22906	0.000136426	0.000593294
Graft-versus-host disease	7	0.00557325	0.000925436	6.02229	7.06053	0.000141409	0.000600988
Melanoma	9	0.00716561	0.00156443	4.58034	5.12965	0.000147791	0.000614152
Antigen processing and presentation	10	0.00796178	0.00196104	4.05997	4.47498	0.000178639	0.000726208
Valine, leucine and isoleucine degradation	7	0.00557325	0.000969505	5.74855	6.67858	0.000191436	0.000745804
Type I diabetes mellitus	7	0.00557325	0.000969505	5.74855	6.67858	0.000191436	0.000745804
B cell receptor signaling pathway	9	0.00716561	0.00165256	4.33605	4.81833	0.000225873	0.000862006
VEGF signaling pathway	9	0.00716561	0.0016746	4.279	4.7463	0.000249991	0.000934966
Butanoate metabolism	6	0.00477707	0.000749163	6.37655	7.56	0.00030733	0.00112688
Mismatch repair	5	0.00398089	0.000506787	7.85516	9.79439	0.000357606	0.001286
Benzoate degradation via CoA ligation	4	0.00318471	0.000308479	10.3239	14.0952	0.000468	0.00165125
Adipocytokine signaling pathway	8	0.00636943	0.00147629	4.31448	4.78803	0.000516891	0.00178997
Endometrial cancer	7	0.00557325	0.00114578	4.86416	5.49028	0.000551712	0.00187582
Allograft rejection	6	0.00477707	0.000837299	5.70533	6.6144	0.0005742	0.00191742
PPAR signaling pathway	8	0.00636943	0.00152036	4.18942	4.63083	0.000631262	0.00203536
Ribosome	9	0.00716561	0.00189494	3.78144	4.12896	0.00063129	0.00203536
Tryptophan metabolism	6	0.00477707	0.000881368	5.42006	6.22504	0.000761723	0.00241428
One carbon pool by folate	4	0.00318471	0.000352547	9.03344	11.7455	0.000814127	0.00253736
Vibrio cholerae infection	7	0.00557325	0.00125595	4.43748	4.94069	0.000967494	0.00296592
Bladder cancer	6	0.00477707	0.000925436	5.16197	5.87893	0.000993312	0.00299348
Alzheimer's disease	13	0.0103503	0.00376785	2.74701	2.91053	0.0010085	0.00299348
Chronic myeloid leukemia	8	0.00636943	0.00165256	3.85427	4.21556	0.00110147	0.00321835
Biosynthesis of alkaloids derived from histidine and purine	8	0.00636943	0.0016746	3.80355	4.15347	0.00120164	0.00340465
Phosphatidylinositol signaling system	8	0.00636943	0.0016746	3.80355	4.15347	0.00120164	0.00340465
Amino sugar and nucleotide sugar metabolism	6	0.00477707	0.000969505	4.92733	5.56926	0.00127547	0.0035599
Vascular smooth muscle contraction	10	0.00796178	0.00253393	3.14207	3.3649	0.00137655	0.0037855
Fc epsilon RI signaling pathway	8	0.00636943	0.0017407	3.65911	3.9777	0.00154633	0.00418736
Synthesis and degradation of ketone bodies	3	0.00238854	0.000198308	12.0446	17.6065	0.00156746	0.00418736
Lysine degradation	6	0.00477707	0.00101357	4.7131	5.29056	0.00161507	0.004215
Glycosaminoglycan degradation	4	0.00318471	0.00041865	7.60711	9.39574	0.00162289	0.004215
Systemic lupus erythematosus	11	0.00875796	0.00308479	2.83908	3.01354	0.00184522	0.00472678
Huntington's disease	13	0.0103503	0.00407633	2.53913	2.67277	0.00204685	0.00517246
GnRH signaling pathway	9	0.00716561	0.00224749	3.18827	3.41736	0.00212669	0.00530254
Hypertrophic cardiomyopathy (HCM)	8	0.00636943	0.00187291	3.40082	3.66725	0.00246817	0.006073
Folate biosynthesis	3	0.00238854	0.000242376	9.85466	13.2043	0.00295389	0.00711375
Complement and coagulation cascades	7	0.00557325	0.00152036	3.66574	3.98334	0.00296723	0.00711375
Renal cell carcinoma	7	0.00557325	0.00154239	3.61338	3.92002	0.00321963	0.00762115
Autoimmune thyroid disease	6	0.00477707	0.00116781	4.09061	4.50189	0.00336183	0.00785829
Long-term potentiation	7	0.00557325	0.00158646	3.513	3.79924	0.00377323	0.00871104
Amyotrophic lateral sclerosis (ALS)	6	0.00477707	0.00121188	3.94186	4.31794	0.00405211	0.00924079

## Sheet: TNF.KEGG
KEGG pathway names	genes in Category	percent in the observed List	percent in the genome	fold of overrepresents	odds ratio	p value	fdr p value
Cytokine-cytokine receptor interaction	33	0.0434783	0.00579499	7.50273	8.77372	3.258e-19	5.04989e-17
Pathways in cancer	35	0.0461133	0.00729332	6.32268	7.23979	6.82121e-18	5.28644e-16
Cell adhesion molecules (CAMs)	22	0.0289855	0.00295258	9.817	11.8638	9.42073e-16	4.86738e-14
Small cell lung cancer	16	0.0210804	0.00189494	11.1246	13.7066	1.04487e-12	4.04886e-11
Chemokine signaling pathway	22	0.0289855	0.00423057	6.85145	7.80597	1.8434e-12	5.71454e-11
Toll-like receptor signaling pathway	16	0.0210804	0.00222545	9.47239	11.284	1.3702e-11	3.53969e-10
Focal adhesion	21	0.027668	0.00445091	6.21626	6.98711	3.78995e-11	8.39203e-10
Tight junction	17	0.0223979	0.00295258	7.58587	8.7156	1.20151e-10	2.32792e-09
Epithelial cell signaling in Helicobacter pylori infection	12	0.0158103	0.00149833	10.552	12.7851	1.35932e-09	2.34104e-08
Axon guidance	14	0.0184453	0.00284241	6.48932	7.2733	3.94882e-08	5.87185e-07
MAPK signaling pathway	20	0.0263505	0.00597127	4.41288	4.78454	4.16712e-08	5.87185e-07
Leukocyte transendothelial migration	13	0.0171278	0.00262207	6.53217	7.31887	1.11188e-07	1.43618e-06
Hematopoietic cell lineage	11	0.0144928	0.00193901	7.47431	8.50802	2.6514e-07	3.16129e-06
ECM-receptor interaction	10	0.0131752	0.00185087	7.11839	8.03792	1.46263e-06	1.61934e-05
Neurotrophin signaling pathway	12	0.0158103	0.00279834	5.64987	6.21757	1.63618e-06	1.69072e-05
Antigen processing and presentation	10	0.0131752	0.00196104	6.71848	7.52835	2.49931e-06	2.42121e-05
Regulation of actin cytoskeleton	15	0.0197628	0.00475939	4.15239	4.45595	4.25649e-06	3.88092e-05
Fc epsilon RI signaling pathway	9	0.0118577	0.0017407	6.81203	7.638	7.07593e-06	6.09317e-05
Metabolic pathways	39	0.0513834	0.0241715	2.12578	2.23051	1.11874e-05	9.12656e-05
T cell receptor signaling pathway	10	0.0131752	0.00237969	5.53652	6.06618	1.43237e-05	0.000111009
Apoptosis	9	0.0118577	0.00196104	6.04663	6.68175	1.88426e-05	0.000139077
Natural killer cell mediated cytotoxicity	11	0.0144928	0.00301868	4.80102	5.19363	2.09542e-05	0.000147632
RIG-I-like receptor signaling pathway	8	0.0105402	0.00156443	6.7374	7.53484	2.4805e-05	0.000167164
Prion diseases	6	0.00790514	0.000793231	9.96574	11.8446	2.72433e-05	0.000174384
Pathogenic Escherichia coli infection - EHEC	7	0.00922266	0.00116781	7.89738	9.02096	2.81264e-05	0.000174384
B cell receptor signaling pathway	8	0.0105402	0.00165256	6.37808	7.08437	3.70966e-05	0.000221153
Graft-versus-host disease	6	0.00790514	0.000925436	8.54207	9.86919	6.73844e-05	0.000386837
Type I diabetes mellitus	6	0.00790514	0.000969505	8.15379	9.34934	8.81431e-05	0.000487935
Adipocytokine signaling pathway	7	0.00922266	0.00147629	6.24718	6.9139	0.00012966	0.000693008
Pancreatic cancer	7	0.00922266	0.00158646	5.81335	6.38134	0.000204381	0.00105597
Fc gamma R-mediated phagocytosis	8	0.0105402	0.00213732	4.9315	5.33054	0.000230446	0.00115223
VEGF signaling pathway	7	0.00922266	0.0016746	5.50739	6.01087	0.000286364	0.00138708
Endocytosis	11	0.0144928	0.00412039	3.51732	3.71399	0.000339682	0.00159548
Hypertrophic cardiomyopathy (HCM)	7	0.00922266	0.00187291	4.92425	5.31623	0.000568194	0.00259029
Lysosome	8	0.0105402	0.00253393	4.15962	4.43202	0.000725942	0.00312559
Vascular smooth muscle contraction	8	0.0105402	0.00253393	4.15962	4.43202	0.000725942	0.00312559
Complement and coagulation cascades	6	0.00790514	0.00152036	5.19952	5.63612	0.001052	0.00440703
Notch signaling pathway	5	0.00658762	0.00103561	6.36111	7.03912	0.00110823	0.0045204
Jak-STAT signaling pathway	9	0.0118577	0.0034153	3.47194	3.65581	0.00125996	0.00500752
Chronic myeloid leukemia	6	0.00790514	0.00165256	4.78356	5.14533	0.00162437	0.00629442
Ubiquitin mediated proteolysis	8	0.0105402	0.00301868	3.49165	3.67436	0.00223084	0.00812032
Basal cell carcinoma	5	0.00658762	0.00121188	5.43586	5.9118	0.00225273	0.00812032
Amyotrophic lateral sclerosis (ALS)	5	0.00658762	0.00121188	5.43586	5.9118	0.00225273	0.00812032
Vibrio cholerae infection	5	0.00658762	0.00125595	5.24513	5.68417	0.00263841	0.00908786
Hedgehog signaling pathway	5	0.00658762	0.00125595	5.24513	5.68417	0.00263841	0.00908786
Arachidonic acid metabolism	5	0.00658762	0.00127798	5.1547	5.5768	0.0028482	0.00959718

## Sheet: kdPML.DOlite
Diseases	genes in Category	percent in the observed List	percent in the genome	fold of overrepresents	odds ratio	p value	fdr p value
Cancer	108	0.0859873	0.0162172	5.30224	6.51646	4.70434e-46	2.63914e-43
Diabetes mellitus	44	0.0350318	0.00797638	4.39195	5.00145	2.77775e-16	7.7916e-14
Colon cancer	31	0.0246815	0.00627975	3.93034	4.37118	1.18971e-10	2.22476e-08
Breast cancer	39	0.031051	0.00960691	3.23215	3.52999	1.93354e-10	2.7118e-08
Liver cancer	23	0.0183121	0.00365768	5.00648	5.73764	2.52785e-10	2.83625e-08
Rheumatoid arthritis	29	0.0230892	0.00590516	3.91	4.34021	5.29163e-10	4.94767e-08
Polyarthritis	15	0.0119427	0.00169663	7.03904	8.59076	2.79123e-09	2.23697e-07
Alzheimer's disease	23	0.0183121	0.0042526	4.3061	4.82341	5.02862e-09	3.52632e-07
Atherosclerosis	22	0.0175159	0.00451701	3.87777	4.2812	7.24303e-08	4.51482e-06
Brain tumor	19	0.0151274	0.00345937	4.37288	4.8962	8.29814e-08	4.65526e-06
Leukemia	27	0.0214968	0.00696281	3.08738	3.33253	2.89983e-07	1.47891e-05
Embryoma	24	0.0191083	0.00581703	3.28489	3.56234	4.2708e-07	1.9966e-05
Melanoma	17	0.013535	0.00317292	4.26579	4.75375	5.61132e-07	2.32227e-05
Prostate cancer	29	0.0230892	0.00810858	2.8475	3.05294	5.79532e-07	2.32227e-05
Lung cancer	20	0.0159236	0.00451701	3.52524	3.84352	1.28204e-06	4.64242e-05
Obesity	18	0.0143312	0.00374581	3.82593	4.20653	1.32404e-06	4.64242e-05
Liver disease	9	0.00716561	0.000925436	7.74295	9.64387	1.81292e-06	5.98263e-05
Endometriosis	16	0.0127389	0.00319496	3.98717	4.401	2.94429e-06	9.17636e-05
Drug abuse	14	0.0111465	0.0025119	4.43748	4.9629	3.4327e-06	0.000101355
Stomach cancer	15	0.0119427	0.00310682	3.84402	4.22106	9.32448e-06	0.000261552
Amnionitis	5	0.00398089	0.000286445	13.8976	22.0424	1.72221e-05	0.000460077
Primary tumor	7	0.00557325	0.000705094	7.90426	9.88698	2.2448e-05	0.000572424
Polycystic ovary syndrome	9	0.00716561	0.00125595	5.70533	6.62791	2.52211e-05	0.000615176
IGA glomerulonephritis	7	0.00557325	0.000749163	7.4393	9.1542	3.41879e-05	0.000799143
Hypertension	15	0.0119427	0.00354751	3.3665	3.64118	4.5115e-05	0.00101238
Systemic scleroderma	11	0.00875796	0.00202715	4.32034	4.80457	4.84323e-05	0.00104502
Ulcerative colitis	11	0.00875796	0.00207121	4.22842	4.68859	5.91658e-05	0.00122933
Metastasis to lymph nodes	6	0.00477707	0.000572889	8.33856	10.5859	6.35453e-05	0.00127317
Nasopharyngeal cancer	6	0.00477707	0.000594923	8.02972	10.0816	7.97916e-05	0.00154355
Parkinson disease	10	0.00796178	0.0018068	4.40656	4.91083	8.94322e-05	0.00167238
Gastritis	6	0.00477707	0.000616958	7.74295	9.62313	9.91807e-05	0.00179485
Dermatitis	12	0.00955414	0.00266614	3.58351	3.8956	0.000140557	0.0023926
Congenital abnormality	15	0.0119427	0.00392209	3.04498	3.26016	0.000140741	0.0023926
Cardiovascular disease	7	0.00557325	0.00094747	5.88224	6.86425	0.000164894	0.00264302
Periodontitis	7	0.00557325	0.00094747	5.88224	6.86425	0.000164894	0.00264302
Depression	8	0.00636943	0.00127798	4.98397	5.65103	0.000189046	0.00294597
Bladder cancer	8	0.00636943	0.00132205	4.81783	5.43343	0.000240358	0.00364435
Asthma	13	0.0103503	0.00332716	3.11085	3.33386	0.000310831	0.00458884
Neoplasm metastasis	13	0.0103503	0.0033492	3.09039	3.3098	0.00033143	0.0047675
Gouts	4	0.00318471	0.000286445	11.1181	15.6617	0.000341765	0.00479326
Schizophrenia	14	0.0111465	0.00381192	2.92412	3.11714	0.000351333	0.00480726
Osteitis deformans	3	0.00238854	0.000132205	18.0669	35.2155	0.000397243	0.00528218
Rabies	9	0.00716561	0.00178477	4.01486	4.4162	0.000404873	0.00528218
Ovarian cancer	10	0.00796178	0.00218139	3.64987	3.97127	0.000427137	0.00544599
Oral cancer	7	0.00557325	0.00118985	4.68401	5.25641	0.000696231	0.00867968
Growth retardation	5	0.00398089	0.000594923	6.69144	8.01286	0.000782776	0.00934334
Hamman-Rich syndrome	5	0.00398089	0.000594923	6.69144	8.01286	0.000782776	0.00934334

[truncated: 1 more sheets: TNF.DOlite]
