# Supplementary material for: Microarray analysis revealing common and distinct functions of promyelocytic leukemia protein (PML) and tumor necrosis factor alpha (TNFα) signaling in endothelial cells
Source: BMC Genomics. 2012 Sep 4;13:453. doi: 10.1186/1471-2164-13-453 (PMC3542097; doi:10.1186/1471-2164-13-453)
Supplement: Additional file 4 — Raw data. An excel spreadsheet containing the background-subtracted probe level raw data. [file 1471-2164-13-453-S4.xlsx]

## Sheet: Probe level raw data
TargetID	ProbeID	AVG_Signal-siC-A	BEAD_STDEV-siC-A	Avg_NBEADS-siC-A	Detection-siC-A	AVG_Signal-siC-T-A	BEAD_STDEV-siC-T-A	Avg_NBEADS-siC-T-A	Detection-siC-T-A	AVG_Signal-siP1-A	BEAD_STDEV-siP1-A	Avg_NBEADS-siP1-A	Detection-siP1-A	AVG_Signal-siP1-T-A	BEAD_STDEV-siP1-T-A	Avg_NBEADS-siP1-T-A	Detection-siP1-T-A	AVG_Signal-siP2-A	BEAD_STDEV-siP2-A	Avg_NBEADS-siP2-A	Detection-siP2-A	AVG_Signal-siP2-T-A	BEAD_STDEV-siP2-T-A	Avg_NBEADS-siP2-T-A	Detection-siP2-T-A	AVG_Signal-siC-B	BEAD_STDEV-siC-B	Avg_NBEADS-siC-B	Detection-siC-B	AVG_Signal-siC-T-B	BEAD_STDEV-siC-T-B	Avg_NBEADS-siC-T-B	Detection-siC-T-B	AVG_Signal-siP1-B	BEAD_STDEV-siP1-B	Avg_NBEADS-siP1-B	Detection-siP1-B	AVG_Signal-siP1-T-B	BEAD_STDEV-siP1-T-B	Avg_NBEADS-siP1-T-B	Detection-siP1-T-B	AVG_Signal-siP2-B	BEAD_STDEV-siP2-B	Avg_NBEADS-siP2-B	Detection-siP2-B	AVG_Signal-siP2-T-B	BEAD_STDEV-siP2-T-B	Avg_NBEADS-siP2-T-B	Detection-siP2-T-B
LOC400657	10008	138.9	53.948	46	1	105	49.423	34	1	88.3	48.812	49	1	76	39.997	31	1	69.8	35.32	49	1	77.3	39.62	47	1	68.1	27.654	46	1	68.7	32.459	34	1	71.6	32.702	50	1	66.8	31.466	56	1	90.8	40.414	57	1	77.5	41.834	51	1
C14ORF39	10017	8.5	30.092	52	0.84127	10	26.027	43	0.86351	15.3	31.279	44	0.95435	7.9	25.918	30	0.83908	4.3	29.587	36	0.71571	17.3	29.819	46	0.97286	5.3	21.293	32	0.76934	13	26.021	43	0.94828	10	27.135	45	0.90401	8.3	27.04	33	0.87032	12.6	27.363	38	0.94993	9.8	21.991	48	0.91643
C10ORF114	10019	26.2	41.729	43	1	11.4	29.414	48	0.90086	13.4	19.558	41	0.92725	15.3	27.151	59	0.95546	23.9	33.873	39	1	13.4	25.622	53	0.94	11.8	26.814	46	0.9384	15.5	20.317	47	0.97845	5.5	22.174	64	0.7851	14.3	27.733	61	0.96254	18.2	30.924	49	0.99142	5.2	26.05	59	0.76369
CDC27	10021	28.9	36.658	31	1	36.7	37.196	38	1	48.2	43.303	42	1	52.3	43.919	46	1	35.9	30.292	45	1	51.8	44.76	42	1	31.7	28.758	44	1	42.8	30.133	40	1	47.8	34.971	49	1	43.9	36.948	41	1	28	25.194	48	1	40.6	34.358	42	1
CD55	10025	3313.6	534.68	46	1	2071.9	353.008	44	1	2175.5	428.416	42	1	1870.8	396.639	44	1	2085.7	308.768	44	1	1575.5	328.624	41	1	1710	433.348	36	1	1310.3	234.843	45	1	1657	352.109	52	1	1370.8	312.115	41	1	2774.7	402.492	40	1	1640.7	400.422	46	1
BARD1	10048	46.4	33.676	35	1	75.4	42.724	37	1	71.3	42.843	56	1	78.4	44.43	52	1	80.4	54.57	58	1	63.7	39.108	43	1	60.5	36.293	65	1	53.6	34.066	48	1	62.6	38.66	60	1	58.9	36.978	54	1	60.4	42.876	57	1	53.1	33.626	49	1
C20ORF19	10050	29.4	38.94	56	1	22.9	35.814	42	0.98994	32.9	26.395	42	1	14.6	22.922	47	0.94971	19.4	31.113	37	0.98857	12.3	23.818	52	0.92857	6.6	23.027	41	0.81519	6	15.438	36	0.80316	14.6	20.934	32	0.96991	20.3	26.158	39	1	13.4	25.122	33	0.95994	16.9	28.069	44	0.9928
MRPS31	10059	608	161.35	47	1	587.9	195.871	53	1	448.3	107.871	41	1	476.3	126.379	41	1	280.1	89.933	39	1	345	96.347	35	1	386.1	89.801	38	1	366.9	93.468	32	1	358.1	97.084	41	1	346.5	79.309	64	1	290	74.455	41	1	294.8	93.061	38	1
ACO2	10068	514	132.54	53	1	443.9	108.453	40	1	425.7	120.692	34	1	382.1	132.735	51	1	354.4	106.379	44	1	333.1	102.452	54	1	346.8	101.355	39	1	324.7	92.742	47	1	273	90.835	48	1	272.5	85.739	55	1	319.4	94.673	39	1	250.9	71.61	46	1
EMILIN2	10070	204.3	65.179	45	1	391.9	88.365	33	1	99.5	40.949	41	1	348.5	82.425	38	1	97.4	45.04	44	1	245.4	53.483	29	1	201.4	78.663	39	1	260.3	73.274	45	1	59.5	39.013	27	1	226.7	64.319	53	1	86.6	47.905	32	1	170.8	64.139	32	1
C20ORF149	10072	212.8	88.234	50	1	199	72.299	40	1	255.2	87.161	34	1	233	72.453	38	1	203.8	57.798	35	1	206.1	81.436	26	1	234.3	56.358	35	1	186.9	63.02	33	1	186.9	64.798	35	1	166.8	73.346	45	1	166.5	64.21	40	1	186.5	71.637	40	1
MFAP3L	10079	2	37.21	43	0.6176	1.6	22.696	39	0.58333	-0.5	23.866	38	0.49358	-1.4	24.18	45	0.44828	1.8	29.883	44	0.59714	-2.8	31.356	45	0.38	-8.7	16.033	36	0.11032	1	27.452	51	0.56466	-5.9	21.685	35	0.21347	-1.4	24.488	32	0.42795	7	23.376	32	0.82547	-3.2	18.076	39	0.32853
RNF149	10082	3529.6	574.366	40	1	2258.3	389.412	44	1	2635.1	519.834	38	1	1706.3	323.405	56	1	2959.4	686.778	45	1	2116.7	465.398	33	1	2082.8	419.614	34	1	1618.1	326.371	40	1	2060.7	379.622	46	1	1301	303.497	42	1	3123.3	773.628	39	1	1982.5	492.517	49	1
MFSD1	10086	1594	304.529	48	1	1042.6	250.473	37	1	696.9	145.909	48	1	645.7	125.51	42	1	783	139.85	37	1	784.9	211.815	27	1	689.2	140.083	37	1	704.3	116.381	32	1	550.3	114.034	41	1	481.8	128.793	39	1	1119.1	197.598	32	1	746.2	186.817	37	1
PDIA5	10092	1533.7	365.37	35	1	1455.7	294.899	40	1	1515.9	247.387	59	1	1478.5	248.143	42	1	1550.3	271.591	46	1	1409.7	223.995	38	1	1153.1	194.698	31	1	1185.6	216.968	36	1	1258.6	208.568	37	1	1163.1	222.318	42	1	1684	289.505	45	1	1394	249.297	39	1
EDNRB	10113	3	32.122	39	0.65801	-2.2	22.869	36	0.40517	-2.1	24.79	44	0.42225	5.6	28.852	35	0.77586	-2.6	20.567	34	0.39714	1.4	24.157	45	0.59857	0.8	24.135	28	0.56447	4.5	22.677	42	0.73563	8.4	26.143	33	0.87106	1.7	22.015	42	0.61527	4.2	27.683	37	0.72103	6.2	22.508	43	0.78386
GADD45GIP1	10121	280.6	137.553	51	1	156.7	80.915	46	1	154.9	45.227	39	1	151	70.155	42	1	123.6	78.396	57	1	133.1	61.64	49	1	100.3	58.485	49	1	104.2	56.093	49	1	116.5	72.564	41	1	111.9	48.416	33	1	112.7	60.958	47	1	141.7	81.325	42	1
SLC2A9	10128	5	31.197	47	0.73593	0.9	21.897	42	0.5546	2.4	24.771	46	0.62625	2.7	21.571	46	0.63506	-0.8	20.416	39	0.47714	8.5	23.219	43	0.83571	7.1	22.063	35	0.83238	5.9	17.647	37	0.79741	-5.8	17.313	50	0.2192	5.1	19.282	38	0.78386	6.3	23.73	53	0.80687	-1	22.083	54	0.46254
PRKACB	10132	-11	24.605	36	0.09235	-14	22.919	35	0.04885	-14.4	18.9	29	0.03709	-4.9	27.298	39	0.29454	-7.1	24.1	30	0.19143	-12.6	23.266	38	0.05571	-13.8	15.001	38	0.02149	-0.6	22.056	28	0.46264	-11.2	19.967	25	0.05301	-3.9	19.733	33	0.30259	-4.8	17.663	36	0.27182	-9.9	18.843	46	0.08069
BID	10133	561.3	124.928	47	1	480.6	119.607	50	1	330.5	79.064	54	1	373	101.21	52	1	318.4	92.354	51	1	379.1	118.639	51	1	349.2	86.476	47	1	361.2	82.561	47	1	238.3	74.86	54	1	285.5	62.807	50	1	341.1	68.661	45	1	324.1	85.828	46	1
CPXM2	10138	1	30.75	39	0.55844	5.2	21.484	44	0.7342	8.8	22.688	42	0.85021	5.6	30.627	39	0.7773	9.6	28.565	40	0.87857	4.6	27.389	36	0.72429	5.4	25.206	43	0.77364	0.8	23.153	38	0.5546	5.7	20.746	37	0.7894	0	15.978	45	0.51153	10.1	25.327	46	0.90415	6.3	22.521	32	0.78386
TUB	10142	17.3	32.963	53	0.97547	17.1	29.962	52	0.96408	11.4	22.235	34	0.90157	15.5	36.688	34	0.95546	16.2	26.51	43	0.97429	16	30.362	41	0.96429	6.1	22.533	49	0.79226	6.1	23.848	36	0.8046	14.8	26.098	60	0.97421	15.7	29.229	47	0.97839	22.6	28.395	38	1	13.1	26.337	53	0.95533
PAPOLG	10148	27.4	30.818	37	1	15.8	25.713	49	0.9569	8.3	20.955	41	0.83738	20.9	32.227	55	0.99282	15.8	28.427	41	0.97286	6.5	18.659	40	0.78	11.4	23.895	31	0.9341	12.2	25.38	28	0.93822	9	27.868	36	0.88109	8.4	25.004	43	0.87176	16.5	22.753	38	0.98283	5.9	25.408	45	0.7781
PARD6G	10162	5.5	25.301	35	0.74747	19.3	27.095	54	0.97989	15.3	30.688	38	0.95578	22.5	36.965	52	0.99856	15.8	29.733	32	0.97286	19.5	33.524	61	0.98143	16.3	28.814	44	0.98567	16.9	22.709	50	0.98851	7.8	21.752	45	0.8596	11.8	24.67	41	0.9366	4.5	17.686	39	0.73391	8.3	23.184	41	0.87464
OR8H3	10167	14.5	32.498	46	0.94228	7	30.539	58	0.79454	1	22.299	37	0.56205	-1.3	22.953	37	0.45115	-0.7	19.861	30	0.48714	5.7	22.327	57	0.76	1	17.967	40	0.5788	7.1	23.665	54	0.85345	1.2	22.892	51	0.5745	0	17.323	58	0.51153	11.1	25.486	48	0.92418	1.1	19.961	42	0.57061
SLC5A7	10176	-0.5	26.727	34	0.48196	2.5	23.851	54	0.61925	-8.7	16.123	40	0.14123	-6.8	20.015	38	0.21983	-5.1	23.322	43	0.27143	-1.6	21.473	39	0.44857	-8.9	18.84	34	0.10458	-10	19.691	40	0.08477	2.2	26.066	49	0.62178	-5.2	21.973	46	0.23055	6	22.532	44	0.79399	-0.7	26.74	36	0.48127
C12ORF12	10184	-11.3	19.776	48	0.08514	-7.6	20.858	30	0.1954	-5.4	19.604	36	0.29101	-4.7	19.193	31	0.30316	-3.6	20.898	38	0.35286	3.1	27.815	44	0.67857	-0.1	24.318	36	0.50143	5	21.213	37	0.75575	-8.5	19.675	38	0.12464	-3.9	22.792	29	0.30259	6.2	22.951	54	0.80258	-2.1	22.757	41	0.39914
KRTAP12-2	10196	6.1	33.695	39	0.77345	18.8	34.874	45	0.97701	17.6	28.675	43	0.9729	18.8	34.447	39	0.98276	17.9	29.35	42	0.98	18.9	23.843	45	0.97857	7.4	27.281	43	0.83811	8.4	20.661	48	0.88218	15.1	25.456	36	0.97421	11.2	27.079	44	0.93084	13.1	27.309	40	0.95279	9.8	25.826	49	0.91643
FSTL3	10201	159.3	73.368	39	1	274.4	75.476	40	1	161.7	53.38	41	1	297.6	86.503	37	1	137.9	54.988	51	1	380.5	92.388	52	1	89.1	45.052	38	1	180.7	71	41	1	141.9	60.135	53	1	200.2	46.342	39	1	133.7	58.385	39	1	262	82.425	41	1
ATG16L2	10204	8.3	31.406	44	0.84127	12	31.789	44	0.91667	6.5	21.451	34	0.78317	19	28.384	39	0.98276	11.1	21.701	38	0.91	10	32.263	39	0.87143	8.5	26.708	38	0.8639	2.1	19.898	47	0.62069	5.7	25.031	43	0.78653	5.8	24.331	41	0.80115	19.7	33.448	42	0.99571	2.9	20.504	42	0.65418
CD86	10215	5.2	33.247	49	0.74459	4.3	23.023	40	0.6954	4.9	20.993	54	0.73324	6.9	25.246	42	0.80747	3.7	25.625	47	0.69143	14.4	27.086	45	0.95	1.7	26.3	47	0.61605	3.4	25.663	37	0.68391	-4.8	14.41	44	0.27221	6.3	23.501	56	0.81556	6.3	16.917	40	0.80687	5.4	19.66	39	0.76945
C1ORF121	10224	1228.7	265.14	43	1	1083.8	236.092	51	1	821.1	187.088	49	1	781.9	142.21	53	1	857.2	207.161	43	1	872.4	116.664	42	1	756.2	177.662	54	1	698.9	159.907	42	1	683.3	146.447	48	1	653.7	147.841	51	1	1245	262.036	49	1	992.8	200.806	43	1
TGFA	10240	56.2	48.388	47	1	40.1	36.594	48	1	18.9	29.641	39	0.98003	10.8	25.414	41	0.89512	16.8	36.129	51	0.98	19.6	34.829	46	0.98143	39.5	40.821	35	1	24.4	19.83	35	1	19.3	27.219	54	0.99427	7.7	21.849	45	0.85159	23.1	30.126	49	1	11.3	28.231	46	0.9438
CT45-3	10259	-4.3	29.022	32	0.31457	-4.1	22.019	38	0.33621	-0.9	22.565	42	0.47646	-7.9	16.584	26	0.1796	-3.5	20.44	29	0.35571	-1.1	28.521	34	0.47714	-3.5	21.854	39	0.31805	-4.8	18.398	39	0.26868	-5.1	17.426	28	0.26648	9.5	38.941	25	0.89193	-6.3	17.63	31	0.21459	-0.8	21.287	41	0.48127
DSCR1L2	10273	30.5	40.581	50	1	39.8	44.375	51	1	56.9	47.25	59	1	44	40.549	61	1	27.3	25.484	44	1	34.9	36.728	49	1	25.4	28.03	38	1	22.9	29.773	46	1	29.4	31.277	48	1	27.3	27.474	55	1	37.3	29.226	54	1	19.5	25.686	49	0.99568
S100A12	10279	-9.9	21.656	40	0.11111	-1.4	22.94	45	0.45115	-4.7	17.376	45	0.31669	-3	26.599	36	0.36925	-4.9	18.108	46	0.28571	2.1	23.504	39	0.63143	-5.4	25.751	35	0.23066	-3.3	19.865	36	0.34483	-10.3	16.766	45	0.0702	-6.5	20.501	34	0.18156	-9	15.708	46	0.11874	-10.4	19.608	48	0.07349
GSTM1	10280	135.4	46.834	52	1	67.8	33.702	50	1	142.3	48.424	46	1	63.1	38.911	55	1	108.2	47.784	56	1	54	37.364	60	1	84.3	37.56	56	1	74.3	34.788	39	1	113.7	38.44	64	1	58.9	40.901	40	1	151.7	58.426	50	1	64.6	38.106	42	1
RGMB	10286	88	50.695	35	1	50.5	46.821	35	1	30.7	26.783	51	1	32.7	37.381	38	1	15.5	22.853	39	0.97	28	26.774	31	1	32.5	30.385	34	1	31.4	28.77	43	1	25.8	19.881	28	1	15.7	21.501	33	0.97839	21.4	21.7	37	0.99857	33.7	33.919	29	1
EPM2A	10289	49.9	37.577	24	1	44.8	32.819	30	1	39.9	42.341	26	1	24.5	33.556	27	1	30	30.899	43	1	22.5	32.57	28	0.99714	28.6	24.565	32	1	44.8	34.072	42	1	21.6	24.9	39	0.99857	26	22.462	37	1	51.5	38.029	39	1	23.7	25.011	29	1
KHK	10292	2.8	26.71	41	0.65079	4.4	23.945	47	0.70402	5.6	22.257	52	0.75036	22.7	39.158	39	0.99856	-1.4	25.077	46	0.45143	0.4	27.457	42	0.54857	1.4	24.548	41	0.60602	0.1	21.127	50	0.49425	10.7	28.647	53	0.90688	-1.9	17.967	44	0.39337	4.2	25.518	43	0.72246	-3.4	19.004	38	0.32133
CSNK1E	10296	936.6	243.617	40	1	1259.7	246.584	40	1	780.6	183.107	51	1	832.5	186.987	54	1	664.5	160.865	45	1	642.7	137.112	61	1	887.1	179.719	38	1	897	192.047	57	1	594.7	134.343	47	1	597.4	130.961	41	1	590.4	115.349	47	1	587.6	146.597	55	1
ATG4A	10301	1.9	31.365	44	0.61616	4.2	25.961	59	0.69109	0.3	26.985	45	0.51641	0.9	18.83	32	0.55603	0.2	30.168	37	0.52429	5.5	31.789	46	0.75571	9.9	32.647	45	0.89255	1.4	18.907	42	0.57902	-7.6	17.696	42	0.15043	1.7	22.067	35	0.61527	16.3	41.055	35	0.9814	5.8	24.482	43	0.77666
CCL2	10307	3852.7	847.423	32	1	12475.4	2269.89	34	1	2005.3	521.442	32	1	14497.1	2910.2	47	1	2411.8	457.1	29	1	14191.5	3293.04	39	1	2141.6	474.921	48	1	8761.2	1721.97	32	1	2475.6	571.048	28	1	12929.6	2227.89	38	1	3671.2	666.713	34	1	14928.6	2380.57	33	1
CEBPE	10332	31.3	29.9	47	1	37.7	36.784	46	1	23.8	30.524	60	0.99715	27.1	29.074	45	1	25.5	33.19	44	1	25.9	34.616	45	1	12.1	27.396	58	0.94699	17	26.629	49	0.98851	14.1	22.824	46	0.96705	15.7	27.817	44	0.97839	36.3	45.594	47	1	22	26.627	46	1
CRELD1	10338	509.8	125.743	44	1	410.9	93.528	46	1	374.4	97.071	43	1	353.6	90.838	45	1	364.6	110.916	46	1	303.3	82.374	48	1	327.6	97.98	40	1	286.4	73.819	43	1	279.9	91.432	47	1	226.7	62.279	46	1	381.2	86.635	46	1	297	124.947	42	1
FPR1	10343	-1.6	26.578	38	0.43867	6.1	19.304	33	0.77299	15.7	30.631	37	0.95863	19.4	21.904	42	0.9842	11.5	25.812	44	0.91857	10.9	26.734	29	0.90429	18.4	25.58	45	0.99284	12.3	22.833	37	0.93966	5.6	15.119	40	0.7851	9.8	24.632	46	0.90058	9	17.521	28	0.88841	7	19.842	35	0.81412
UMODL1	10348	3.7	28.346	47	0.68687	-6.2	22.177	38	0.24569	-9.6	18.083	46	0.11983	-3.6	21.62	34	0.34626	3.8	36.508	42	0.69857	-9.7	17.395	25	0.10857	-7.6	16.467	29	0.1447	6.2	29.456	28	0.81034	-1.1	25.958	42	0.44842	-7.1	13.06	31	0.15994	-2.2	20.421	40	0.3834	0.3	18.195	31	0.52882
MTX2	10356	-7.4	29.977	39	0.18759	-8	20.939	38	0.18534	-1.4	24.178	47	0.45364	7.9	33.907	48	0.83908	-0.6	27.361	46	0.49571	-5.1	22.276	30	0.26	-2.6	24.255	45	0.37106	-2.3	22.005	28	0.40086	-2.3	16.185	41	0.38682	-7.1	21.056	41	0.15994	-8.5	18.17	30	0.12732	-7.7	19.364	48	0.14121
FHOD1	10358	1119.1	252.551	45	1	894.9	226.476	49	1	462.9	104.775	34	1	477.1	130.934	51	1	471.8	125.41	44	1	497.3	105.024	45	1	903.7	203.511	59	1	563.9	103.958	49	1	434.2	90.3	44	1	383.7	72.398	57	1	523.2	143.248	52	1	436.9	113.765	54	1
FLJ20433	10360	66.8	56.047	42	1	46.7	35.232	40	1	40.1	32.624	46	1	7.1	26.748	44	0.81178	32.6	29.914	30	1	22	32.952	43	0.99571	58	36.578	45	1	32.9	30.697	47	1	19.3	23.124	46	0.99427	-2	16.486	42	0.38761	31.3	33.087	43	1	11.4	23.155	46	0.94525
PKP1	10369	-2.7	25.689	30	0.38961	-3	17.511	36	0.38075	2.6	28.622	38	0.63195	-1.9	24.398	47	0.42672	-5.3	16.062	43	0.26286	1.7	24.498	52	0.61286	-2.5	19.944	46	0.37106	-2.6	22.931	42	0.38075	4.1	29.05	39	0.72493	-3.8	19.912	35	0.30403	-6.6	19.7	42	0.20172	-3.7	22.943	42	0.29827
C1GALT1	10370	146.4	66.07	59	1	120.2	58.227	43	1	97	46.167	45	1	85.2	49.058	33	1	91.8	55.998	39	1	100.6	48.566	31	1	65.9	41.433	45	1	60.5	38.619	46	1	70.8	45.85	38	1	55.7	29.722	32	1	113.9	48.236	39	1	89.3	48.367	41	1
LOC122258	10372	13.6	29.465	46	0.93506	-4.1	14.11	34	0.34052	9	21.978	40	0.85307	-0.7	17.714	31	0.4727	4.3	23.087	28	0.71571	-1.3	21.615	35	0.46714	-1	21.896	42	0.46705	0.7	18.15	40	0.54885	3	21.182	34	0.66762	8.1	21.913	28	0.86744	-6.7	12.429	32	0.19313	6.5	22.591	23	0.79395
TTC6	10376	3.4	30.939	61	0.67677	4.2	24.624	58	0.69109	3.3	21.4	38	0.65478	3.8	28.122	55	0.68966	-1.4	24.693	53	0.45143	-1.6	18.22	51	0.44714	7.5	26.065	46	0.83954	0.2	17.8	45	0.5	2.2	18.653	40	0.62178	4.9	24.048	50	0.77378	-3	20.881	45	0.34049	7.5	26.312	51	0.82421
PCDHGB7	10379	-12.6	18.34	22	0.06349	-11.9	22.294	23	0.09052	-11.8	21.812	34	0.07133	-9.7	18.705	26	0.11782	-10.1	20.983	49	0.08857	-7	21.476	37	0.19286	-9	18.282	36	0.10315	-5	20.736	37	0.25718	-2.7	18.981	27	0.36819	-3	22.237	32	0.33573	-9.9	17.838	36	0.09442	-4.1	27.749	23	0.27233
IL5	10386	9.3	34.037	52	0.87157	15.5	27.722	49	0.95259	10.5	26.997	39	0.88445	4	25.254	41	0.70402	-0.5	24.875	40	0.50143	11.6	32.924	58	0.91571	6.2	24.08	45	0.80372	8.5	21.352	50	0.88362	1.8	20.639	57	0.60745	13.2	28.014	48	0.94669	5.7	28.566	48	0.78255	0.8	20.136	53	0.54755
C1ORF120	10397	24.3	43.44	46	0.99711	33.1	40.131	56	1	26.3	33.575	53	0.99857	25.2	32.528	38	1	58.5	67.004	40	1	36	34.234	58	1	24.7	26.044	56	1	26.4	39.871	37	1	13.2	25.565	41	0.95415	31.8	30.956	44	1	50.9	49.467	44	1	27.2	33.198	46	1
TGM5	10402	-9.8	19.289	38	0.11544	-7.9	25.585	40	0.18678	-14.2	19.756	46	0.03994	-4.6	27.131	42	0.31466	-6.1	25.031	30	0.23571	-9.1	24.66	37	0.12	-8.5	19.541	41	0.11748	-14.5	11.393	30	0.01724	-4.6	18.087	32	0.28367	-13.2	16.672	38	0.02738	-13.8	17.056	39	0.03004	-4	20.67	39	0.2781
PTPRS	10403	12	30.148	37	0.91198	-4.5	19.031	40	0.32184	2.4	29.117	44	0.62767	6.7	20.228	35	0.80316	6.5	28.998	35	0.78714	4.3	22.967	43	0.71571	11.3	26.971	48	0.93123	10.7	25.489	35	0.92385	3.8	20.644	52	0.7063	6.4	25.415	29	0.81556	2.1	21.271	49	0.60658	0.3	21.435	47	0.53314
OTUD6B	10414	38.7	42.642	33	1	31.2	30.813	48	1	92.3	45.696	34	1	88.2	45.831	46	1	99.7	35.515	35	1	90.3	37.646	38	1	27.7	34.756	47	1	22	22.541	46	1	76.7	21.437	36	1	81.7	44.261	37	1	138.7	51.317	51	1	95.2	54.134	43	1
AP1B1	10424	1909.4	426.92	24	1	1316	234.244	44	1	734	146.556	35	1	1023.5	190.93	35	1	786.5	179.209	32	1	749.2	149.019	33	1	1228	258.377	42	1	911.5	176.632	32	1	544.4	131.006	38	1	662.8	176.347	43	1	743.3	129.5	31	1	649.1	149.97	46	1
PAEP	10438	23.7	44.142	40	0.99567	6.4	29.972	46	0.78017	15	29.355	50	0.9515	11.1	28.809	50	0.89799	5.7	24.429	42	0.76143	16.1	28.729	55	0.96429	2.8	20.92	40	0.66762	6.3	24.108	48	0.81466	13.6	22.614	46	0.96132	6.4	18.682	51	0.81556	11.4	26.249	41	0.92704	9.1	26.221	53	0.89914
KTI12	10446	390.5	137.964	50	1	305.6	86.036	60	1	279.8	111.332	47	1	321.1	82.874	70	1	249.2	82.774	40	1	282.3	87.562	56	1	248.3	60.84	56	1	242.3	67.982	55	1	239.5	79.588	37	1	264	103.116	52	1	304.8	91.535	52	1	261	74.975	47	1
UHRF1	10458	137.9	66.525	32	1	116.3	47.993	45	1	657.7	159.745	48	1	633.3	130.472	49	1	467.8	103.169	39	1	347.6	99.691	44	1	89.3	38.06	33	1	103.9	37.141	37	1	562.3	119.472	40	1	500.3	120.619	42	1	348.5	90.173	40	1	265.4	118.693	29	1
LOC388389	10471	24.3	32.248	53	0.99711	33.3	31.014	47	1	20.3	32.086	52	0.99144	22.5	30.049	59	0.99856	13.2	13.442	37	0.94571	13.3	18.09	45	0.93857	19.6	26.646	51	0.9957	20.7	26.14	44	0.99856	20.8	25.405	53	0.9957	30.6	30.886	47	1	30.2	31.464	60	1	24	27.149	55	1
LOC90355	10477	141.7	46.619	37	1	116.3	44.076	38	1	40.6	27.966	48	1	73.6	28.858	37	1	95.8	36.004	39	1	148.4	48.428	40	1	81.5	31.467	36	1	83.8	32.102	36	1	43.8	26.965	41	1	62.8	31.945	45	1	158.1	45.275	40	1	129.3	59.494	49	1
FBXL21	10487	-4.1	22.563	40	0.31746	3.8	30.82	43	0.68247	0.4	21.491	34	0.52211	2.4	21.429	36	0.62069	6.8	26.93	36	0.80143	6.1	27.951	38	0.77286	5.9	22.425	29	0.78797	-4.8	18.617	48	0.26868	4.7	22.473	47	0.74355	1	19.279	40	0.57637	6.7	24.465	46	0.81688	13	25.263	35	0.95533
KRTAP11-1	10504	-7.1	28.003	49	0.19048	-7.4	21.077	41	0.20115	0	25.642	42	0.50642	8.1	26.959	48	0.83908	0.6	19.189	46	0.54571	-7.4	17.099	42	0.17857	0.1	21.206	36	0.5086	-1.2	17.831	37	0.43678	10.4	27.291	49	0.90544	-2.1	22.456	48	0.37608	5.8	26.098	37	0.78827	0.5	25.126	41	0.53746
PRC1	10524	55	40.469	29	1	44.3	33.455	51	1	968.8	151.482	43	1	328.9	77.26	65	1	496.6	102.029	52	1	164.3	51.033	47	1	33.8	30.105	48	1	34.2	29.324	53	1	922.4	185.217	60	1	283.6	69.998	47	1	609.1	134.288	59	1	145.5	62.794	40	1
IL1F8	10538	-2	27.034	50	0.41847	-4.9	22.692	58	0.30603	-3.5	19.648	53	0.36519	-1.7	25.668	48	0.43678	-4.2	25.242	46	0.32286	-3.8	25.763	38	0.31714	3	20.573	48	0.67479	-1.6	21.126	48	0.41954	-7	18.642	52	0.16476	-9.6	12.761	67	0.09654	-7.1	19.202	43	0.17883	-1.9	20.797	40	0.40922
TM6SF1	10541	1195.4	293.472	50	1	1311.7	255.576	43	1	719.7	137.576	53	1	770.3	193.57	41	1	974.3	225.218	36	1	1074.9	208.939	56	1	721.3	156.678	45	1	933.9	213.367	52	1	688.7	133.808	45	1	638.2	117.681	42	1	1210.5	215.218	49	1	1189.9	236.409	47	1
ANKRD13	10543	551	132.918	42	1	339.5	86.023	59	1	395.7	85.53	57	1	322.1	83.285	41	1	372.3	79.399	35	1	306.2	91.672	53	1	240.7	71.893	45	1	244.6	74.786	50	1	354	91.604	45	1	278.3	71.999	51	1	453	113.07	47	1	287.3	80.622	42	1
SP110	10546	30.3	37.386	62	1	45.6	31.621	53	1	22.4	19.678	34	0.99572	36.3	26.644	44	1	-0.4	22.306	39	0.51	18.3	19.998	39	0.97714	23.5	31.384	54	1	28.3	28.412	48	1	15.1	23.1	54	0.97421	40.7	36.348	50	1	13.1	19.533	43	0.95136	11	19.153	59	0.94092
MGC33839	10551	11.2	27.801	38	0.90476	12.9	31.485	54	0.92241	6.3	25.061	42	0.77175	18.5	26.631	50	0.97989	22.2	31.117	37	0.99429	15.1	31.076	49	0.95714	20.4	25.917	39	0.9957	8.4	16.892	49	0.88218	15.7	26.75	38	0.97994	6.5	27.663	38	0.81844	13.3	21.025	63	0.95851	7.5	19.486	57	0.82565
ITIH5L	10561	12.9	31.841	45	0.92641	15.3	25.365	47	0.95115	2.3	24.237	49	0.61769	10.6	29.467	54	0.89368	11.8	22.693	51	0.92429	9.7	28.191	37	0.86429	4.7	22.071	42	0.74355	3.7	21.734	44	0.70115	16.4	26.559	32	0.98567	2.7	20.792	62	0.66571	7.1	25.685	45	0.8269	3.9	25.08	45	0.71037
SLC2A4RG	10563	227.4	73.561	44	1	231.7	70.609	49	1	203.7	65.689	48	1	183	71.239	50	1	308	66.385	68	1	249.9	68.716	52	1	160.4	55.462	44	1	165.8	56.62	45	1	151.2	54.533	47	1	122.6	41.928	51	1	257.6	69.279	55	1	194.8	57.076	51	1
PTCD1	10575	111.9	51.444	48	1	117.1	45.314	59	1	111.4	48.053	48	1	94.9	36.967	47	1	72.9	39.586	48	1	85.5	44.634	52	1	80.3	35.733	50	1	82.7	36.88	50	1	57.9	35.853	37	1	70.6	34.084	56	1	64.7	39.029	45	1	63	36.103	47	1
ADAM33	10576	8.9	25.964	39	0.85281	8.7	25.213	37	0.84052	6.8	34.225	46	0.79173	13.5	24.199	47	0.93822	4.7	23.669	50	0.72571	5.7	23.115	58	0.76	3	25.363	48	0.67335	5.9	25.351	57	0.79741	5.3	24.528	53	0.77937	8.2	24.77	39	0.86888	10.8	27.629	52	0.91989	6.6	26.117	46	0.79971
PLA2G4A	10592	2369.6	525.383	43	1	4326.1	804.919	42	1	801.8	193.719	58	1	2628.2	420.406	44	1	464.2	126.138	40	1	1589	316.387	44	1	1354.9	267.457	43	1	3074.7	534.374	43	1	727.7	160.046	46	1	2307	402.643	48	1	633	137.806	44	1	1639.3	389.021	33	1
PTDSS1	10593	1065.8	199.117	41	1	792	192.344	40	1	985.9	193.63	35	1	768.6	183.702	40	1	1041.4	213.567	41	1	775.3	171.881	43	1	668	124.916	37	1	555.6	96.176	36	1	864.3	165.538	48	1	592.8	113.132	36	1	1122.7	217.185	47	1	749.6	163.751	36	1
MS4A5	10608	3.9	33.259	44	0.7013	-6.7	16.416	25	0.22701	6.9	29.398	34	0.79458	6.6	31.057	31	0.79741	-0.6	24.545	47	0.48714	-1.8	23.657	32	0.44143	-0.8	20.035	42	0.47278	-4.6	17.19	38	0.27155	4.4	27.509	42	0.73496	8.8	27.836	51	0.87752	2.7	22.344	51	0.64092	8.4	27.562	39	0.87464
EHD4	10609	2019	465.196	43	1	2257.7	508.741	45	1	2163.3	429.974	43	1	2557.5	419.62	51	1	1383	240.103	45	1	1632.8	340.554	49	1	1297	224.36	45	1	1728.2	311.653	43	1	1719.7	347.264	61	1	2122.9	445.504	47	1	1405.7	302.284	42	1	1711.1	410.918	33	1
MED18	10639	35.6	40.992	48	1	22.7	36.139	43	0.98851	9.6	27.016	45	0.86876	16.5	24.817	33	0.96695	10.3	28.833	45	0.89286	15.6	29.578	32	0.96143	13.3	28.601	40	0.96132	3.7	18.886	36	0.70115	8.5	24.461	43	0.87536	15.6	21.603	41	0.97839	21.5	35.947	55	0.99857	15.7	31.873	40	0.98703
ZNF93	10653	43.7	46.151	39	1	53.1	45.376	51	1	42.1	36.3	46	1	57.6	36.059	49	1	44.3	38.756	44	1	39.5	33.123	39	1	41.1	42.206	38	1	37	33.868	42	1	44.9	43.097	29	1	31.4	32.942	36	1	31.7	29.622	40	1	36.9	30.015	41	1
FAT	10672	1589.6	290.257	50	1	860.8	224.277	44	1	441.4	117.394	45	1	257.8	71.675	50	1	261.6	68.848	41	1	314.2	88.232	35	1	540.6	121.946	45	1	567	128.051	37	1	373.5	90.962	31	1	173.5	50.183	41	1	307.4	95.038	33	1	232	67.564	37	1
NNT	10674	19.7	34.71	36	0.98268	20.9	33.716	30	0.98563	20.4	31.912	34	0.99144	11.7	25.271	39	0.91236	16.5	31.883	34	0.98	38.1	46.001	40	1	13	33.611	41	0.95702	9.9	32.106	38	0.91092	8.1	18.136	36	0.86533	15.5	26.41	37	0.97695	27.5	32.913	41	1	25.2	49.71	32	1
NRM	10682	51.5	32.938	44	1	41.5	39.311	55	1	69.1	38.57	37	1	75.6	46.314	52	1	44.3	31.308	31	1	45.5	29.758	45	1	31.3	35.123	61	1	24	26.613	47	1	74.6	45.654	50	1	54.7	33.617	47	1	46.6	37.014	61	1	53.1	40.57	46	1
RGSL2	10685	-8.9	25.584	39	0.13997	-2.3	26.948	33	0.39512	-3.8	20.912	54	0.34807	0.6	31.309	33	0.54741	-6.8	21.861	55	0.20857	4.2	20.751	41	0.71286	-6	21.89	53	0.19771	-1.2	17.226	36	0.43534	-7.6	13.03	39	0.15043	-2.1	23.065	49	0.37608	-0.7	25.617	31	0.46352	-4.7	18.031	38	0.24928
PLD5	10722	-2.6	28.47	39	0.3925	-3.4	22.873	49	0.36063	-8.5	22.234	40	0.15264	-2.6	22.01	41	0.38218	-3.6	21.238	34	0.35143	-6.4	20.412	41	0.22143	-1	19.878	42	0.46275	0.9	23.453	35	0.56034	-8.7	16.738	32	0.12178	1.3	16.945	34	0.59942	-2.2	19.101	40	0.38627	-1.8	18.196	32	0.41931
LRP16	10731	66.5	35.936	39	1	22.8	30.392	45	0.98994	49.6	32.776	45	1	25.3	31.657	40	1	36.5	30.916	44	1	19.3	27.372	43	0.98143	64.8	34.24	45	1	21.4	31.194	50	0.99856	43.9	29.605	45	1	4.7	19.29	36	0.76945	25.3	23.529	49	1	9.6	19.042	30	0.9121
MUS81	10746	337.6	108.8	42	1	304.3	70.025	30	1	222.5	77.077	52	1	199.2	64.537	44	1	169	62.224	53	1	211.9	70.586	47	1	177.7	67.176	49	1	196.6	65.026	33	1	185.5	57.706	46	1	165.8	59.701	44	1	212.9	56.703	34	1	183.8	49.167	32	1
PREX1	10754	258	117.639	61	1	96.3	69.739	42	1	124.2	45.71	53	1	75.2	43.76	43	1	76.9	65.28	51	1	42.1	49.12	47	1	168.2	66.395	54	1	79.3	59.106	39	1	117	72.886	43	1	55.4	36.386	41	1	63.4	41.024	41	1	30.2	20.851	48	1
SLCO3A1	10767	-0.8	28.405	35	0.47619	-12.2	19.664	34	0.08046	-4.1	23.857	43	0.33952	-2.7	19.347	34	0.37787	-7.4	21.251	41	0.18	-4	19.535	32	0.31143	-0.5	23.497	34	0.48281	1.5	20.952	34	0.58477	-3.9	18.306	30	0.31232	2.7	18.4	27	0.66571	-4.5	20.148	37	0.27754	-7.3	18.305	29	0.15994
DDX27	10768	402.1	110.55	55	1	450.4	112.329	53	1	320	75.993	52	1	386.1	85.375	41	1	165.4	56.23	46	1	256.3	64.804	48	1	285.8	85.929	47	1	285.3	76.339	45	1	207.9	51.253	61	1	269	73.19	43	1	174.9	60.948	38	1	173.8	53.721	46	1
DHCR7	20010	340.2	101.858	50	1	417.4	126.203	49	1	448.2	119.041	56	1	824.9	185.107	52	1	183.1	63.048	42	1	286.9	79.306	48	1	224.2	74.689	54	1	292.8	96.736	33	1	366.1	93.598	40	1	625.1	153.282	40	1	171.6	50.995	45	1	260.5	86.632	52	1
ZBTB11	20019	92.4	39.321	39	1	46.7	36.046	35	1	34.7	36.253	40	1	40.7	36.955	31	1	40.3	43.962	36	1	30.3	30.981	32	1	36.9	42.222	32	1	17.2	17.411	30	0.98851	13.7	26.798	33	0.96418	25.8	30.442	45	1	45.4	28.392	41	1	29.1	30.748	31	1
EIF4E2	20021	1845.4	395.478	60	1	1955.5	386.449	57	1	1170.2	210.382	40	1	1329.2	238.582	48	1	1185.4	237.963	59	1	1445.6	324.122	57	1	1302.8	260.615	55	1	1367.4	306.34	60	1	1044.7	223.288	59	1	1122.5	257.521	42	1	1325.8	292.482	44	1	1501.3	341.312	48	1
MRPL48	20022	863.2	178	43	1	605.6	164.498	48	1	616.2	114.739	48	1	549	138.348	52	1	575.9	151.22	48	1	574	142.522	40	1	523.6	126.408	44	1	468	127.865	32	1	608.9	128.698	39	1	456	93.436	42	1	750.7	195.215	44	1	643.5	159.89	61	1
HOXB9	20026	303.3	90.288	56	1	362.4	91.179	37	1	92.8	41.086	59	1	281.6	87.668	41	1	117.6	51.451	44	1	236	62.901	49	1	211.6	69.708	53	1	279.1	74.911	39	1	73.2	33.688	62	1	203.7	69.958	67	1	138.8	47.577	50	1	238	72.672	37	1
LOC441179	20040	23.5	35.062	47	0.99567	9.5	26.602	42	0.85057	12.3	26.656	52	0.91726	9.6	26.419	49	0.87069	7.3	28.313	44	0.81857	9.7	35.577	36	0.86429	11.3	27.462	60	0.93123	8.8	29.971	44	0.88362	10.6	25.803	64	0.90688	-2.8	16.016	60	0.34006	3.2	24.622	46	0.67382	5.1	22.478	41	0.7536
ZNHIT4	20041	120.9	78.008	37	1	102.3	52.318	47	1	75.4	35.78	56	1	86.1	35.257	48	1	65.5	33.116	49	1	51.7	32.674	48	1	75.6	26.056	38	1	75.3	34.608	33	1	54.6	32.088	43	1	66.7	38.332	34	1	58.9	39.723	43	1	39.8	24.062	47	1
ADAM33	20050	-1.9	27.033	43	0.42569	12.1	33.082	16	0.91667	5	19.448	36	0.73609	11.5	24.248	31	0.90517	11.2	25.502	33	0.91286	15.9	30.534	22	0.96429	0.5	21.111	37	0.53725	8	25.811	28	0.87356	9.9	25.32	31	0.89685	18.5	30.221	35	0.99568	2.1	18.703	33	0.60944	2.2	17.976	31	0.62968
HECA	20053	165.5	84.022	61	1	126.4	65.288	50	1	114.2	66.852	49	1	81.9	47.974	39	1	106.4	61.362	49	1	89.7	48.167	49	1	100.4	52.647	51	1	75.9	45.131	56	1	60.3	37.069	47	1	59.6	46.796	44	1	101.7	41.587	37	1	70.2	46.082	38	1
EXOC2	20056	409.9	102.971	44	1	378.2	72.196	55	1	278.2	74.119	74	1	286.5	83.555	55	1	251.6	73.705	46	1	243.8	73.336	52	1	306.9	75.358	43	1	322.3	97.773	49	1	235.9	54.575	39	1	220	64.318	49	1	280.7	100.202	34	1	236.2	75.328	63	1
C6ORF152	20059	11.9	31.884	46	0.91198	21.2	31.708	41	0.98563	21	34.288	41	0.99287	17.7	27.402	57	0.9727	7.5	20.169	50	0.82	9.8	27.083	48	0.86714	17.2	28.564	47	0.98854	17.6	29.25	39	0.98994	13	22.6	42	0.94986	8.4	28.259	33	0.87176	8.6	21.853	41	0.87983	14.5	17.445	45	0.97262
MCTP1	20064	1.4	23.432	40	0.57431	4.3	29.914	34	0.69828	6.6	15.724	35	0.78602	10.7	26.461	33	0.89368	12.3	25.377	41	0.93286	20.1	29.12	34	0.98429	6.3	18.463	27	0.80372	7.7	21.234	37	0.86638	11.2	20.393	44	0.91977	15.6	26.523	38	0.97839	6.5	27.141	41	0.80973	10.6	21.17	35	0.93516
SLC9A7	20066	48.8	43.442	41	1	22.1	22.297	37	0.98563	15	24.061	32	0.9515	11.6	30.647	40	0.91092	12.7	21.47	39	0.94429	12.1	33.592	45	0.92429	16.7	18.825	32	0.98567	17.1	24.912	43	0.98851	6.3	25.915	39	0.81089	8.8	29.825	49	0.87752	10.2	24.448	32	0.90415	9.1	23.472	34	0.89914
ATP5E	20072	17490.4	3080.3	52	1	15224.6	2531.39	47	1	13291.6	1790.42	36	1	12752.9	2414.55	52	1	11909.8	2383.41	56	1	13158.4	2482.26	40	1	13319.3	2491.89	37	1	12380.3	2264.84	37	1	15613.1	2464.15	49	1	11918.8	2351.64	44	1	17828.8	2707.83	54	1	17157.1	2698.52	41	1
LOC91614	20095	0.6	21.834	51	0.53824	4.8	27.472	48	0.71408	14.8	33.9	53	0.94722	1	22.475	45	0.55747	-4.2	21.034	41	0.32571	3.7	25.857	56	0.69714	2.8	22.185	41	0.66762	-2.3	22.69	48	0.40086	7.5	25.028	55	0.85673	3.3	24.235	51	0.69885	2.4	26.453	45	0.62518	4.7	23.961	45	0.73055
C10ORF83	20100	48.5	37.715	47	1	68.9	48.712	39	1	53.5	38.504	47	1	44.5	30.865	52	1	33.1	19.02	30	1	59.7	45.984	35	1	51.1	54.033	35	1	46.4	36.204	41	1	26.1	31.756	38	1	37.3	44.202	35	1	50.5	26.14	33	1	45.8	25.098	34	1
PCDHGA11	20102	1.2	31.788	33	0.56421	-11.6	18.53	28	0.09626	-4.6	21.975	31	0.31954	-1.2	23.271	45	0.45546	-4.2	17.502	34	0.32286	-3.3	23.769	40	0.34571	7.2	22.2	32	0.83668	3.3	21.474	31	0.68247	7.3	20.334	35	0.851	5.4	25.633	43	0.79251	4.7	24.294	33	0.74249	1.5	19.049	32	0.59222
UBE2L6	20110	136.8	59.987	38	1	246.5	70.253	34	1	220.6	67.823	45	1	726.6	154.092	41	1	135.1	41.256	43	1	312.4	80.495	23	1	106.4	45.173	39	1	272.2	82.534	40	1	229.3	75.926	38	1	765.4	150.301	40	1	174.4	51.337	45	1	334	83.474	39	1
MRPL15	20136	5074.6	833.104	47	1	3971.9	821.825	54	1	4795.5	911.76	34	1	4564.4	921.337	58	1	4012.7	804.265	62	1	4189.8	759.594	69	1	3144.9	617.032	62	1	3197.4	597.872	62	1	4262.2	820.808	56	1	3588.2	529.492	58	1	5038.6	976.035	54	1	4420.9	811.302	59	1
2008-09-06	20154	5.5	27.184	48	0.74892	11.8	28.526	54	0.91092	5.1	23.144	48	0.74037	15.4	25.86	43	0.95546	9.2	25.757	48	0.86857	4.9	26.171	45	0.73429	11.4	28.419	56	0.93553	7.2	17.83	46	0.85632	4	17.512	53	0.72493	1.7	19.447	42	0.61527	5.9	18.407	44	0.7897	5.9	17.701	48	0.77954
LOC440248	20161	8	28.655	39	0.83405	9.7	32.547	34	0.85632	9.5	23.634	43	0.86591	3.2	20.869	42	0.66092	20.5	27.543	31	0.99	10.1	19.132	46	0.87429	4.9	21.449	37	0.75072	6.6	20.7	31	0.82759	7.7	20.387	38	0.85817	6.4	26.252	35	0.81556	7.9	25.643	32	0.8598	4.1	20.754	44	0.71326
HEPH	20176	15.7	33.702	35	0.96392	4.8	26.668	37	0.71408	15.3	37.452	42	0.95578	10	26.637	53	0.88075	11.6	23.12	39	0.92143	0.4	19.573	33	0.55	18.5	31.932	39	0.99427	10.8	27.386	42	0.92385	5.5	24.153	48	0.7851	2.4	27.191	44	0.66138	4.9	27.489	34	0.7525	3.6	19.484	53	0.69164
SBDS	20181	1133.5	276.309	35	1	1031.9	326.613	43	1	879.6	263.785	43	1	1120.1	296.248	47	1	951.7	232.804	48	1	1184.8	322.502	55	1	795.6	245.926	46	1	773.8	201.099	54	1	716.8	209.345	41	1	803.8	233.401	43	1	989.6	244.84	47	1	1118	316.101	55	1
DNAJB14	20196	725.5	180.406	49	1	458	175.479	44	1	269.3	75.735	44	1	295.2	93.464	48	1	253.8	69.569	48	1	309.4	109.491	36	1	298.6	105.439	39	1	296.6	101.714	49	1	197.8	62.441	31	1	250	85.589	43	1	383.1	96.922	47	1	314.3	98.221	36	1
FAM64A	20202	3	20.803	46	0.65801	13.9	25.39	39	0.93391	199.5	72.847	47	1	63.9	43.566	49	1	131	50.413	48	1	22.1	20.42	46	0.99714	-1.7	21.593	48	0.42264	7.9	21.525	54	0.87356	192.9	60.331	50	1	59.9	36.824	38	1	104	35.222	37	1	23.7	20.05	48	1
SLC8A3	20204	6.5	28.417	55	0.79076	14.8	33.258	67	0.9454	2.5	30.575	46	0.63053	30.6	28.606	45	1	4	25.538	37	0.71143	12.2	31.46	44	0.92714	7.1	24.27	51	0.83381	1.3	17.162	34	0.57471	4.3	25.154	44	0.73352	15.4	33.97	45	0.97406	2.1	19.06	47	0.60658	12.5	27.363	36	0.95245
DKK3	20220	14749.8	3676.11	47	1	12470.2	3369.38	42	1	7573.8	1647.93	49	1	5869.6	1340.64	32	1	7613.9	1555.57	48	1	6750.4	1152.97	47	1	9055.2	1600.76	49	1	9851.1	2127.38	37	1	5365.2	1071.95	46	1	4671.9	890.927	47	1	8305.2	1899.62	58	1	6032.9	1368.2	51	1
MGC17624	20224	323.8	116.695	46	1	336	114.774	39	1	279.5	100.301	47	1	150	64.853	41	1	262.4	80.287	33	1	227.7	73.64	40	1	253.3	80.153	33	1	243.3	93.502	44	1	164.6	66.033	43	1	113.1	52.469	46	1	202.9	83.013	30	1	182.9	78.237	48	1
FLJ16165	20246	-0.2	23.198	42	0.50505	6.4	30.918	57	0.78017	4.9	35.342	50	0.73324	-5.8	22.299	40	0.25862	4.2	20.925	36	0.71429	-3.2	21.622	44	0.34857	-0.2	24.245	32	0.49713	0.4	21.295	46	0.51293	5	30.12	33	0.75931	2.8	29.068	43	0.66859	-8.9	16.819	43	0.12017	-4.8	17.262	48	0.24496
FLJ45717	20273	9.8	28.517	48	0.88456	0.5	21.513	44	0.53879	3.4	20.079	49	0.66049	8.9	25.859	49	0.86207	-1.4	19.064	33	0.45143	3.5	22.531	46	0.68571	1.1	25.289	46	0.59169	2.3	22.179	40	0.62644	2.3	20.158	44	0.62607	-2.8	17.937	52	0.34006	-1.8	18.705	48	0.41488	7.4	25.521	58	0.82277
ADIPOR2	20274	1990.8	545.712	43	1	1730.4	261.628	37	1	1481.8	308.601	50	1	1752.1	304.42	46	1	1537.4	338.021	49	1	1479.3	257.559	58	1	1191.9	246.993	37	1	1076.4	186.354	40	1	984.4	146.045	38	1	1258.1	267.637	39	1	1565.2	323.106	45	1	1225.6	290.121	47	1
C1ORF172	20279	4.3	27.977	43	0.71429	2.9	27.259	36	0.63937	4.7	33.068	49	0.72325	4.7	26.333	44	0.73707	2.3	18.565	54	0.62	7.3	32.74	45	0.80857	5.9	26.812	43	0.78797	7.8	23.212	52	0.87213	2.6	15.943	39	0.6533	-0.3	18.494	42	0.4928	-2.5	18.814	53	0.3691	5.8	25.758	45	0.77522
SUCLA2	20288	339.9	88.148	56	1	232.5	73.238	59	1	190.1	54.908	47	1	165.3	48.564	40	1	134.9	49.56	63	1	150.7	55.495	53	1	161.9	57.067	46	1	156.4	61.241	61	1	138.6	54.644	60	1	128.3	45.561	52	1	241.2	72.63	47	1	154.2	59.904	53	1
PKHD1	20292	0.8	26.763	41	0.54834	-2.6	21.948	38	0.38793	-3.8	24.592	44	0.34807	7.6	23.569	45	0.82615	5.2	25.943	59	0.74571	-12.6	20.087	34	0.05571	2	23.132	43	0.63467	-4.3	19.608	38	0.28879	-4.1	20.412	38	0.30086	-4	15.622	37	0.29107	-4.4	18.058	38	0.27897	8.7	25.727	38	0.88329
NTRK3	20300	5.9	25.893	54	0.75902	20.6	23.022	53	0.9842	14.2	30.842	47	0.94009	17.7	31.149	44	0.9727	21.1	26.956	38	0.99143	18.4	27.431	74	0.97714	8	28.671	54	0.84957	6.4	20.644	47	0.82184	11.7	25.901	55	0.92264	5.6	18.982	57	0.79395	11.7	22.447	52	0.93133	7.4	21.143	60	0.82277
LYST	20326	3.9	36.414	37	0.69986	6.1	32.872	32	0.77012	0.3	24.028	34	0.51783	-1.4	19.563	51	0.44684	-8.4	17.002	28	0.13143	-7.7	16.613	32	0.17143	-3.6	19.752	33	0.31662	-0.1	26.105	38	0.48707	9.1	27.386	38	0.88539	-4	24.821	46	0.2853	-1.1	19.599	31	0.44778	-3.5	23.124	45	0.317
STX11	20328	302	92.944	50	1	583.7	133.733	42	1	144.6	47.74	51	1	469	125.978	55	1	122.1	49.158	40	1	296	68.807	37	1	182.4	58.619	42	1	427.9	107.944	45	1	96.2	36.759	46	1	348.4	87.58	43	1	117	45.436	40	1	277.4	98.307	48	1
SH3BP1	20332	6.5	32.302	47	0.79221	7.7	22.491	28	0.81897	2.2	34.086	36	0.61341	8.9	30.37	32	0.86207	-3.3	22.264	44	0.36286	4.2	22.605	40	0.71429	9.2	19.059	42	0.87679	-1.1	22.178	41	0.43822	0.9	18.448	30	0.56304	3.9	19.153	35	0.72767	-2.5	21.697	31	0.37196	9.3	23.919	41	0.90058
FLJ43879	20333	9.7	32.078	46	0.88456	15.2	20.102	48	0.94828	11.8	31.051	42	0.9087	7.9	22.055	47	0.83908	15	31.394	37	0.96714	4.4	25.203	57	0.72143	4.7	31.566	38	0.74355	-1.3	21.246	34	0.43103	6.7	26.552	56	0.83095	7.1	23.307	66	0.83573	1.6	21.321	36	0.58941	2.3	27.662	37	0.63112
SCUBE1	20343	23.1	35.786	50	0.99423	8	25.118	55	0.82759	4.4	25.74	49	0.71184	-1	29.725	51	0.46408	6.6	28.574	46	0.79	-5	21.179	44	0.26857	14.1	28.641	48	0.96705	3.3	16.921	50	0.67816	3.5	26.303	60	0.69914	-0.7	20.743	63	0.4683	3.6	23.953	43	0.69099	0.8	21.446	54	0.54755
FKBP4	20349	660.7	151.786	62	1	784.7	128.38	61	1	723.4	131.052	56	1	673.2	137.64	59	1	646	125.798	46	1	702	122.068	37	1	648	111.405	59	1	592.4	115.432	50	1	545.7	89.693	44	1	489.7	110.263	42	1	587.6	128.7	52	1	555.7	106.511	36	1
COX17	20364	1910	496.713	48	1	2893.5	569.63	49	1	1336.5	251.028	45	1	1950	338.889	49	1	1132.4	240.905	45	1	1734.1	358.697	49	1	1599.1	240.168	43	1	2200	388.182	33	1	1174.9	245.904	46	1	1667.9	379.554	50	1	1109.2	223.579	50	1	1719.3	352.518	39	1
GPC1	20372	65.1	35.186	41	1	44.8	32.749	42	1	79.7	38.222	44	1	21.7	22.346	41	0.99425	62.9	38.806	38	1	20.6	34.65	44	0.98429	41.6	34.291	35	1	23.2	24.654	43	1	66.1	44.882	38	1	12.9	22.277	30	0.9438	67.4	44.655	40	1	18.6	27.975	43	0.99424
PTTG1	20373	165	50.665	40	1	107.9	40.33	44	1	757.2	157.39	47	1	278.5	78.679	50	1	467.3	94.148	41	1	170.4	61.768	47	1	88.6	46.686	36	1	77.3	45.091	41	1	966.2	214.408	41	1	244.1	65.529	53	1	573	148.535	48	1	188.7	71.004	30	1
CCL24	20377	-1.4	26.074	37	0.4531	-9.6	23.652	36	0.14512	-6.3	25.117	32	0.24394	-3.9	20.059	42	0.33764	-4.6	24.616	47	0.30286	-2.3	27.852	49	0.42143	-6.4	17.881	40	0.17908	-4.4	19.07	36	0.28305	2.1	25.647	42	0.62178	-4.9	22.705	46	0.24496	-2.1	22.935	43	0.39056	6.8	23.214	42	0.80836
RPL8	20397	593.4	135.669	38	1	421.9	74.049	31	1	544	188.719	38	1	461.7	81.589	40	1	573.1	130.091	34	1	485.5	111.486	30	1	489.1	111.06	51	1	360.5	82.233	36	1	336.8	91.55	44	1	333.5	69.103	28	1	430	96.713	42	1	374.1	95.727	38	1
GNRH2	20398	1.8	25.678	45	0.60606	9.3	32.479	45	0.84483	-4.6	18.678	47	0.31669	-1	19.347	44	0.45977	13	37.342	37	0.94571	0.8	24.018	46	0.56714	1.5	29.966	41	0.60745	9.2	21.807	53	0.89799	1.5	25.558	36	0.58883	3.5	24.069	44	0.70317	6.1	29.087	42	0.79971	0.4	23.917	54	0.53746
FLJ45909	20408	99.6	50.645	53	1	55.1	36.483	44	1	30.2	29.573	43	1	1.1	17.612	38	0.56034	22.6	29.474	40	0.99714	25.6	35.493	49	1	54.1	37.648	34	1	30.7	29.977	42	1	18.7	24.805	29	0.99284	6.6	20.292	47	0.82277	35.2	36.023	45	1	4.9	19.859	46	0.7464
PPP1CC	20427	4812.9	1009.91	48	1	3781.1	742.014	50	1	4447.2	889.644	52	1	3636.5	732.266	45	1	3642.6	571.224	48	1	2782.9	517.502	31	1	3155.7	486.531	53	1	3061.1	569.366	49	1	3403.1	816.245	39	1	2730	622.648	45	1	4044.3	824.22	35	1	3060.4	591.261	52	1
UGT1A8	20431	13.5	39.091	39	0.93074	-3.3	21.703	34	0.36925	-0.7	23.99	39	0.48359	-2	22.413	42	0.42098	8.4	26.49	47	0.84429	2.5	25.233	42	0.64857	0.5	21.935	41	0.53725	-0.2	20.345	52	0.48132	7.4	28.346	55	0.8553	-0.5	20.2	36	0.48127	-0.3	21.708	34	0.48212	3.6	17.222	42	0.6902
HIST1H1A	20437	-6.1	24.275	47	0.22799	-5.7	17.729	41	0.26868	9.6	31.155	41	0.86876	8	25.525	43	0.83908	4	26.994	33	0.71143	-0.4	27.6	36	0.51571	3.5	24.147	30	0.69914	-1.3	20.675	33	0.43247	8.5	31.794	41	0.87536	-8.7	15.672	25	0.11383	4.4	23.157	41	0.72961	-2.1	22.384	51	0.40058
FBXO4	20440	-4.6	27.42	33	0.29582	-10.4	23.82	46	0.11925	-8.9	21.94	31	0.13552	-11.9	17.571	30	0.05603	-11.3	18.678	48	0.07143	-5.5	27.551	51	0.24857	-3.2	17.998	39	0.32521	-7.1	17.91	46	0.16379	-1.2	20.659	29	0.44413	-10.1	12.816	44	0.0879	-12.2	17.37	41	0.04864	-6	25.797	48	0.20029
MAPKAP1	20445	151	59.163	39	1	155.4	64.066	37	1	132.8	48.744	38	1	208.7	77.698	37	1	102.2	54.943	38	1	180.4	41.515	29	1	79.9	37.871	36	1	108.2	50.107	43	1	111.6	60.061	33	1	143	66.229	41	1	128.6	48.103	44	1	158.6	60.538	35	1
UAP1L1	20446	194.4	70.945	48	1	177.1	53.302	53	1	254.2	68.346	52	1	214.6	87.446	51	1	232.7	62.602	44	1	209.6	61.844	52	1	122.7	53.074	64	1	125.9	42.769	34	1	173.2	64.048	40	1	147.8	46.282	39	1	215.1	70.94	48	1	169.1	64.503	59	1
MDC1	20450	242.9	44.686	41	1	201.7	50.315	49	1	361.6	99.933	42	1	398.1	99.924	37	1	172.2	52.443	49	1	250.7	62.421	33	1	113.7	44.506	49	1	127.1	44.593	39	1	333.6	95.555	54	1	286.3	84.204	44	1	251	50.853	34	1	209.9	54.76	35	1
PSMA1	20451	2.4	26.604	48	0.63781	0.3	21.154	38	0.51868	5	26.599	50	0.73609	-8.7	17.186	41	0.14655	-4.1	27.797	49	0.32857	-2.4	24.65	43	0.41286	-5.5	23.487	41	0.22923	0.8	27.559	32	0.55603	-3	18.659	37	0.35244	5.8	31.425	42	0.80115	-0.4	18.958	45	0.47783	-3.1	21.41	36	0.33718
IRF3	20452	214	78.725	40	1	185.8	64.049	40	1	147.2	55.546	50	1	147.7	65.261	44	1	96.1	36.14	43	1	106.8	48.88	53	1	162.5	50.74	63	1	126.8	50.222	52	1	132.1	63.74	50	1	120.3	41.664	50	1	109.9	44.36	47	1	92.5	48.543	39	1
KLK11	20465	-4.3	23.991	54	0.31313	-14.2	20.324	40	0.0431	-2.8	22.068	38	0.3923	-9.2	20.768	47	0.13793	2.3	28.108	37	0.62429	-5.8	28.068	35	0.24143	-5.4	20.941	48	0.22923	-12.7	13.425	56	0.03448	-12.1	20.375	68	0.04585	-9.4	21.067	51	0.09798	-8.7	20.188	42	0.12589	-13.3	18.596	45	0.0389
SOX1	20470	5.3	31.522	35	0.74747	2.4	22.429	33	0.61494	1.2	25.574	27	0.56919	1.5	19.758	29	0.5819	-1.6	22.636	42	0.44143	6	27.217	30	0.77143	4.9	20.567	36	0.75358	10.9	25.672	28	0.92529	7.2	21.225	25	0.851	-3.1	16.205	32	0.33141	0.7	16.909	23	0.52361	11.6	23.942	35	0.94525
C18ORF25	20475	1024.9	200.65	51	1	884.6	147.686	45	1	643.3	101.336	49	1	667.3	120.983	37	1	461.2	123.137	52	1	558.8	134.433	45	1	590.3	146.48	59	1	577.9	136.581	44	1	497.5	112.614	64	1	489.1	131.415	54	1	631.1	132.381	47	1	495	124.006	53	1
ALOX15B	20482	-6.2	25.625	32	0.22511	-4.8	24.175	23	0.31034	0	25.37	38	0.50499	-6.3	22.382	34	0.22701	0.5	22.532	42	0.54286	-5.4	17.588	30	0.25286	-3.6	19.819	36	0.31805	-1.8	17.869	32	0.4181	3.3	18.409	23	0.68911	-3	19.036	33	0.33429	2.5	26.117	32	0.63519	-5.9	20.037	27	0.20173
OR5L2	20521	-6.3	19.756	52	0.22367	-12.2	15.904	38	0.08046	-7.1	22.898	43	0.20685	-10.5	25.578	51	0.09052	-1.6	23.555	41	0.44143	-10	23.155	47	0.10286	-4.8	20.896	48	0.25788	-12.8	14.539	41	0.03161	-4	25.293	36	0.30946	-4.4	22.75	38	0.27522	-0.8	25.011	49	0.45923	-6.6	18.457	25	0.183
LRMP	20553	14.9	32.008	51	0.9495	13.3	30.678	56	0.93103	14.6	27.636	39	0.94437	13.8	22.468	44	0.93822	18.2	28.979	33	0.98	9.7	33.972	45	0.86429	13.9	23.283	54	0.96705	9	23.041	48	0.88793	12.6	21.09	41	0.93696	4.2	18.173	46	0.7464	6.6	21.19	47	0.81116	11.1	27.763	46	0.94092
SETD3	20564	-0.9	21.173	40	0.47042	-1	25.353	53	0.4727	5.5	28.405	44	0.75036	-2.1	19.597	42	0.41379	10.2	25.139	47	0.89286	3.1	24.134	52	0.68	8.5	24.765	41	0.8639	3.4	23.583	45	0.68391	-3.2	18.486	43	0.33811	5.7	25.914	42	0.79683	-1.7	19.417	57	0.41774	-0.2	21.868	42	0.50144
VTI1B	20575	656.5	235.368	40	1	500.1	149.662	40	1	373.5	118.336	30	1	369.9	122.55	36	1	396.2	110.258	31	1	399.3	107.51	28	1	338.8	94.988	41	1	298	104.069	34	1	260.8	118.054	38	1	253.3	104.086	29	1	385.7	99.26	34	1	325.1	156.35	36	1
RNASE8	20594	-4.5	22.183	54	0.30303	4.6	31.833	34	0.7069	3.9	23.495	44	0.6933	-0.1	25.259	47	0.51293	2.3	23.238	41	0.62143	-4.5	23.896	51	0.29143	10.7	25.866	44	0.91547	4.4	21.052	54	0.72989	1.1	21.344	50	0.57307	2.8	27.107	55	0.66571	3.9	21.281	63	0.70386	6.6	25.112	53	0.80115
SLC22A7	20600	18	25.605	39	0.97836	23.6	29.864	33	0.99282	18.2	35.225	42	0.97575	26	34.641	40	1	28.4	31.648	37	1	11.8	26.989	50	0.91714	12.6	25.771	49	0.95559	26.3	30.415	33	1	17.1	31.961	32	0.98854	7.8	22.037	30	0.85447	10.4	24.696	42	0.90701	13	28.474	39	0.95533
FLJ12118	20601	121.9	58.769	46	1	95.6	44.722	60	1	134.2	59.688	51	1	116.5	38.497	49	1	107.6	41.879	43	1	118.2	49.423	37	1	107.2	51.917	47	1	60.8	39.21	34	1	87	50.241	48	1	71	41.185	46	1	95.1	34.598	47	1	71.5	41.513	45	1
15E1.2	20605	183.8	70.54	36	1	207.9	85.146	41	1	165.2	57.147	55	1	147.5	36.533	39	1	142	51.249	37	1	145.1	45.125	41	1	126.7	43.675	26	1	158.6	57.031	48	1	129.5	45.879	35	1	122.9	53.769	37	1	142.2	60.222	30	1	120.3	42.821	40	1
FOLH1	20609	14.8	21.932	40	0.94661	1.6	18.906	38	0.5819	-1.9	24.433	35	0.43367	6	28.212	44	0.78736	-3.3	19.246	38	0.36286	7.1	34.58	31	0.8	8.8	23.989	36	0.86819	4.1	20.027	31	0.71839	-8.6	17.479	43	0.12321	-1.7	16.832	38	0.40202	6.3	23.461	43	0.80687	-5.1	15.54	37	0.23199
C10ORF87	20612	19.3	29.05	42	0.98268	3.2	26.316	48	0.64943	14.3	31.961	47	0.94009	8.8	27.667	52	0.86207	1.2	24.651	43	0.56429	2.3	27.794	57	0.63714	7.1	23.9	40	0.83381	0.4	22.537	45	0.51293	2.9	24.863	46	0.65759	-0.5	21.329	49	0.48271	-1.4	20.477	46	0.4392	0.2	20.288	51	0.5245
TTF1	20615	204.3	80.648	41	1	146.1	47.116	48	1	162.5	47.522	40	1	174.5	59.293	44	1	144.2	64.166	35	1	135.9	47.945	48	1	106.6	43.979	50	1	113.9	45.361	58	1	129.5	36.353	44	1	113	41.36	48	1	145.4	67.204	44	1	131.8	55.452	50	1
SNRPA1	20634	2987.5	693.713	43	1	3033	579.381	49	1	1302.7	308.527	48	1	1745.7	378.415	33	1	1236.7	264.127	46	1	1640.2	252.145	49	1	1665.5	356.7	53	1	2287.4	442.957	57	1	1252.9	222.691	43	1	1536.9	356.237	51	1	1530.3	342.68	44	1	1554.9	399.543	39	1
PPRC1	20647	527	131.208	43	1	533.7	129.516	41	1	597.4	131.584	48	1	757	157.991	53	1	474.9	83.678	47	1	598.8	140.51	49	1	341.7	74.318	43	1	380.1	78.33	36	1	459	94.13	36	1	494.9	76.704	43	1	461.9	110.575	51	1	484.8	99.251	42	1
HPCAL1	20670	3271.3	491.921	41	1	2418.5	426.321	42	1	3342.6	467.197	44	1	2199	369.473	56	1	3858.7	660.631	35	1	2541.2	405	48	1	2603.6	519.198	44	1	1863.1	257.056	38	1	2494	368.064	44	1	1536.8	279.843	40	1	3229.7	620.857	51	1	2036.4	284.095	33	1
GPSM2	20674	91	36.109	42	1	71.7	33.218	35	1	186.3	63.013	51	1	55.4	39.362	40	1	180.2	54.899	43	1	51.5	39.4	34	1	79.3	38.305	34	1	51.6	25.566	37	1	154.9	46.735	35	1	49.4	37.956	34	1	161.4	54.813	35	1	60.8	41.645	46	1
IFNAR2	20707	705.7	196.098	37	1	552	135.063	51	1	391.8	98.549	42	1	555	149.073	50	1	351.1	91.289	51	1	397.3	120.701	48	1	421	132.26	45	1	375.7	83.584	35	1	331.2	73.215	50	1	414.6	105.416	51	1	377	111.533	49	1	376.5	90.45	47	1
SLC7A8	20711	-3	24.532	49	0.38384	2.7	25.112	48	0.62931	9.4	29.323	34	0.86305	6.1	23.191	51	0.78736	7.1	30.268	50	0.81286	1.2	23.527	58	0.58857	-5	20.114	52	0.24642	4.1	22.371	62	0.71839	-0.6	24.22	37	0.46991	6.8	25.152	37	0.82997	1.4	20.547	47	0.58226	12.6	27.127	41	0.95245
PHKG1	20730	6.8	26.956	54	0.79509	7.7	34.692	56	0.8204	-5.2	22.857	44	0.29529	-9.3	17.786	40	0.13362	-1.5	30.7	45	0.44714	2.4	22.413	42	0.64286	-0.5	23.03	50	0.48138	-0.1	22.356	38	0.48563	-3.3	17.405	36	0.33668	-12.9	13.884	43	0.03314	-2.4	24.038	47	0.37339	-1.8	20.526	46	0.41499
SLC6A16	20735	16.2	27.045	43	0.96825	10.4	21.962	40	0.875	6.8	23.453	39	0.79173	1.5	24.213	48	0.57759	4.7	21.366	35	0.72714	-1.1	27.652	41	0.47571	6.3	19.464	44	0.80659	5.8	21.532	52	0.79598	7.4	20.882	40	0.85387	-0.1	19.863	44	0.50576	8.8	23.007	41	0.88412	11.8	24.45	38	0.94813
COG6	20736	393.8	110.375	39	1	265.4	79.556	30	1	261.4	74.587	41	1	254.7	81.468	38	1	187.1	57.068	46	1	162.8	46.854	25	1	176.3	45.833	41	1	159.5	35.434	37	1	187.4	59.209	40	1	181.9	54.656	42	1	240.2	83.972	31	1	135.8	51.998	32	1
LOC91431	20739	13.9	21.391	33	0.93939	2.4	23.72	35	0.61494	28	26.58	37	1	29.6	32.553	34	1	21.2	34.269	40	0.99143	10.5	27.896	29	0.89143	16.1	32.412	35	0.98567	10.3	20.119	33	0.91667	16.7	22.594	27	0.98854	13.1	23.024	34	0.94669	23	22.049	42	1	4.8	25.318	32	0.74063
SMARCAD1	20746	621.2	163.342	58	1	378.5	86.163	44	1	222	83.364	60	1	231	64.561	47	1	222.5	59.652	63	1	221	62.256	43	1	315	72.95	45	1	281.8	69.775	46	1	221.9	50.39	48	1	186.8	70.534	43	1	328.9	93.826	41	1	287	90.326	47	1
UBXD2	20750	2295.6	393.374	43	1	1917.1	313.253	50	1	1422.4	274.159	36	1	1358.6	238.893	37	1	1524.8	250.883	50	1	1483.6	301.488	37	1	1243.8	271.76	41	1	1325.7	199.513	43	1	1237.2	214.094	48	1	1113.5	164.153	33	1	1983.6	277.778	44	1	1381.4	262.797	53	1
LIMS1	20762	1271.2	279.184	27	1	1649	262.453	29	1	1612.1	310.847	50	1	1566.4	350.058	30	1	1632.7	399.713	39	1	1626.5	331.378	38	1	1173.1	238.976	30	1	1363.1	232.658	29	1	1026.7	234.166	25	1	1110.2	205.001	26	1	1818.9	440.325	25	1	1673.8	292.153	34	1
TRADD	20768	6.1	22.138	37	0.76912	10.2	21.5	31	0.86782	7.4	25.977	38	0.82026	6.9	21.998	31	0.80747	3	21.775	38	0.65286	9.2	28.858	24	0.85	19.3	31.476	37	0.9957	4.6	27.142	34	0.74138	13.7	23.682	36	0.96275	1.7	19.221	29	0.61527	12.6	31.515	31	0.9485	10.2	26.103	39	0.92507
OR5D18	50020	13.1	35.099	35	0.92929	10.7	25.079	40	0.88075	6.7	26.682	48	0.78745	7.4	27.049	37	0.81897	5.2	27.465	42	0.74571	7.3	28.513	47	0.80714	8.6	26.144	42	0.86533	6.9	21.983	52	0.8477	14.4	25.284	52	0.96991	0.7	19.009	46	0.5634	9.1	25.321	41	0.89127	6.4	23.241	34	0.79107
QRICH1	50021	35.5	44.716	44	1	46.1	37.795	50	1	38.8	36.808	45	1	38.3	38.541	43	1	24.8	33.237	55	1	35.4	33.853	42	1	23.6	21.685	29	1	20	30.479	46	0.99713	27.7	23.542	45	1	26.3	26.834	57	1	29	29.604	35	1	34.3	31.548	48	1
COX6B1	50039	5951.7	1062.7	47	1	4601.8	885.489	48	1	3769.2	677.914	50	1	3831.8	667.633	58	1	3070.1	549.722	42	1	3725	536.337	58	1	3673.7	676.88	50	1	3887.9	542.839	48	1	4397.7	710.011	56	1	3420.7	461.295	55	1	5100	963.591	45	1	4760.6	807.023	49	1
SNAI3	50040	65	62.117	43	1	31.9	38.333	55	1	25.7	40.958	39	0.99857	23.3	33.744	55	1	19.2	24.358	49	0.98571	19.3	25.264	44	0.98	23.7	30.306	53	1	19.5	23.845	49	0.99713	21.3	24.169	48	0.9957	5.5	21.265	50	0.79251	22.5	28.01	44	1	13.7	23.24	52	0.96542
CCM2	50050	2224.6	460.063	56	1	3035.1	470.638	54	1	2982.6	473.039	34	1	3216.2	555.784	46	1	1888.3	286.017	51	1	1896.9	351.203	41	1	1956.1	376.733	56	1	2206.6	372.115	50	1	2041.8	348.283	54	1	2304.7	480.746	39	1	1503.3	285.453	48	1	1374	347.73	44	1
MAPKAP1	50053	260.3	79.058	34	1	277.7	93.936	37	1	260.3	73.124	37	1	303.8	83.848	37	1	192	49.821	41	1	273.6	68.493	42	1	189.5	57.091	38	1	231.9	66.982	37	1	168.6	70.151	54	1	223.3	72.411	35	1	231.4	71.574	36	1	269	110.813	44	1
FLJ39502	50064	-7.1	17.87	45	0.19048	4	26.143	47	0.68678	0.9	22.506	56	0.56063	2.9	27.743	53	0.64511	3.9	24.771	43	0.70857	0.3	28.129	59	0.54571	2.4	20.176	40	0.64756	-1.3	13.579	35	0.42672	1.7	22.449	46	0.59885	0.6	18.408	39	0.55476	-0.8	19.215	45	0.45637	0.2	18.058	43	0.5245
SCAND1	50068	1501.6	387.3	55	1	1140.8	268.332	53	1	1088.5	256.376	56	1	1014.4	233.285	59	1	1059.7	232.789	49	1	802	163.809	39	1	1082.7	249.742	44	1	924.3	217.553	47	1	607.3	136.564	38	1	688	143.763	53	1	764	190.349	58	1	638.6	155.657	55	1
SEMA3G	50072	319.9	86.455	51	1	175.4	59.612	44	1	95.4	43.663	39	1	22.2	27.975	40	0.99713	17.9	23.092	50	0.98	5.8	23.024	26	0.76286	280.7	93.921	33	1	123	52.932	37	1	108.7	48.637	39	1	20	25.249	31	1	34.3	25.291	43	1	27.4	23.479	27	1
FLJ20582	50097	497.3	158.541	53	1	364.8	90.442	54	1	385.4	104.106	54	1	344.2	81.806	37	1	294.6	80.877	43	1	255.5	70.485	50	1	335	104.168	34	1	270.9	90.35	34	1	299	96.497	43	1	242.2	78.861	39	1	382.6	92.414	45	1	296.6	89.63	52	1
ALDH1A1	50100	516.7	148.259	49	1	88.2	53.973	50	1	855.2	230.992	46	1	105.6	45.212	44	1	599.9	147.611	49	1	59.3	33.169	43	1	369.7	96.804	56	1	57.4	25.892	62	1	947.4	180.525	53	1	93.1	38.958	55	1	978.9	184.868	65	1	91.4	45.932	66	1
SEC61A2	50102	94.2	46.11	39	1	106.2	52.141	36	1	17	22.837	23	0.97147	21.2	28.618	31	0.99282	23.8	29.535	43	1	31.6	24.354	35	1	78.7	45.229	40	1	69.5	33.475	32	1	21.2	23.779	46	0.9957	14.9	25.842	33	0.9683	40.8	35.143	33	1	17.1	21.683	33	0.99424
PLXNA2	50114	68	27.562	42	1	77.7	41.3	44	1	79.9	45.884	48	1	57.9	48.084	62	1	61.6	47.784	32	1	57	37.688	31	1	47.7	31.94	47	1	51.4	24.924	27	1	61.7	43.383	50	1	56.5	40.241	44	1	57.3	38.74	50	1	61.7	46.873	43	1
LSM7	50133	2743.6	670.888	43	1	2192.2	400.046	44	1	2743.8	497.815	47	1	2673.3	532.471	47	1	2143.8	408.966	47	1	2063.3	407.377	40	1	2017.6	426.589	44	1	1603	339.087	41	1	1898.9	410.555	39	1	1749.4	295.278	47	1	1596.6	308.427	40	1	1538.7	322.566	40	1
CRAT	50154	960.4	223.903	31	1	936.4	233.91	55	1	1063.9	239.517	66	1	740	173.889	52	1	1003.1	168.963	50	1	829.8	183.445	45	1	891.2	157.418	35	1	702.6	168.062	57	1	726.4	185.384	57	1	569.6	152.211	53	1	797.5	171.057	47	1	593.3	175.578	44	1
LAMP1	50156	12202	2185.1	41	1	13536.6	2342.72	35	1	19710.3	3544.62	47	1	17811.4	3391.16	40	1	16836.3	3362.87	34	1	15747	2604.46	36	1	8993.9	1646.78	51	1	10578.1	1686.99	46	1	14976	2017.16	32	1	13839.4	2869.25	30	1	16233	3478.61	35	1	14237.8	2773.68	44	1
NUP93	50164	863.2	222.409	50	1	863.2	129.495	47	1	943.1	197.182	37	1	1070.6	214.989	42	1	847.2	158.471	42	1	911.9	199.129	42	1	558.7	136.961	57	1	609.8	130.095	56	1	802.2	184.367	52	1	840.1	170.299	45	1	876.6	182.841	46	1	881.5	136.764	59	1
DYNC1I1	50168	78.8	44.05	43	1	33.3	29.81	59	1	27.4	31.907	40	1	16.1	28.709	46	0.96121	26.2	27.269	46	1	22.8	30.948	37	0.99857	45.6	34.344	34	1	22.2	33.272	31	1	23.3	22.093	43	1	17.9	24.699	42	0.99424	34.3	28.052	50	1	23.4	25.155	46	1
DNAJA2	50176	3179.4	583.953	39	1	1986.7	390.446	53	1	1388.4	255.917	66	1	1282.9	285.132	40	1	1307.1	238.06	61	1	1391.3	232.719	45	1	1386.1	256.585	46	1	1539.7	254.154	47	1	1162.7	245.328	54	1	1045.3	216.162	54	1	1641.1	285.45	61	1	1306.5	235.333	44	1
PHOSPHO1	50187	2.3	23.139	55	0.62771	-0.4	19.141	44	0.49425	11.4	31.739	47	0.90157	7	30.736	51	0.80747	-0.5	24.806	43	0.50286	8.4	24.844	43	0.83286	3.8	25.161	41	0.70774	1.2	18.032	40	0.5704	8.2	24.909	56	0.86533	-0.1	19.276	44	0.51009	4.9	22.564	44	0.74964	6.5	24.146	48	0.79827
DZIP1	50193	105.9	64.123	44	1	66.4	33.583	29	1	29	25.581	40	1	46.6	39.167	43	1	31.3	31.356	39	1	32.1	34.756	28	1	41.2	25.914	22	1	52.4	36.509	44	1	24.9	26.484	37	1	16.5	15.048	24	0.98559	56.1	34.321	48	1	34	29.323	33	1
C1ORF142	50195	141.3	72.869	34	1	116.4	57.261	24	1	80.5	46.897	31	1	65.1	36.647	27	1	70.6	50.223	36	1	75.3	49.21	27	1	94.5	52.664	33	1	90.4	51.21	36	1	66.9	50.47	31	1	53.1	36.837	35	1	90.2	39.71	41	1	66.2	42.957	28	1
HSPA14	50196	301.5	89.694	43	1	213.2	67.099	37	1	210.3	57.727	45	1	151.6	45.231	38	1	179.3	48.204	46	1	145.2	57.165	35	1	168	48.851	37	1	142.8	52.799	33	1	210.9	75.034	45	1	129.9	45.743	43	1	194.9	47.544	36	1	144.3	59.313	50	1
SHH	50204	16.2	36.843	30	0.96825	-3.7	20.631	40	0.3477	7.2	36.116	40	0.80314	3	24.554	56	0.64943	8.8	25.543	43	0.85571	1.8	27.264	58	0.61286	0.8	22.017	44	0.56304	3.6	20.944	39	0.69397	2.1	24.802	48	0.62178	2	21.193	46	0.63112	5.3	23.282	51	0.76824	6.3	24.28	37	0.78386
FIGF	50215	-4.1	30.486	31	0.31746	3.7	24.931	33	0.6796	-1.6	22.914	47	0.44365	-5.5	23.75	33	0.26868	-5.7	17.617	37	0.24857	1.4	23.293	47	0.60286	4.3	33.047	44	0.72779	-3.8	22.144	25	0.32471	0.7	17.158	23	0.55158	2.8	30.52	42	0.66571	-4.4	20.046	36	0.2804	-5.9	15.48	37	0.20173
RGS13	50224	1.8	33.482	48	0.60895	-4.6	26.086	45	0.3204	2.3	23.971	47	0.61769	-2.6	24.412	39	0.38362	-9.9	13.389	42	0.09143	-4.2	25.607	40	0.29857	1.9	21.141	46	0.63037	2.2	18.531	37	0.62644	4.8	14.302	30	0.75072	-4.7	15.814	48	0.2536	3.5	31.373	42	0.68383	-9.9	12.644	42	0.08069
LRRC41	50240	1532.1	308.652	41	1	1411.6	236.428	42	1	1534.8	279.484	45	1	1354.1	234.279	32	1	1346.2	253.043	40	1	1255.3	207.906	43	1	869.6	100.964	19	1	982.7	166.487	45	1	1024.6	192.583	51	1	1041.1	171.231	44	1	1192.2	200.228	50	1	965.6	185.081	29	1
GPSM1	50246	12.3	27.388	34	0.91775	16.8	28.729	32	0.96264	5.1	24.102	37	0.73894	4.6	27.653	41	0.73563	7.1	18.839	39	0.81286	8.6	25.755	38	0.83571	10.8	26.361	41	0.91834	12	25.458	46	0.93678	6.7	18.154	33	0.82808	4.9	22.733	50	0.77378	12.7	33.258	28	0.94993	9.9	22.482	41	0.91931
C21ORF51	50253	43.7	36.114	41	1	40.6	35.92	41	1	25.2	28.29	51	0.99857	16.2	21.875	36	0.96121	43	35.652	48	1	33.4	42.885	46	1	14.7	29.862	43	0.97564	12.4	18.046	43	0.94109	33.9	28.919	52	1	17.8	31.573	51	0.99424	56.8	34.912	51	1	25	23.369	67	1
C14ORF142	50259	314.2	69.054	41	1	244.3	81.303	53	1	297.7	75.561	35	1	284.6	86.101	43	1	272.7	75.135	40	1	326	100.429	44	1	158.2	62.545	44	1	192.4	78.315	41	1	223	55.687	37	1	271.7	67.548	38	1	392.3	83.197	39	1	277.7	65.089	29	1
DPY19L3	50278	68.5	54.13	35	1	44.1	35.457	54	1	29.9	25.867	62	1	45.7	35.4	45	1	35.1	26.899	55	1	38.9	34.768	43	1	31.7	25.141	38	1	34.2	24.993	46	1	22.5	23.629	43	1	20.5	29.245	58	1	63.8	32.835	46	1	34.8	27.314	42	1
SSX9	50288	4.7	32.292	35	0.72872	8.4	29.691	35	0.83764	-4.2	24.639	38	0.33666	18.3	36.845	32	0.97989	6.5	22.774	39	0.78857	1.8	26.187	52	0.61429	4	24.005	36	0.72063	0.5	19.699	49	0.52011	0.1	20.672	43	0.51433	-1.4	17.107	38	0.43084	7.3	26.82	29	0.83834	1.8	18.308	39	0.60375
C1ORF124	50292	202.7	61.025	52	1	154.5	53.802	76	1	129.3	47.753	51	1	102.1	39.21	49	1	100.4	39.423	58	1	103.9	37.48	49	1	99.3	35.497	49	1	102	41.058	56	1	93.6	37.094	42	1	73.5	29.807	43	1	144.7	46.875	65	1	91	50.039	51	1
MDM2	50300	12.5	33.331	43	0.92352	24.2	33.039	54	0.99425	16.4	34.43	46	0.96576	17.2	27.115	51	0.96983	20.3	31.088	45	0.99	10.8	27.245	47	0.9	19.6	28.915	43	0.9957	23.2	34.126	43	1	11.2	21.182	45	0.91977	12.5	20.835	45	0.93948	23.9	30.479	38	1	23.3	29.513	49	1
CD79B	50301	51.3	40.554	42	1	52	40.136	42	1	67.9	54.796	43	1	46.9	36.494	43	1	45.3	35.011	39	1	58.7	43.424	48	1	38.1	38.478	48	1	41.1	30.032	52	1	38.6	30.503	41	1	40.6	32.455	45	1	43.8	40.057	45	1	55.6	35.687	42	1
HNRPH2	50307	81.5	51.89	39	1	71	45.625	47	1	33.6	38.148	40	1	29	31.716	41	1	51.2	34.168	50	1	61.6	48.729	59	1	50.2	39.451	49	1	27.7	25.347	56	1	31.4	33.027	43	1	23.6	33.984	42	1	56	43.32	45	1	46.2	43.276	40	1
ZNF41	50309	12.8	28.442	37	0.92641	29.1	35.336	36	1	7.4	31.476	41	0.82026	14.4	29.44	33	0.94684	20.4	32.936	45	0.99	24.9	34.19	37	1	24.2	27.811	38	1	17.4	24.98	50	0.98851	13.1	22.083	39	0.94986	14.2	26.173	38	0.96254	14.4	23.285	34	0.96567	17.8	23.649	43	0.99424
DNAJC18	50324	138.1	66.93	42	1	91.2	39.121	22	1	72.9	37.96	41	1	60.3	38.764	34	1	58	49.94	41	1	67.2	52.657	35	1	83	36.2	27	1	84.6	41.684	38	1	51	30.695	40	1	47.7	36.764	35	1	65.8	40.531	39	1	36.4	34.925	37	1
KAZALD1	50332	17	27.81	28	0.97403	-1.8	23.664	39	0.42385	9	26.644	49	0.85307	4	23.554	36	0.70259	11.2	36.552	49	0.91429	-7.1	19.509	40	0.18714	13.2	25.129	32	0.96132	5.1	20.773	42	0.75718	7.6	21.375	49	0.85673	11.1	26.203	57	0.92795	8	24.5	32	0.86695	10.7	26.836	38	0.9366
IGF2	50341	190.5	98.353	39	1	61.3	40.186	41	1	51.1	37.706	49	1	21.8	32.52	40	0.99425	36.1	35.892	33	1	12.1	23.695	45	0.92429	158	63.091	46	1	40.8	25.595	53	1	54	41.377	36	1	10.1	17.362	53	0.90922	34.1	26.283	37	1	20.7	24.577	54	0.99712
PKP2	50343	16.6	32.806	44	0.97114	1.6	19.531	44	0.57615	36.1	29.649	45	1	17.6	28.569	49	0.97126	38.3	28.803	33	1	19.9	27.603	56	0.98286	10.8	24.286	37	0.91834	11	22.389	36	0.92672	17.5	19.398	32	0.98997	10.9	22.909	53	0.92651	37	26.742	47	1	24.3	28.966	36	1
STRA13	50348	837.4	225.129	34	1	1068.6	198.639	33	1	1079	240.69	42	1	1200.9	231.338	43	1	833.4	190.043	39	1	842.1	200.257	52	1	734.7	149.592	37	1	711.3	120.04	38	1	827.8	144.844	43	1	856.6	164.668	43	1	795.4	158.424	51	1	754.8	158.766	37	1
GOLGA7	50367	10.6	31.44	22	0.89322	10.5	31.587	38	0.87931	9.8	30.286	34	0.87447	5.5	22.363	23	0.77586	-0.9	18.86	38	0.47714	13.1	30.396	31	0.93714	0.1	19.993	24	0.5086	5	19.218	29	0.75575	-1.9	19.207	30	0.41261	8.7	22.927	43	0.87752	0	19.875	28	0.50215	-1.8	17.746	37	0.41354
CLDN18	50372	9.4	21.767	36	0.8759	6.4	23.359	41	0.78017	11.2	28.4	35	0.90157	3.3	18.948	32	0.66379	-1.3	26.832	39	0.45286	2.1	19.126	41	0.62571	-0.9	19.316	38	0.46991	4.2	24.159	49	0.72126	1	17.912	35	0.56877	11.7	24.882	39	0.9366	7.1	21.798	36	0.8269	4	23.835	31	0.71326
KIR3DL1	50377	3.3	27.857	60	0.671	6.4	25.235	64	0.78017	12.1	27.452	51	0.91298	2.2	28.783	57	0.61063	4.6	20.048	56	0.72286	9.5	27.767	58	0.86429	8.4	32.652	50	0.8639	3.5	22.039	54	0.68822	4.1	18.587	57	0.72493	9.4	23.685	59	0.89193	4.4	22.553	58	0.72961	4.9	19.229	59	0.74784
ACYP1	50386	10.4	25.628	37	0.89177	10.4	32.444	31	0.875	30.2	34.89	33	1	24.1	23.267	39	1	13.6	21.475	32	0.95143	7.8	18.778	29	0.82286	16.2	26.576	40	0.98567	9.4	22.114	29	0.90517	25.2	25.851	37	1	17.7	23.047	27	0.99424	34.2	22.119	39	1	21.3	28.075	36	1
SULT2A1	50392	-1.2	34.729	38	0.46176	-2.7	19.774	51	0.38506	5.6	29.119	56	0.75036	1.9	26.893	43	0.59626	-5	20.202	37	0.28429	-1.4	22.452	45	0.46	1.3	24.226	49	0.59885	0.8	21.329	50	0.55172	-1.9	19.253	47	0.40688	1.9	26.215	57	0.62248	1.1	21.981	61	0.56366	2.5	17.842	40	0.63401
FAM105A	50397	13	32.816	40	0.92785	26	36.624	45	0.99856	22.4	35.655	47	0.99572	17.2	29.166	51	0.96983	11.7	28.408	48	0.92429	16.8	25.239	45	0.96714	15.5	33.06	45	0.98567	10.1	25.636	43	0.91236	20.5	30.944	39	0.9957	15.7	28.125	49	0.97839	15.1	24.781	50	0.96853	19.1	32.646	34	0.99568
ANKRD43	50402	8.9	33.777	47	0.85281	-7.9	19.259	33	0.18678	-5.4	15.403	38	0.28959	-4.4	21.343	39	0.32184	-0.8	22.561	36	0.48143	0.4	28.401	39	0.54714	-5.4	19.353	34	0.23066	5.5	25.948	40	0.77586	-3.4	19.826	38	0.33095	-3	21.568	48	0.33429	-6.1	18.549	55	0.22031	-1.4	22.191	39	0.44092
ZNF32	50414	172	72.374	44	1	123.5	61.497	37	1	204.6	61.285	46	1	158.7	56.069	38	1	139.5	55.796	36	1	133.2	60.99	34	1	111.4	41.533	37	1	88.2	41.096	35	1	196.6	59.338	50	1	146.1	80.657	31	1	204.7	77.405	34	1	156.7	67.645	43	1
SYT4	50424	15.3	33.975	51	0.9596	8.7	22.604	48	0.84052	4.4	26.055	52	0.71184	0.7	21.955	49	0.55172	3.9	26.168	53	0.70714	-2.8	22.623	52	0.37571	11.1	28.567	35	0.92693	7.3	27.307	58	0.8592	3.4	19.938	41	0.69341	-0.5	24.149	44	0.48271	2.7	16.66	52	0.63949	-2.3	18.492	38	0.38329
ERICH1	50427	321.2	87.353	34	1	327.1	99.268	44	1	199.5	60.965	61	1	260.3	77.346	54	1	187.3	61.66	42	1	242	66.697	47	1	229.8	70.522	54	1	255.2	74.651	49	1	169.4	59.557	49	1	214.5	65.69	48	1	210.5	63.011	52	1	235.3	94.986	50	1
PPP2R2D	50431	1.7	21.823	38	0.59307	19.6	34.717	46	0.98132	11	31.223	32	0.89301	16.6	28.929	42	0.96695	14.5	29.378	44	0.96143	13.3	35.617	37	0.93857	18.2	23.756	39	0.99284	14.4	28.246	35	0.96552	21.1	23.072	54	0.9957	15.4	29.189	35	0.97262	8.2	25.768	38	0.86838	13.5	24.587	44	0.95821
SDC1	50446	-7	18.969	41	0.19481	2.8	21.484	36	0.62931	-4.4	19.457	40	0.32525	-5.3	27.512	46	0.27586	-4.2	19.679	44	0.32286	-4.6	20.528	37	0.28429	5.5	22.224	31	0.77794	2.5	20.631	46	0.63362	-6.2	18.707	27	0.19628	-3.2	18.522	32	0.32709	-3.6	20.683	30	0.31044	-4.2	16.835	43	0.27233
LDB1	50450	20.7	36.688	46	0.98846	15.7	23.073	59	0.95546	28.7	27.327	43	1	12.5	29.439	48	0.91954	25.7	39.258	54	1	21.4	28.704	51	0.99	20.4	23.436	51	0.9957	20.8	24.335	45	0.99856	18.7	26.344	50	0.99284	20.2	19.283	42	1	15.8	23.214	45	0.97282	21.7	26.809	40	1
KRTAP26-1	50458	-6.1	21.701	31	0.22799	-0.3	21.107	35	0.50431	-3	21.981	44	0.38516	-1.3	24.096	35	0.44828	-2.5	25.047	39	0.40143	-3.3	24.567	36	0.34571	-5.2	24.987	42	0.24069	-5.1	17.973	49	0.25431	-3.8	16.754	47	0.31519	-0.5	17.596	51	0.48271	-3.1	22.507	45	0.33906	2.6	24.245	47	0.64409
ATP6V1G3	50463	6.5	25.878	42	0.79076	-3.2	25.783	49	0.37069	-9.6	15.412	27	0.11983	-0.6	20.958	52	0.47845	-1.3	27.065	51	0.45286	-3.9	29.551	39	0.31429	-5.6	17.091	48	0.2192	3.6	22.469	46	0.69397	-4.7	18.558	39	0.27507	-6.8	20.233	43	0.17147	-3	21.814	40	0.33906	-2.2	24.18	42	0.39481
TCF20	50470	23.5	36.827	40	0.99567	2.6	25.953	46	0.62069	17.6	37.964	53	0.9729	21.5	29.912	49	0.99425	11	22.22	41	0.90571	17.9	31.697	47	0.97714	6.3	28.302	51	0.80659	5.9	18.747	42	0.79741	7.6	22.323	46	0.85673	13.5	25.941	42	0.94813	11.5	24.589	41	0.92847	7.7	21.454	44	0.83429
CACNG5	50471	-0.2	23.082	53	0.49928	8	25.822	42	0.82759	3.2	28.353	47	0.64907	11.6	30.531	36	0.90948	2.1	16.877	39	0.61143	1.3	20.691	41	0.59429	-0.3	25.085	59	0.48997	8.5	25.162	40	0.88362	-2.2	15.525	40	0.39112	10.8	31.835	39	0.92507	3.4	18.492	40	0.68097	8.2	25.611	44	0.87176
SOCS7	50482	8.8	35.876	55	0.84993	13.2	26.302	59	0.9296	8.4	28.04	52	0.84023	10.6	24.064	47	0.89368	9.3	22.821	49	0.87429	7	22.447	56	0.8	4.3	24.614	52	0.73066	17.1	28.49	39	0.98851	18.4	30.155	50	0.99284	25.2	37.889	52	1	3.2	21.756	45	0.67239	18	24.195	48	0.99424
IHPK1	50497	1054.2	254.283	41	1	718.9	147.508	38	1	618.8	163.812	57	1	688.2	148.655	46	1	731.9	189.84	50	1	603.8	122.376	43	1	574.3	139.669	50	1	517.7	146.836	37	1	406.9	100.455	34	1	479.2	103.937	51	1	556.7	99.204	38	1	461.3	139.323	39	1
COPB	50500	2380.4	462.091	49	1	1807.7	373.006	49	1	2074.2	471.433	44	1	2109.6	470.16	57	1	1728.6	280.883	45	1	1865.4	343.375	48	1	1191.4	238.103	47	1	1224.1	292.942	53	1	1951	378.07	62	1	1818.2	351.68	45	1	2608.3	476.928	51	1	1978.1	403.37	44	1
RELB	50504	75.9	31.706	41	1	246.1	88.973	41	1	44.6	48.847	46	1	296.9	71.76	48	1	28.2	31.596	55	1	214.6	71.712	36	1	65.2	31.684	50	1	185.5	56.724	46	1	38.2	25.482	39	1	236.7	78.964	45	1	43	36.236	45	1	187.4	50.684	40	1
DDN	50519	10.2	35.931	50	0.88889	7.9	28.262	50	0.82471	2.2	29.233	47	0.61198	6.5	26.183	42	0.79741	13.5	31.116	37	0.95	25.5	44.908	44	1	4.1	19.967	60	0.72636	2.8	21.986	54	0.64943	6.4	18.637	56	0.81519	6.7	23.585	49	0.82565	1.8	20.14	54	0.59514	8.2	23.451	55	0.87176
ROCK2	50521	711.5	203.56	44	1	409.7	125.152	50	1	365.8	93.203	41	1	344.2	104.144	54	1	333.2	99.043	49	1	332.9	88.72	59	1	322	97.559	39	1	308.1	101.752	47	1	308.3	85.242	46	1	285.6	96.848	40	1	401.9	105.526	54	1	338	100.194	40	1
LDB3	50524	1.4	23.115	39	0.57576	3.3	24.491	56	0.65086	7	35.339	54	0.79458	5.8	33.891	48	0.78305	5.6	21.66	46	0.75571	-0.8	23.557	49	0.48429	4.6	20.371	41	0.74069	-4.7	20.555	36	0.27012	2.8	25.031	54	0.65759	1.2	22.209	52	0.59654	15.9	35.089	48	0.97568	12.6	28.063	39	0.95245
FLJ40629	50528	9.9	24.923	39	0.886	11.3	28.996	45	0.90086	337.6	92.81	49	1	167.7	60.608	43	1	218.3	44.178	47	1	71.8	38.75	48	1	15.9	28.705	39	0.98567	13.3	23.102	50	0.95259	311.8	77.196	55	1	122.6	46.826	42	1	184.9	69.979	45	1	70.8	37.156	41	1
ENY2	50538	4695.9	828.929	51	1	2874.3	455.61	42	1	3123.9	398.122	45	1	2626.9	479.962	42	1	2471	494.453	53	1	2629.6	457.804	46	1	2266.3	400.521	41	1	2177.8	333.743	42	1	3218.5	608.879	50	1	2344.4	566.518	52	1	3869.8	835.075	38	1	2659.6	823.442	41	1
SAMD12	50541	-0.7	25.349	36	0.47763	1.8	25.747	51	0.59195	3.8	24.06	46	0.68616	-7.7	22.66	42	0.18391	-0.5	20.668	31	0.50286	-14.8	20.983	44	0.03286	1.1	20.912	49	0.58883	0.8	22.843	50	0.5546	-6.8	21.018	41	0.17479	10.1	28.872	53	0.90922	0.1	24.052	57	0.50787	1.6	20.619	53	0.59366
KIAA1967	50543	7.7	28.739	40	0.82828	4.5	25.457	49	0.70546	-1.8	22.424	55	0.4408	3.4	22.648	36	0.67241	0.8	24.641	36	0.55143	-2.4	19.324	53	0.41143	4.6	21.628	54	0.74069	1.5	23.933	58	0.58333	-2.4	15.021	34	0.38252	10.7	26.476	53	0.92219	3.1	25.386	49	0.66524	3.4	21.214	47	0.67723
SUMF2	50544	657.1	251.526	41	1	371	103.549	54	1	495	179.189	47	1	408.9	124.94	46	1	469.3	114.661	52	1	369.3	101.302	43	1	316.5	131.457	45	1	278.9	113.335	56	1	335.8	86.327	36	1	298.2	103.537	59	1	586.7	209.913	42	1	324.5	135.817	33	1
FUT2	50553	-2	29.675	43	0.42136	4.3	27.153	42	0.69828	12.4	26.624	33	0.91869	10	28.473	34	0.88075	10.1	29.046	34	0.89	6.5	25.688	53	0.78286	2.3	17.754	37	0.64183	10.4	23.684	52	0.91667	-0.1	19.442	50	0.49857	-2.2	17.649	42	0.37608	15	35.816	33	0.96853	10.1	24.1	38	0.92363
BCL6	50563	216.1	71.463	53	1	326.2	73.645	59	1	181.1	59.172	55	1	459.6	110.499	42	1	154.8	52.436	41	1	353.3	88.131	48	1	117.7	52.221	60	1	206.1	60.93	62	1	128.3	44.282	48	1	333.9	83.736	52	1	214.1	65.601	60	1	283.6	71.114	59	1
FCGR3A	50598	14.7	27.179	38	0.94517	22.7	33.7	44	0.98851	22.8	32.257	42	0.99572	18.2	28.471	53	0.97845	6.5	22.4	35	0.78857	31.5	43.659	37	1	15.4	25.921	52	0.98567	28.8	36.829	47	1	20.1	25.795	48	0.9957	18.2	23.703	41	0.99568	27.5	28.965	52	1	16.1	25.121	36	0.99135
PYCR2	50600	634.1	171.177	43	1	408.4	110.873	48	1	434	108.641	38	1	499.9	136.828	45	1	319.3	70.013	37	1	393.6	118.126	50	1	360.7	88.893	47	1	331.4	72.828	44	1	347.7	104.748	49	1	395.9	111.754	47	1	417.5	92.925	48	1	377.6	107.279	47	1
RAD54B	50601	-2.2	24.743	33	0.4127	6.8	28.261	32	0.78736	4.6	29.18	49	0.71327	3.4	26.178	30	0.67529	6.4	25.015	41	0.78429	4	24.89	44	0.70571	7	21.643	38	0.83238	2.6	21.39	40	0.63793	-0.4	12.442	27	0.48424	3.5	22.912	42	0.70893	-2.1	18.547	30	0.38913	5.4	21.56	32	0.76801
PPIL2	50609	17.7	30.411	49	0.97836	23.2	30.734	57	0.99138	14.9	28.197	56	0.9515	20.2	32.896	44	0.98994	14.2	26.529	50	0.95857	12.5	28.144	60	0.93286	26.6	32.289	44	1	21.8	27.357	54	0.99856	22.6	31.052	40	1	8.8	24.069	39	0.87752	23.2	36.568	54	1	15.5	20.034	40	0.98415
BTNL9	50612	0.9	24.724	40	0.55556	-1.7	22.598	48	0.43391	-3.5	27.429	49	0.35806	-4.1	24.875	42	0.33046	1.9	20.71	45	0.60571	-3.7	20.519	52	0.32286	-1.1	22.306	39	0.46132	4.1	22.898	40	0.71695	-5.1	19.718	45	0.26361	6.5	22.846	37	0.81844	2.5	19.062	45	0.63233	1.9	16.403	52	0.60951
GPIAP1	50632	161.8	53.436	37	1	76.8	35.245	50	1	77.5	40.738	62	1	48.5	37.493	51	1	77.8	48.521	47	1	50.2	34.702	39	1	64.7	36.1	38	1	64.4	31.661	37	1	65.6	37.176	38	1	48.4	30.241	37	1	97.4	43.119	36	1	58.8	30.758	38	1
NTNG1	50634	1.2	29.036	51	0.56854	6.6	30.888	39	0.78305	-2	26.025	33	0.42653	-5.2	23.946	40	0.2773	-9.3	18.225	34	0.1	-4.4	18.552	34	0.29143	-2	18.471	32	0.40544	-0.5	21.914	39	0.46695	-7.9	16.241	38	0.14327	-3.4	22.673	40	0.32133	-5	20.98	30	0.26753	-0.9	18.484	38	0.46686
THBS2	50647	20.3	31.666	39	0.98846	4.9	22.39	48	0.71695	0.1	27.886	43	0.50927	24	36.534	45	1	6	22.319	47	0.76714	14.6	25.861	35	0.95143	21.4	30.282	41	0.99857	15.5	29.29	50	0.97845	9.8	24.333	39	0.89685	7.2	20.721	38	0.84006	3.1	22.314	41	0.66381	16.6	29.212	48	0.9928
CCDC13	50670	-2.2	28.469	48	0.41558	5.7	31.521	70	0.75287	2.5	26.263	41	0.6291	0.3	25.143	37	0.53017	-2.6	26.574	41	0.39714	-5.3	20.441	53	0.25714	-0.6	24.965	47	0.47708	3.8	21.464	55	0.7069	0.2	19.295	53	0.52006	-4.5	12.66	53	0.26801	-1.9	23.48	58	0.39914	2.5	26.839	51	0.63401
VIM	50671	22852.8	3825.01	48	1	23629	4005.2	34	1	23874.4	5443.21	48	1	21650.7	4502.59	54	1	20683.7	4137.76	40	1	20297.8	3950.59	48	1	18584.2	3264	43	1	20258.1	3941.43	46	1	20612.6	4767.85	41	1	19846.6	3363.99	38	1	21479	4833.56	41	1	20502.6	3916.51	40	1
SRC	50674	6	31.669	50	0.76335	8.7	25.708	47	0.84052	8.1	24.252	44	0.83167	14.4	33.105	51	0.94684	4.3	27.001	50	0.71571	10.9	28.566	58	0.90429	4.8	20.826	47	0.74785	3.4	17.74	48	0.68391	5	22.731	56	0.76218	6.6	24.068	48	0.82277	4	18.201	45	0.71388	1.2	16.271	48	0.57205
RARRES1	50678	25.4	38.975	40	1	22	29.234	41	0.98563	11.5	27.684	36	0.90157	47.2	36.921	43	1	13.1	21.395	48	0.94571	15.8	30.995	41	0.96286	13.9	25.937	51	0.96562	14.2	21.595	46	0.96408	19.3	27.134	33	0.99427	33.7	23.178	40	1	14.5	22.452	40	0.96567	17.9	26.767	48	0.99424
ASGR2	50681	-6.8	22.731	34	0.20779	6.9	23.69	44	0.79454	-0.3	28.526	61	0.49643	7.5	33.606	32	0.82184	3.1	25.269	31	0.65571	-3.8	24.473	53	0.31857	-3.3	20.264	40	0.32521	2.2	27.493	44	0.62644	2.4	27.486	39	0.6404	-1.5	24.485	47	0.41643	3.9	23.406	47	0.70672	-0.6	16.163	36	0.48847
RINT-1	50709	185	69.949	38	1	137.9	65.77	45	1	127.5	53.344	41	1	109.4	47.057	46	1	83.3	44.247	55	1	103.1	43.713	39	1	84.5	46.894	36	1	86.9	43.872	44	1	108.1	51.466	43	1	84.4	33.187	43	1	125.6	52.443	43	1	97.6	50.229	40	1
MAGEH1	50722	291.8	99.99	42	1	208.1	57.654	32	1	323.6	111.875	54	1	224.6	70.296	50	1	238.8	69.477	52	1	160.9	72.002	44	1	210	69.953	34	1	141.6	57.084	38	1	256.5	80.799	43	1	186.7	76.55	31	1	277.2	99.986	41	1	146	63.462	59	1
MGC11266	50725	27.3	22.216	41	1	26.2	26.474	36	1	87.3	49.868	48	1	59.3	29.834	43	1	50	31.96	39	1	48.8	32.152	38	1	16.2	30.58	43	0.98567	24.5	23.685	50	1	68.2	34.163	44	1	44.4	34.706	51	1	52	41.507	45	1	40.2	32.831	50	1
ZIC3	50731	0.4	21.423	42	0.52814	18.8	29.828	38	0.97845	16.7	31.404	40	0.97004	7.3	19.109	34	0.81753	18.7	31.373	37	0.98	11.2	26.165	51	0.90714	7.6	22.099	37	0.84097	17.8	21.102	45	0.98994	18	23.561	38	0.99284	16.8	28.908	39	0.98991	7.4	23	48	0.84549	21.3	30.017	39	1
HMGCS2	50739	4.4	24.984	32	0.71717	8.6	27.26	51	0.84052	14.7	29.477	54	0.94722	3.7	29.144	46	0.68822	-0.8	28.178	34	0.47857	0.7	20.341	52	0.56	7.2	26.531	47	0.83381	5.9	24.42	38	0.79741	7.6	24.524	54	0.85817	14.2	29.603	52	0.96254	-6.3	13.645	42	0.21602	5.8	20.94	51	0.77666
PLGLB2	50746	-5.5	25.228	34	0.2583	-10.7	20.542	49	0.11063	-0.2	23.769	39	0.50214	-14	19.826	44	0.03161	-0.1	25.236	39	0.52	-10.3	23.703	47	0.09714	-0.7	21.806	38	0.47278	-1.9	20.329	45	0.41379	-2.7	22.077	38	0.36676	-5.1	20.158	45	0.23487	2.3	21.879	41	0.62518	-3.6	17.816	46	0.31124
DNAH10	50747	2.7	21.194	32	0.64935	1.2	25.021	25	0.56466	-1.9	19.951	30	0.42796	2.6	23.027	38	0.62787	-3.5	21.344	45	0.35429	-3.1	18.817	48	0.35	4.9	25.191	46	0.75358	7.2	23.474	53	0.85632	-1.3	15.113	43	0.4341	6.2	23.164	46	0.81124	5.6	26.973	39	0.77825	-3.7	18.407	41	0.30259
ASB7	50750	16.5	30.684	43	0.97114	19.6	28.928	27	0.98276	18.1	29.564	39	0.97432	16.6	27.341	50	0.96695	5.8	22.097	39	0.76429	14.4	29.556	46	0.95	14.7	23.413	37	0.97708	19.2	23.657	50	0.99713	13	21.403	45	0.94699	15.1	25.972	38	0.97118	20.2	30.25	42	0.99714	10.4	24.598	46	0.92795
SUOX	50753	-1.6	22.432	44	0.43867	-2	22.344	42	0.4181	-0.4	25.067	48	0.49358	6.8	24.62	50	0.8046	3.3	24.173	46	0.67571	1.3	27.602	49	0.59571	-0.5	18.07	49	0.48138	1.6	16.474	56	0.59195	3	20.954	49	0.67335	0.2	22.158	51	0.52882	2	19.085	34	0.60515	0.2	13.855	39	0.5245
LOC286526	50762	-6.9	23.267	39	0.20346	-8.8	26.125	48	0.16954	-6.3	13.705	30	0.24394	-11.2	22.74	44	0.06753	-6.2	23.397	36	0.23429	-7.5	23.464	35	0.17714	-0.3	19.687	38	0.4957	-2.5	20.969	40	0.39368	-8.5	15.407	39	0.12464	-12.1	15.469	29	0.0389	-2.9	21.578	45	0.34478	-12.8	16.129	35	0.04179
ALF	60008	1.2	26.638	33	0.56854	4.6	24.835	46	0.70833	-9.8	18.874	61	0.1127	-7.7	17.557	33	0.18822	-1.9	21.886	43	0.42429	-4.2	20.344	44	0.29857	3.9	29.819	46	0.71777	0.4	20.327	53	0.51293	-4.7	23.101	45	0.27507	-9.6	16.734	56	0.09798	-5.3	22.19	42	0.25751	-4.2	18.481	35	0.27233
ZFP95	60022	6	27.648	45	0.76046	2.9	27.721	38	0.63937	3.3	30.34	43	0.65763	7.1	34.021	38	0.81178	5.2	26.09	51	0.74429	0.4	29.711	45	0.55	1.2	21.372	31	0.59456	-3	15.506	44	0.35489	1	18.777	49	0.56877	-4.2	19.603	51	0.2853	-1.7	23.785	39	0.41774	4.1	24.343	47	0.71326
C15ORF21	60041	13.1	24.681	42	0.92929	13.4	32.113	40	0.93103	11.3	35.038	44	0.90157	2.7	24.857	40	0.63793	18.4	40.937	40	0.98	3.8	22.177	36	0.70143	8.6	28.574	58	0.8639	12.1	20.386	46	0.93822	9.7	27.107	55	0.89542	-0.7	22.625	46	0.47118	11.7	30.315	43	0.93133	15.3	32.972	52	0.98271
DEF6	60044	7.9	25.657	45	0.83405	4.1	26.277	39	0.68678	-1	25.35	45	0.46933	-8.5	25.805	44	0.15517	-6.9	20.562	38	0.20286	4.3	26.347	36	0.71714	8.3	22.988	29	0.86246	2	22.774	38	0.61494	-4.2	22.136	38	0.29656	-3.4	18.228	55	0.32133	1.9	23.967	44	0.60229	-1.3	18.557	33	0.44813
LOC400464	60048	30.2	32.789	45	1	10.1	26.35	63	0.86351	21	38.279	42	0.99287	21.2	32.114	42	0.99282	16.1	27.665	44	0.97429	24.2	27.288	34	1	5.4	19.814	43	0.77507	15.1	27.504	48	0.97414	7.5	14.732	32	0.85673	14.4	27.362	40	0.96254	18.7	26.63	37	0.99285	7	15.43	32	0.81412
FAM70A	60064	11.8	34.822	49	0.91198	5.7	26.16	37	0.75287	0.9	21.288	44	0.5592	3.6	22.111	33	0.68247	8.4	27.832	39	0.84429	4.7	21.94	49	0.72429	6.4	21.092	37	0.80659	5.9	24.143	30	0.79598	0.4	20.625	42	0.53152	3.8	21.098	39	0.72046	5.2	25.916	33	0.76538	8.1	26.061	36	0.86599
LOC388595	60066	-5.2	22.937	43	0.26984	7	27.126	52	0.79598	-0.9	26.296	44	0.47646	5.8	28.721	47	0.78305	-2.6	21.423	44	0.39286	-0.3	23.155	54	0.51714	3	23.801	49	0.67622	-7.9	16.878	39	0.14368	-4.2	22.362	39	0.30086	-1.3	22.075	44	0.4366	3.3	30.758	39	0.67668	-1.7	26.041	54	0.42075
CCNDBP1	60072	2300.1	504.149	61	1	2029.4	385.384	52	1	1493.5	279.135	55	1	1574.2	266.495	37	1	1065	216.2	50	1	1350.4	242.919	45	1	1413.7	332.7	46	1	1605.7	341.262	44	1	1277.7	213.685	48	1	1288.2	218.63	48	1	1479.4	263.974	55	1	1247.4	260.896	51	1
ZNF473	60075	3.8	29.401	43	0.6912	-3	27.553	46	0.38218	5.7	32.246	53	0.75606	-3.6	18.033	34	0.34483	2.5	24.719	46	0.62857	1.6	30.748	42	0.60571	2.7	21.513	44	0.66332	5.1	20.508	55	0.75718	-3.3	20.256	33	0.33668	-7.6	17.516	52	0.14121	-4	16.807	38	0.30043	-9.3	18.655	35	0.0879
MGC40499	60086	509.4	94.282	46	1	352.5	79.715	46	1	404.9	84.571	52	1	267.2	65.562	49	1	338.9	82.253	49	1	323.4	78.392	40	1	240.5	66.726	59	1	225.6	56.886	54	1	415.6	124.88	48	1	230	58.845	53	1	569.1	134.517	55	1	313.5	79.178	47	1
C1ORF63	60091	986.4	268.412	52	1	623.7	162.337	66	1	708.2	182.207	56	1	571.3	147.655	68	1	581.8	145.089	50	1	593.2	170.338	54	1	555.5	119.513	59	1	379.9	101.974	42	1	469.2	122.737	50	1	383.6	105.059	56	1	727.5	203.431	47	1	385.8	110.911	48	1
KLHL10	60092	-6.8	24.2	60	0.20779	-10.2	22.014	41	0.12356	-11.4	25.006	63	0.07418	-12.2	21.614	57	0.05029	-0.9	25.348	54	0.47286	-6.9	20.966	38	0.2	-9.4	18.936	50	0.10172	-9.5	16.452	52	0.0977	-2	25.213	40	0.40688	-3	29.633	38	0.33429	-7.5	20.638	43	0.16595	-7.9	21.903	51	0.13401
RPGRIP1	60095	6.9	26.336	43	0.79798	11.5	23.982	46	0.90517	-2	24.182	37	0.42511	4.3	20.852	33	0.72414	4.7	26.839	46	0.72714	9.2	28.03	45	0.85	3.9	23.124	37	0.71347	-3.4	14.954	31	0.34339	4.2	21.208	45	0.73209	4	24.571	30	0.73199	0.9	19.921	23	0.5465	7.3	21.491	45	0.82277
PCTK1	60102	41.3	39.37	36	1	37	37.587	44	1	35.2	30.677	42	1	35.8	33.093	34	1	40.1	29.591	30	1	49.5	37.165	38	1	11.8	20.752	32	0.9384	28.4	30.501	28	1	25.8	24.054	53	1	25.2	28.089	39	1	41.2	31.199	37	1	38.1	25.937	42	1
LOC399900	60121	13.9	29.091	50	0.93939	9.8	27.895	50	0.85632	6.8	23.286	49	0.79458	5.4	20.561	42	0.76868	13.2	30.628	38	0.94571	13.5	25.1	40	0.94143	16.2	28.922	41	0.98567	6.2	20.958	39	0.80891	5	25.031	36	0.75645	10.1	20.945	36	0.90922	5.5	27.143	37	0.77396	1.2	20.868	47	0.57205
GDPD3	60128	20.7	29.778	41	0.98846	26.2	28.201	45	1	43.5	32.035	40	1	38.7	33.946	34	1	40.1	34.773	42	1	31	32.062	54	1	23.9	35.488	41	1	19.2	31.355	48	0.99713	51.6	35.881	46	1	13.9	21.116	51	0.95965	49.7	29.774	40	1	31.2	32.356	43	1
GNPNAT1	60131	244.8	76.009	28	1	170.4	65.409	43	1	183	80.879	35	1	195.8	96.965	44	1	163	80.49	37	1	217	85.308	33	1	119.1	39.788	37	1	116	60.762	44	1	183.7	64.369	32	1	164.8	51.295	45	1	222.5	60.902	40	1	226.6	78.916	36	1
BCL2L1	60162	247.1	101.858	35	1	266.9	91.953	55	1	264	77.684	42	1	174	63.419	55	1	197.9	51.242	40	1	176.9	65.021	59	1	175.5	44.131	34	1	246.9	96.953	51	1	185.9	57.11	47	1	146.2	61.094	59	1	234.5	81.774	49	1	190.2	93.668	58	1
PRDM11	60176	24.7	43.683	45	0.99856	15.6	29.078	51	0.95546	9.1	27.505	45	0.85735	18.3	24.781	48	0.97989	13.8	28.605	51	0.95429	20.1	32.172	41	0.98429	11.5	29.726	48	0.93553	16.7	28.451	46	0.98563	0.3	23.225	49	0.53152	12	25.31	45	0.9366	2.7	18.229	41	0.64092	5.1	17.008	57	0.7536
MLH3	60180	13.8	30.982	47	0.93795	15.5	33.114	60	0.95259	16	33.421	42	0.96006	12.7	26.119	42	0.92241	4.9	21.435	43	0.73286	14.4	27.061	54	0.95	4.9	22.343	38	0.75358	3.6	23.023	42	0.69684	11.4	24.727	42	0.91977	0.2	21.506	34	0.52882	6.4	20.906	36	0.8083	8.2	18.486	46	0.87176
KCNH5	60192	6.8	30.994	38	0.79365	-3.6	22.916	41	0.35345	-1.8	25.298	31	0.43937	5.8	33.943	50	0.78305	-4.7	20.367	39	0.29857	5	26.314	40	0.74	-7.6	17.662	45	0.14327	-7.8	14.966	25	0.14655	-1.3	25.953	37	0.43553	5.2	26.44	40	0.78963	-4.9	18.401	35	0.27182	-6.2	17.626	50	0.19452
UROS	60201	2530.4	484.735	49	1	2598.4	474.618	56	1	2628.6	424.764	46	1	2177.5	427.499	53	1	1961.3	338.113	35	1	1694.4	345.227	52	1	2129.1	400.635	52	1	1879.8	326.292	52	1	1667.9	263.017	61	1	1544.6	211.591	42	1	1546.5	276.05	40	1	1315.6	238.257	53	1
ZNF326	60204	32.2	32.162	33	1	38.7	29.787	38	1	44.5	55.656	20	1	28.9	22.447	35	1	32	27.732	34	1	31.5	36.654	25	1	36.8	30.456	29	1	21.7	29.565	31	0.99856	24.5	29.079	26	1	21.9	25.205	36	1	42	34.904	22	1	20.8	29.078	25	0.99712
ARHGAP11A	60220	-0.3	24.72	31	0.49639	0.6	25.225	26	0.54598	-1.6	25.929	45	0.44508	-2.1	20.356	32	0.4181	-10.1	17.788	31	0.08857	-4.3	20.887	33	0.29857	-6.4	16.659	31	0.18052	-5.7	20.916	39	0.22989	2.9	24.511	36	0.66762	-9.9	19.094	28	0.08934	-8.6	16.999	29	0.12589	-6.7	26.646	31	0.183
CDY1B	60221	3.9	21.68	28	0.69986	3.2	24.861	40	0.64799	2.3	21.951	37	0.61769	-6.4	19.999	27	0.2227	-2.1	19.033	48	0.41714	-1.1	21.734	40	0.47571	5.3	24.003	35	0.77221	-3.6	17.028	24	0.33764	6.3	25.641	33	0.81375	-5.2	17.597	28	0.23487	2	23.562	35	0.60372	-1.4	16.24	36	0.4438
COX11	60228	66.2	48.631	42	1	30.4	23.559	36	1	43.9	30.188	35	1	18.4	25.882	46	0.97989	30	29.083	38	1	8.1	23.324	40	0.83	35.9	28.67	43	1	14.8	24.308	42	0.9727	26.1	20.411	33	1	13.8	20.447	41	0.95533	20.3	20.539	30	0.99714	8.6	25.854	36	0.88329
RASSF4	60239	1.7	23.651	31	0.59307	11.9	31.738	38	0.91236	4.9	25.706	45	0.72896	12.5	34.959	41	0.92098	0.2	18.735	39	0.52429	10.3	35.347	44	0.88143	8	26.251	36	0.84957	5.4	23.815	38	0.77443	9.3	31.749	45	0.88539	4.8	27.872	60	0.77089	-0.8	20.246	47	0.45637	-5.1	15.573	53	0.23199
LCE1E	60241	9.1	32.015	45	0.86724	3	25.512	45	0.64224	8.2	23.451	43	0.83595	5.9	27.28	60	0.78305	4	31.245	42	0.71143	9.8	25.127	44	0.86714	9	24.651	49	0.87679	-4.5	21.184	48	0.27443	7.3	26.448	59	0.85244	3.8	22.955	58	0.72046	1.8	23.452	48	0.60086	6.7	28.065	53	0.80692
MAP7	60255	21.6	36.077	48	0.9899	2.6	30.462	46	0.62356	11.9	29.559	45	0.91298	2.7	22.781	40	0.63506	13.9	21.392	42	0.95571	16.4	26.478	54	0.96714	4.7	22.358	55	0.74355	-1.5	19.316	51	0.42529	4.9	21.872	43	0.75501	8.7	22.133	47	0.87608	19.8	28.529	48	0.99571	13.4	23.051	40	0.95821
PPARGC1B	60259	37.9	32.763	34	1	38.8	40.002	43	1	20.6	26.396	42	0.99287	23	36.846	41	0.99856	13.3	30.115	40	0.94714	22.2	26.235	56	0.99714	21.7	38.507	38	1	24.3	24.909	25	1	13.2	27.053	44	0.95415	8.1	30.006	37	0.86744	17	28.628	45	0.98426	16.9	22.395	30	0.9928
PDZRN4	60273	-2	24.404	46	0.41847	-3.4	19.712	31	0.36351	-4.4	21.949	28	0.32525	-0.5	25.718	39	0.48563	0.2	21.822	38	0.52429	-2.9	20.035	41	0.36857	-4.9	23.352	37	0.25072	-6.8	16.138	39	0.17529	-8.4	17.712	36	0.12607	-9.5	21.685	40	0.09798	-2.2	26.427	37	0.3877	-0.2	19.659	39	0.50144
TAGLN	60274	-9.5	22.649	34	0.11977	1.7	25.315	39	0.58477	-8.2	24.245	49	0.1612	-2.7	22.448	37	0.37787	3.7	28.883	45	0.69143	-3.7	21.157	41	0.32286	-11.9	16.911	45	0.04728	1.1	24.774	33	0.56897	-2.4	24.029	38	0.38539	-0.4	20.491	37	0.48991	-11.6	15.219	37	0.05722	-2.7	23.732	46	0.36311
CD3E	60280	14.5	30.958	38	0.94228	5	31.604	45	0.71839	16.9	30.177	36	0.97004	22.6	34.101	36	0.99856	4.2	28.306	32	0.71571	11.1	29.904	30	0.90429	5.3	25.167	30	0.76791	7.8	19.452	44	0.87213	9	25.032	32	0.87966	2.5	24.315	33	0.66138	5	20.815	31	0.76252	0.7	20.233	35	0.54611
TMEM56	60315	-6.9	24.355	51	0.20346	-5.4	29.994	53	0.28736	-8.8	25.967	35	0.1398	-6.1	23.267	36	0.23563	-6.1	18.403	46	0.23571	-4	25.942	46	0.31143	-1.9	18.227	61	0.41261	-3.3	22.832	44	0.34626	-9.2	17.159	42	0.10172	-9.5	19.062	50	0.09798	-5.3	19.043	44	0.25751	-8.2	19.733	43	0.12248
SARDH	60326	11.1	33	55	0.90476	7.3	24.183	52	0.80603	5.2	28.899	50	0.74037	4.9	23.048	42	0.74569	3.7	24.84	55	0.69286	4.6	29.169	53	0.72429	13.4	34.765	49	0.96275	7	19.292	55	0.85057	6.6	24.299	57	0.82808	11	26.198	55	0.92651	0.8	18.961	51	0.53791	-0.7	21.534	57	0.48127
LOC339123	60328	2456.1	455.618	49	1	2351.2	467.102	43	1	3201.5	542.745	47	1	3110.3	558.112	55	1	2344.5	399.054	56	1	2152.2	343.117	46	1	1722.8	321.661	54	1	1660.6	241.266	52	1	2216	397.674	54	1	2161.8	384.505	43	1	2049.7	362.605	48	1	1716.4	311.888	44	1
ELK4	60332	19.7	35.548	45	0.98268	8	25.973	40	0.82759	1.6	26.372	40	0.58631	4.6	21.148	41	0.73132	6.4	25.61	33	0.78143	8.3	23.092	55	0.83143	8.3	20.08	35	0.8639	6.3	20.261	49	0.81466	7.7	18.365	37	0.85817	5.2	22.424	43	0.78963	3.1	19.165	47	0.66667	8.8	23.126	41	0.88329
CXORF48	60338	-5.4	22.699	37	0.26551	9.2	28.075	35	0.84483	-1.5	25.597	30	0.45221	-2.3	20.038	24	0.39943	0.2	15.671	32	0.52429	1.7	22.37	41	0.61286	-2.5	16.934	23	0.37106	-3.1	19.665	46	0.35489	2.2	24.049	44	0.62178	1.4	20.008	30	0.60231	-2.8	19.826	35	0.35622	-7.3	18.47	34	0.1585
SIX4	60347	473.7	109.629	50	1	472	101.033	61	1	288	88.222	46	1	353.8	67.811	57	1	163	55.197	49	1	148.3	53.921	50	1	251.2	64.079	41	1	356.4	99.913	48	1	224	67.507	45	1	271.2	96.029	46	1	155.9	53.715	42	1	131.9	51.691	39	1
SEZ6	60356	2.7	25.162	70	0.64791	2.6	21.227	46	0.62356	8.6	32.053	45	0.84593	5	26.575	51	0.75	-1.5	24.135	46	0.44286	2.9	26.291	60	0.67143	-5.1	24.577	44	0.24212	1.3	25.579	43	0.57615	-3.5	20.851	46	0.32808	2.5	23.488	47	0.66138	2.2	21.868	42	0.61373	8.4	25.493	63	0.87752
MTG1	60364	86.5	46.733	35	1	82.8	39.324	36	1	91.1	38.164	36	1	97.3	39.164	38	1	88.4	42.468	40	1	79.4	32.254	42	1	71.8	36.652	31	1	47.3	30.376	31	1	61.6	30.518	37	1	58.2	29.617	32	1	77.5	50.21	46	1	66.4	41.64	36	1
CETP	60372	130.3	62.264	33	1	68.2	30.01	41	1	7.3	27.119	26	0.81598	11.4	23.987	29	0.90374	35.6	28.779	33	1	27.3	40.996	48	1	106.3	58.875	38	1	52.1	36.766	40	1	14.6	24.681	44	0.96991	3.6	16.804	39	0.71182	42.5	28.263	33	1	23.5	28.739	32	1
CSPP1	60382	16.8	31.312	38	0.97258	19.6	31.995	32	0.98276	18.6	30.697	36	0.98003	11.4	22.401	44	0.90374	7.5	20.586	30	0.82	5.7	17.463	46	0.76	2.2	15.23	30	0.64183	10.9	28.496	33	0.92529	15.9	31.134	47	0.98138	9.8	20.719	36	0.90058	19.3	29.465	42	0.99428	7.3	20.266	39	0.82133
AHNAK	60397	3015.9	722.172	50	1	2438.3	450.548	46	1	4321.3	637.102	47	1	3452.5	501.83	39	1	4008.1	604.293	49	1	3630.8	584.739	58	1	1455.6	286.719	50	1	2095.4	326.276	44	1	5360.6	913.775	66	1	2804.5	504.081	52	1	5915.8	755.877	47	1	4264.3	576.025	46	1
KCNC2	60400	3.1	32.177	46	0.66378	-2.8	18.045	42	0.38506	0.1	20.003	29	0.50785	-3.1	20.89	52	0.36494	6.2	28.031	47	0.77857	1.7	20.385	29	0.61286	-4.7	19.179	43	0.26075	8.3	28.162	52	0.87787	-3.8	18.443	42	0.31519	2.8	23.158	62	0.66715	-0.4	21.417	43	0.47783	-4.8	20.644	36	0.24496
F11R	60411	486.7	143.441	42	1	260.7	92.745	48	1	415.6	78.49	45	1	385.4	108.018	52	1	355.2	103.82	39	1	345.9	95.931	51	1	181.3	67.046	38	1	189.8	64.01	46	1	374.6	117.271	50	1	284.5	82.383	55	1	517.9	138.737	44	1	307	113.313	48	1
LOC129285	60433	368.6	121.073	46	1	354.9	101.267	46	1	340.7	106.191	50	1	279.4	87.396	47	1	174.2	58.615	50	1	176.8	57.345	53	1	254.8	84.643	49	1	241	78.22	41	1	262.5	81.225	50	1	200	51.085	41	1	211.1	70.116	35	1	179.8	62.498	36	1
ABCC5	60438	323.9	90.242	42	1	257.3	74.41	44	1	276.6	70.446	30	1	227.8	70.937	51	1	230.2	53.46	44	1	254.4	71.666	47	1	262.5	66.01	52	1	178.6	42.963	45	1	177.3	67.834	50	1	155.9	58.803	37	1	232.7	85.685	46	1	166	61.076	45	1
OLIG1	60441	27.2	31.823	44	1	2	29.755	41	0.5977	8.1	27.097	44	0.83595	17.4	35.534	39	0.97126	11.6	26.841	41	0.92143	-2.9	22.988	46	0.36571	1.5	25.346	49	0.61318	6.1	21.983	53	0.80316	13.5	31.056	54	0.96132	6.8	25.227	37	0.83141	0.5	22.219	42	0.52074	9.2	25.29	47	0.89914
LMX1A	60446	1.7	27.277	34	0.59019	1.3	27.803	43	0.56753	-5.5	20.19	28	0.2796	-6.9	14.447	31	0.21408	-3.5	24.156	47	0.35571	-9.3	22.539	35	0.11714	-5.3	26.015	42	0.23782	-9.1	15.248	45	0.11063	-5.6	18.854	31	0.23209	-3.6	22.058	32	0.317	-5.7	21.34	38	0.23319	0.2	22.633	47	0.5245
KIAA1815	60451	577.4	146.019	49	1	254.1	64.281	36	1	390.3	75.992	34	1	174.2	60.415	50	1	383.4	77	39	1	188.2	58.045	40	1	312	97.339	35	1	201.1	58.246	42	1	285.1	91.258	34	1	128.5	53.827	42	1	447	117.921	52	1	171.2	55.892	44	1
PCTK2	60452	174.4	76.377	34	1	162.6	58.59	34	1	87.2	44.428	39	1	85.2	44.011	38	1	90.9	36.279	37	1	91.6	40.386	36	1	105.6	31.295	31	1	106.2	56.027	39	1	74.6	41.217	36	1	63.3	34.894	35	1	107	39.829	38	1	72.6	34.999	27	1
DNAH9	60458	-4.4	26.524	37	0.30736	5.3	28.269	48	0.7342	-0.8	23.718	43	0.47932	-1.6	22.261	46	0.44109	5.6	24.177	63	0.75857	13.9	43.103	38	0.94429	1	19.362	40	0.58453	7.2	22.436	42	0.85632	-2.3	18.484	37	0.39112	7.5	31.358	48	0.8487	-0.6	17.684	46	0.46352	11.8	31.12	40	0.94813
CDK9	60468	1015.2	274.31	54	1	916.1	198.764	44	1	791	135.734	58	1	680.8	178.932	44	1	695.3	178.043	46	1	680.2	163.816	35	1	721.3	197.906	54	1	698.3	161.725	51	1	681	148.206	52	1	513	117.372	59	1	624.3	130.67	48	1	557.2	133.328	49	1
LOC389289	60470	475.4	113.786	46	1	219.1	65.366	43	1	477.1	103.375	41	1	97	46.201	48	1	426.8	81.719	46	1	121.8	47.772	45	1	356.7	91.784	50	1	160.5	60.416	55	1	389.1	81.118	49	1	74.4	32.166	42	1	442.3	84.206	47	1	103.3	47.747	49	1
IFI16	60482	2400.6	495.332	40	1	1643.9	319.372	44	1	1414.4	216.131	43	1	1445.2	288.397	30	1	927.2	216.154	41	1	788	169.27	48	1	1062.7	291.724	39	1	1054	249.49	53	1	1148	257.426	34	1	1050.8	173.062	38	1	1281.6	294.073	33	1	753.6	185.379	35	1
LMAN2	60491	376.2	85.425	33	1	396.7	132.29	54	1	321.9	97.467	40	1	362.7	116.563	41	1	329.4	122.924	52	1	335.1	101.493	51	1	314.3	82.009	40	1	345.2	145.218	37	1	251.9	104.52	43	1	241.3	66.513	34	1	267.4	98.54	51	1	248.2	76.827	51	1
TIGD6	60497	13.6	31.47	44	0.93074	10.3	23.163	40	0.86925	20.5	31.282	45	0.99287	14.3	31.105	44	0.94253	13.2	26.407	37	0.94571	17.1	25.212	38	0.96857	9.6	21.764	57	0.88825	6	22.406	38	0.79741	6.8	21.511	44	0.83811	9.5	22.407	43	0.89193	17.5	24.307	55	0.98856	10.9	23.15	49	0.94092
ROPN1	60500	5.3	31.939	47	0.74747	-3.4	19.116	44	0.36063	-2.6	23.425	50	0.40086	-2.1	23.425	59	0.41379	2	27.976	49	0.61	-1.8	24.7	51	0.44286	6	31.264	45	0.79083	-7.6	19.883	40	0.14943	-2.6	16.867	52	0.37393	5.6	29.457	43	0.79395	-1.8	17.611	40	0.41202	-3.5	19.51	45	0.317
PSCD4	60543	12.6	31.604	47	0.92352	30.5	34.04	52	1	8.8	27.245	36	0.84879	-6.7	17.178	37	0.22126	0.7	24.471	43	0.55	3.6	27.921	56	0.68857	9	23.372	47	0.87679	17.7	24.228	48	0.98994	-3	20.787	40	0.34957	0.2	27.275	41	0.52882	-11	17.386	43	0.07153	0.6	22.656	58	0.54035
SPACA1	60544	6.5	26.195	41	0.78788	10.2	22.604	45	0.86782	1.5	23.449	52	0.5806	8.2	25.646	55	0.84195	14.6	25.575	53	0.96143	-4.1	20.523	47	0.30286	0	22.647	39	0.5086	1.7	20.33	52	0.60057	7	23.811	46	0.84527	10.6	28.209	56	0.91931	3.7	20.226	48	0.69671	2.1	19.549	59	0.62248
PPIE	60553	29.1	43.91	37	1	37.1	44.542	29	1	23	20.596	25	0.99572	19.3	35.284	30	0.9842	6.3	18.683	41	0.77857	22.9	33.108	26	0.99857	14.7	30.985	36	0.97708	9.3	24.848	29	0.89943	8.4	21.034	41	0.87249	4	19.501	30	0.73055	11.8	29.532	25	0.93276	10.4	23.37	32	0.92939
EGFR	60554	-0.2	27.842	29	0.49928	-1.3	22.387	38	0.45259	-3.1	21.526	39	0.37803	-5.4	15.868	41	0.27299	2.6	24.975	37	0.63571	-9.9	19.137	46	0.10571	12.1	33.581	28	0.94699	3.1	22.193	34	0.66954	3.1	21.605	40	0.67765	5.3	23.276	39	0.79107	8.6	28.496	37	0.87983	-7.6	22.525	35	0.14986
CDK2AP1	60575	15645.1	2711.72	47	1	11252.5	2282.49	50	1	11793.9	2163.93	45	1	8756.4	1249.17	29	1	10961.1	1858.06	44	1	9641	1864.91	40	1	8225.7	1379.27	31	1	8265.8	1225.88	52	1	8446.6	1126.7	44	1	7122.6	1343.22	51	1	12680.6	1805.6	54	1	8269.3	1845.39	50	1
SNPH	60577	37.6	41.7	38	1	37.6	42.057	35	1	31.4	30.082	36	1	37.8	29.421	28	1	41.4	37.635	32	1	23.2	27.699	28	1	14.7	24.843	23	0.97708	36.3	27.433	33	1	35	21.222	35	1	24	22.104	44	1	31.4	28.932	29	1	25.2	26.338	37	1
ANKS1A	60598	961.1	181.508	59	1	547.2	98.176	48	1	481.7	92.623	52	1	289.9	83.228	38	1	592.2	119.686	38	1	276.5	67.773	46	1	583.9	147.937	45	1	381.4	82.158	54	1	383.1	74.077	63	1	195.7	53.038	48	1	688.3	138.631	48	1	227.1	67.7	61	1
TYR	60600	1.3	27.113	54	0.57287	2	25.839	50	0.5977	7.1	25.121	41	0.80171	-2.3	24.305	58	0.39943	-1.8	21.475	46	0.42571	-2.8	21.591	56	0.37714	-4	22.891	54	0.29656	2.2	20.288	57	0.62356	3.5	27.737	50	0.69628	4.7	17.172	36	0.76657	-6.9	15.999	60	0.18455	-3.7	17.089	54	0.29971
TTLL12	60605	347.3	94.928	46	1	199.2	77.787	37	1	304.9	97.722	29	1	263.5	87.081	52	1	223.5	74.212	39	1	194.8	59.824	40	1	226.4	77.872	45	1	128.5	63.73	32	1	208.6	71.357	35	1	183.8	54.4	39	1	188	71.115	45	1	131.1	54.544	32	1
PSRC1	60609	20.7	33.785	63	0.98846	5	19.939	36	0.71695	165	57.631	47	1	51.8	35.518	49	1	76.3	44.325	41	1	21.3	33.197	51	0.98714	6.8	23.789	50	0.82521	11.6	20.137	47	0.93678	126.6	45.518	48	1	32.5	24.606	42	1	48	38.457	44	1	7.4	21.734	48	0.82277
IMMP2L	60619	131.5	59.724	49	1	149.1	55.797	36	1	81.8	45.794	52	1	115.2	42.78	46	1	77.1	38.1	47	1	118	35.291	31	1	64.1	34.448	38	1	92.4	38.432	42	1	80	38.169	45	1	104.9	45.797	33	1	113.1	45.66	43	1	134.1	66.294	36	1
OR2G6	60626	-4.5	20.194	39	0.2987	5.8	35.405	41	0.76006	-2	23.192	43	0.42653	11.3	37.403	37	0.90374	2.2	20.302	41	0.61429	-0.5	31.707	39	0.50714	-8.5	26.081	51	0.11748	-1.9	14.779	33	0.41379	-0.9	17.866	44	0.45845	-8.9	15.929	40	0.10807	-3.7	21.462	38	0.30615	4.9	22.694	49	0.7464
HSPA4L	60634	200.9	70.414	36	1	163.6	51.814	34	1	105.5	50.578	42	1	87.2	43.044	49	1	82.8	48.942	67	1	76.3	35.762	51	1	97.4	48.196	44	1	103.4	32.381	50	1	80.4	47.779	52	1	56.3	42.093	40	1	124.7	45.738	43	1	73.5	28.376	37	1
FLJ41993	60639	-0.5	23.888	44	0.48485	1.2	24.071	46	0.56466	-1.6	23.85	54	0.44651	2.9	25.785	61	0.64655	-3.5	21.79	52	0.35571	0.8	25.202	61	0.56571	3.4	26.832	38	0.69484	-3.3	17.152	53	0.34626	-0.8	21.176	52	0.46418	5.9	23.449	48	0.80259	4.1	24.638	50	0.71817	-3.5	18.552	43	0.317
UBE2D2	60647	41.3	31.784	32	1	32.2	29.034	38	1	36.6	31.54	42	1	48.7	38.584	39	1	28.4	19.77	43	1	47.9	34.743	39	1	27.2	30.306	34	1	35.9	31.851	45	1	30	25.244	33	1	35.3	28.274	43	1	32.3	33.962	36	1	40	32.164	43	1
LRRC45	60653	338.3	104.679	38	1	348.7	86.572	35	1	603.1	112.192	45	1	525.1	124.331	45	1	439.7	100.524	46	1	349.9	85.126	50	1	364.6	89.567	51	1	285.8	74.578	39	1	347.3	63.646	37	1	329.5	91.195	36	1	316.8	71.753	32	1	268.1	90.554	32	1
PCK2	60671	20.5	27.123	40	0.98846	36.7	28.478	39	1	28	37.834	40	1	42.8	40.649	46	1	19.9	33.043	58	0.99	48	37.432	38	1	18.8	26.659	51	0.99427	24.4	35.932	58	1	11.9	24.547	53	0.9255	37	32.483	52	1	15	28.647	55	0.96853	32	30.621	47	1
MLF2	60673	1135.5	242.786	41	1	887.6	169.493	44	1	676.5	194.98	56	1	640.7	167.508	48	1	587.6	125.063	55	1	615.4	139.849	46	1	762.1	170.564	43	1	722.9	173.485	42	1	595.2	164.354	34	1	475.3	102.016	44	1	640.4	126.844	36	1	581.1	140.486	48	1
XCL2	60678	0.7	27.961	28	0.53968	1.1	21.133	30	0.56034	13.7	31.162	33	0.92867	-4.4	23.645	30	0.32328	2.9	22.006	36	0.64857	1.7	29.205	28	0.61286	-1.8	23.462	24	0.41834	1	20.368	36	0.56609	6.3	27.609	26	0.81089	-2.2	19.733	42	0.37608	-3.8	21.305	21	0.30329	6	18.266	27	0.78242
FLJ38964	60681	-1.7	21	37	0.43723	3.5	25.404	39	0.66236	6.8	27.259	59	0.79173	-6.5	20.481	44	0.2227	7.7	28.284	40	0.82286	4.6	29.905	41	0.72429	7.1	23.504	47	0.83381	10.7	25.967	51	0.92385	5.7	23.83	47	0.7894	6.3	19.527	48	0.81412	1.8	16.561	35	0.60086	-5.7	12.157	40	0.20605
PTDSS2	60682	557.8	127.725	33	1	411	103.446	39	1	375.9	90.207	38	1	365.7	122.136	38	1	374.4	90.262	29	1	349.3	105.512	33	1	279.7	76.911	40	1	304.7	78.673	44	1	278.1	67.495	41	1	259.9	87.801	35	1	314.1	81.077	35	1	267.5	62.447	33	1
CDC42BPA	60692	518.8	141.513	39	1	434.2	106.85	41	1	435.7	122.53	34	1	327	100.879	48	1	427.2	104.547	49	1	338.5	77.842	55	1	404.1	102.762	48	1	346.5	93.911	49	1	345.6	73.45	40	1	241	61.556	41	1	388.8	79.892	41	1	313.6	94.156	45	1
SIM2	60703	2.6	23.884	54	0.64214	14.8	32.743	53	0.9454	19	35.22	55	0.98288	5.7	29.643	42	0.78305	8.2	24.762	48	0.84	6.5	24.352	47	0.78286	4.4	25.404	54	0.73066	2.1	20.803	55	0.62069	4	23.043	60	0.72493	6.1	23.686	56	0.8098	9.6	25.682	39	0.89843	-3.7	19.398	43	0.29971
ELF5	60706	20.7	32.186	36	0.98846	22.2	34.209	50	0.98563	15.1	33.382	54	0.9515	23.7	27.99	64	1	16.5	28.433	38	0.98	8.9	21.508	58	0.84714	1	21.213	44	0.58166	12.3	22.464	53	0.93966	0.2	19.028	40	0.52006	9.1	24.226	50	0.88473	11.9	22.569	47	0.93562	16.3	27.485	64	0.9928
ADD1	60707	5108.6	969.962	41	1	4278.6	639.907	33	1	4464.7	787.418	42	1	3844.8	662.777	45	1	3485.6	548.323	51	1	3301.4	652.221	47	1	2859.9	633.81	44	1	3006.3	488.829	41	1	3074.6	631.008	47	1	2704.2	446.884	33	1	4037.7	743.274	34	1	2833.8	478.449	33	1
COL14A1	60709	-0.3	23.959	40	0.49639	4.5	23.253	42	0.70546	9.8	25.99	43	0.87447	10.7	28.243	45	0.89368	6.5	19.207	40	0.78857	8	27.019	45	0.82571	4	23.936	54	0.72206	7.9	25.235	42	0.87356	-1.4	15.302	37	0.43266	-1.9	15.84	38	0.39337	7.7	22.159	43	0.85694	-1	15.94	39	0.46686
NOMO2	60717	208.2	65.388	50	1	132.9	65.736	40	1	148.7	49.834	53	1	128.3	55.997	47	1	145.1	53.476	47	1	125.2	63.956	51	1	124.7	39.549	45	1	150.4	54.464	36	1	100.1	44.739	49	1	101.1	37.434	39	1	167.4	70.484	40	1	151.7	57.012	41	1
RASGRF1	60719	11.6	21.417	46	0.91198	8.3	28.522	32	0.83621	10.1	25.02	47	0.88017	9.6	21.265	52	0.87069	9.7	25.375	45	0.88429	8.8	24.226	46	0.84429	7.6	22.988	47	0.84384	9.5	24.004	67	0.90661	14.5	30.562	50	0.96991	4.4	20.114	55	0.76081	0.4	23.329	48	0.51788	12	20.319	49	0.94957
MAP1LC3A	60739	23.7	31.642	51	0.99567	23.7	30.42	45	0.99282	30.6	34.955	57	1	37.8	30.196	48	1	15.8	25.079	48	0.97286	29.6	33.727	43	1	10.9	26.808	57	0.9212	18.5	27.929	50	0.99282	21.5	29.257	53	0.99713	18.3	24.275	45	0.99568	9.4	21.273	47	0.89557	14	24.561	51	0.97118
TIGD5	60743	519.9	91.418	32	1	609.7	122.761	42	1	441.4	100.323	50	1	444	131.217	45	1	472.5	94.112	43	1	400.4	116.374	50	1	475.8	113.607	41	1	409.5	99.625	36	1	294.3	67.321	41	1	327.4	88.883	44	1	379.3	94.164	41	1	281.5	65.283	40	1
ASXL2	60750	621.9	143.463	42	1	532	115.054	37	1	678.6	137.514	48	1	731.6	109.887	24	1	732.6	113.202	43	1	556.8	129.882	41	1	318.5	75.24	51	1	417.3	109.881	47	1	471.3	97.776	37	1	496.5	119.149	58	1	812.8	160.763	46	1	630.6	132.828	47	1
IRF4	60768	-1.2	16.593	35	0.46176	11.1	28.756	51	0.89655	5	23.057	33	0.73894	17.8	31.645	42	0.9727	9.4	28.195	41	0.87429	3.8	26.618	35	0.70286	6.7	21.022	38	0.82092	5.4	22.701	49	0.77299	7.6	23.81	58	0.85673	5.5	26.761	37	0.79251	1.8	24.095	43	0.59943	4.8	19.925	39	0.74063
DNAJC17	70008	194.5	81.83	42	1	219.4	49.865	47	1	216.8	86.594	37	1	209.1	63.453	55	1	173.9	55.003	43	1	177.6	57.424	54	1	188.1	66.999	54	1	171.7	50.779	46	1	169.1	44.964	51	1	180.9	57.046	50	1	176.5	77.445	44	1	159.8	63.723	49	1
MLR2	70022	172.1	57.648	43	1	158.2	77.405	47	1	84.1	44.035	53	1	113.9	39.037	42	1	172.1	51.882	35	1	186.3	60.933	45	1	77.3	39.106	46	1	73.9	37.471	40	1	87	47.455	43	1	104.6	37.87	57	1	259.1	92.555	47	1	156.9	49.954	44	1
HOMER2	70025	-0.3	30.511	46	0.49639	1.3	26.451	38	0.56897	10.1	27.552	43	0.88017	0.5	22.502	59	0.5431	-0.2	20.698	38	0.51571	6.7	24.498	44	0.79	-1.4	19.66	53	0.44126	0.5	22.724	38	0.52155	-2.1	17.355	49	0.39828	-1.4	21.149	44	0.43228	6.7	23.055	44	0.81402	-2.4	17.592	47	0.3804
WNT7A	70037	49.8	54.412	43	1	26.5	39.079	53	1	38.8	40.183	54	1	26	28.316	46	1	13.5	23.681	52	0.94857	23.4	28.794	38	1	24	34.192	55	1	23.5	38.421	51	1	24.3	33.637	47	1	10.6	18.205	49	0.91931	36.5	31.63	53	1	25	31.27	52	1
LIPE	70047	-3	20.272	42	0.38095	-6.7	22.929	49	0.22557	1.9	21.831	46	0.60342	-1	17.432	47	0.45977	0.4	24.502	43	0.53429	2.4	25.966	50	0.64429	1.8	21.413	45	0.62321	-5.7	22.536	42	0.22989	3.3	19.296	43	0.69054	-0.6	19.934	60	0.47262	4	21.866	39	0.71102	6.4	23.735	38	0.79107
NFKB2	70048	92.1	41.299	65	1	300.5	70.456	42	1	40.7	37.054	57	1	304.5	99.015	56	1	58.6	31.965	58	1	234.3	72.452	52	1	61	28.511	37	1	213.1	60.165	53	1	54	36.325	60	1	316.8	80.294	54	1	49.2	35.769	43	1	218.6	70.67	65	1
PIGW	70070	88.2	38.501	41	1	104.2	38.328	40	1	180.8	61.295	42	1	245.7	70.213	46	1	208.9	72.953	43	1	220.9	63.709	50	1	61.6	43.842	51	1	91.9	51.72	42	1	134.3	48.704	52	1	185.9	60.374	41	1	225.1	57.543	41	1	238.9	85.907	36	1
SURF1	70086	350.3	73.75	43	1	254.8	67.216	46	1	144.8	51.832	64	1	177.8	62.107	39	1	152.4	59.58	49	1	172.3	53.71	48	1	216.2	64.984	43	1	209.1	63.352	48	1	125.1	49.508	60	1	164.6	59.748	47	1	160.7	56.491	46	1	138.5	54.696	68	1
CHRND	70088	4.2	26.716	48	0.7114	11.4	30.4	45	0.90086	6.1	23.45	49	0.7689	7.4	25.095	54	0.82184	8.6	28.192	42	0.85429	4.1	26.451	49	0.71	0.5	23.565	37	0.53725	21	35.794	48	0.99856	9.4	28.254	39	0.88682	15.7	26.936	48	0.97839	3.4	19.469	47	0.67954	5.1	20.061	43	0.75504
IMP5	70091	21.4	45.33	37	0.9899	32.1	42.73	44	1	12.8	25.664	38	0.92725	9.7	31.69	45	0.87213	6.3	24.993	45	0.77857	11.2	34.874	37	0.90429	8.8	22.707	54	0.86819	11.9	27.47	41	0.93678	4.1	18.625	31	0.72493	5.2	21.471	57	0.78963	9.1	23.702	46	0.89127	13.4	27.552	45	0.95821
MTCP1	70092	1097.2	251.759	38	1	780.6	132.308	48	1	445	89.705	40	1	367.4	95.59	44	1	307	70.125	41	1	273.4	59.405	41	1	425.2	112.278	48	1	534.7	129.488	37	1	359	83.926	43	1	269.9	75.945	45	1	407.5	112.059	60	1	263.8	82.946	55	1
ANKRD36	70114	8.2	32.981	37	0.84127	-7.8	20.281	57	0.19109	-12.1	17.284	38	0.06562	-1.5	23.778	35	0.44397	-15.3	15.759	39	0.02	-6.6	24.618	31	0.21429	-1.5	27.47	38	0.43123	-0.8	22.375	43	0.46121	-11.3	22.496	29	0.05301	-4.8	22.851	42	0.2464	-7.1	20.309	32	0.1774	3.1	28.653	42	0.66427
STXBP1	70121	68.2	44.07	37	1	46.9	37.842	48	1	37	28.025	44	1	30.3	29.264	52	1	39.7	37.164	48	1	32.3	27.975	50	1	49.2	39.048	50	1	36.9	32.545	43	1	31.5	33.035	40	1	25.4	21.824	34	1	29.1	28.021	40	1	20.4	25.744	43	0.99568
AMBN	70131	3	23.462	43	0.65801	11.7	31.879	36	0.90948	0.9	24.986	53	0.55777	-3.3	21.049	45	0.36207	7.3	27.614	45	0.81857	3.4	25.481	31	0.68571	0.3	18.781	43	0.52865	-2.2	19.491	45	0.4023	12.1	27.036	38	0.92693	0.7	20.525	41	0.5562	-0.3	19.526	40	0.48212	9.8	24.675	49	0.91643
LEPREL1	70132	167.2	59.531	46	1	276.6	72.33	50	1	209.4	68.409	45	1	188.2	58.998	42	1	288.8	86.321	39	1	380.1	92.921	48	1	142.8	58.885	52	1	172.5	49.037	44	1	171.2	65.65	52	1	136.1	39.435	41	1	249.5	70.087	46	1	302.4	83.1	40	1
LOXL1	70136	23.7	30.417	34	0.99567	7.1	28.128	29	0.80029	10.4	26.809	36	0.88445	4.6	22.941	33	0.73563	10.8	26.253	39	0.90286	4.3	19.136	30	0.71714	5.8	21.258	38	0.78653	5.7	26.06	31	0.78592	0.2	21.823	34	0.51719	3.6	23.402	29	0.71182	8.5	21.37	26	0.87411	5.5	23.526	52	0.76945
ADCY8	70138	3.8	23.055	47	0.69264	3.5	27.953	36	0.66236	2	19.233	43	0.6077	1.7	26.049	35	0.58908	0.5	24.14	56	0.54286	3.6	22.215	47	0.68857	3.4	22.434	45	0.69341	6.9	27.065	50	0.84626	5.9	26.626	43	0.79656	2.8	19.21	51	0.66715	-3.8	18.914	36	0.30472	-9.2	16.229	41	0.09078
PDCD10	70148	151	49.371	42	1	149.7	56.687	43	1	99.4	45.705	38	1	155.1	62.387	44	1	88.8	47.109	48	1	118	50.929	47	1	80.7	34.587	43	1	91.5	41.692	32	1	86.8	32.529	46	1	121.9	50.201	41	1	111.3	51.256	50	1	126.4	51.122	38	1
FLJ38725	70152	34.1	43.596	46	1	48.3	40.125	45	1	17.3	27.236	61	0.97147	33.3	34.198	55	1	24.7	33.902	42	1	26.3	25.647	37	1	22.7	21.605	31	1	20.9	30.872	53	0.99856	12.3	25.511	36	0.93266	17.7	25.504	47	0.99424	29.3	31.12	46	1	26.9	30.526	46	1
ACD	70161	120.8	64.433	46	1	94.8	54.43	43	1	94.1	51.756	43	1	144.3	53.496	39	1	89.9	39.562	48	1	115.5	55.17	40	1	66.9	44.554	47	1	70.7	37.533	53	1	91	42.782	42	1	117.2	58.057	40	1	111.1	50.287	43	1	91.5	52.219	40	1
TSNAXIP1	70162	17.1	33.64	36	0.97403	14.5	27.385	42	0.94109	12.9	24.23	45	0.92725	16	29.703	36	0.95977	16	24.449	36	0.97429	12.9	24.669	54	0.93429	23.7	27.402	49	1	5.8	22.687	55	0.78736	9.9	25.34	39	0.90258	9.8	24.46	43	0.90058	16.1	29.666	38	0.97711	7.7	22.797	29	0.83573
BMP8B	70167	15.3	38.171	45	0.95815	8.6	22.131	33	0.84052	1.7	17.708	44	0.59344	13	26.442	45	0.9296	11	32.452	48	0.90571	8.9	25.505	41	0.84857	12.9	25.846	40	0.95702	10.5	25.279	40	0.92385	7.9	19.938	51	0.8639	9.9	25.635	39	0.90346	11.8	27.205	42	0.93276	5.8	27.493	39	0.77666
COL16A1	70184	23.8	36.087	36	0.99567	50.2	33.896	43	1	19	27.164	47	0.98288	59.2	23.443	36	1	25.7	29.338	43	1	71.1	42.328	38	1	17.5	27.382	45	0.98854	38.7	26.525	32	1	19.1	21.573	39	0.99427	33.7	27.7	41	1	10.9	26.113	36	0.91989	47.8	29.944	45	1
CUL5	70189	476	89.504	39	1	390.5	98.927	41	1	209.9	85.068	42	1	207	60.79	45	1	248.3	71.906	46	1	233.8	59.912	44	1	292.1	66.956	28	1	251.9	82.794	49	1	213.2	66.447	44	1	160	56.402	39	1	398	88.498	46	1	262.1	67.775	41	1
LONRF3	70192	64.5	48.912	36	1	21.6	28.127	41	0.98563	30.9	21.48	27	1	4.7	22.355	33	0.73994	10	20.957	34	0.88714	1.8	18.048	30	0.61429	31.3	29.616	37	1	16.1	21.08	37	0.98132	21.5	21.297	39	0.99713	-4.5	18.394	26	0.26513	24.8	22.163	28	1	2.9	25.627	31	0.6585
ADAM28	70193	8.1	35.928	31	0.83838	-18.6	18.414	35	0.01149	-7.1	20.573	41	0.20685	-7.5	19.015	32	0.1954	-5.5	23.615	35	0.25286	-3.9	21.948	35	0.31429	-4.3	26.487	37	0.2765	-0.5	26.004	24	0.46695	-19.3	16.811	29	0.0043	-1.1	17.256	21	0.4438	-10.7	17.769	30	0.07582	-13.2	14.832	28	0.0389
MTM	70201	-6.9	23.895	39	0.20346	1	17.901	33	0.56034	0.6	19.2	39	0.53067	-0.1	23.985	43	0.51293	-4.3	20.594	36	0.31429	4.4	26.529	27	0.72	-0.9	22.214	33	0.47135	4.6	23.921	45	0.74282	-8.7	15.485	24	0.12321	-7.9	15.981	36	0.13833	2.8	18.734	27	0.64092	-6.4	15.861	37	0.1902
PNPT1	70228	258.5	68.58	35	1	166.6	54.75	42	1	78.6	43.563	51	1	130	58.521	40	1	60.1	43.153	45	1	90.6	53.331	34	1	107.9	39.362	36	1	105.5	41.322	41	1	65.4	33.54	41	1	88.2	31.688	29	1	93.2	44.21	41	1	66.8	39.025	38	1
LAPTM5	70242	2089.6	509.782	42	1	1848.8	370.106	44	1	986.9	196.084	44	1	864.6	206.965	47	1	1059.5	229.009	35	1	1167.1	224.598	37	1	1408.7	369.697	42	1	1447.5	248.152	34	1	670.8	164.007	39	1	598.2	146.129	30	1	863.7	209.654	37	1	957.7	192.319	44	1
EIF4G1	70255	-1.1	28.256	29	0.46609	-2	19.644	28	0.41092	5.7	18.019	27	0.75178	-0.2	19.345	28	0.50144	-4.6	18.165	42	0.29857	-4.2	21.668	19	0.30143	-5.7	15.174	25	0.2106	-1.2	16.314	29	0.43534	-2.8	14.76	25	0.36246	1	21.514	32	0.57781	2.1	22.599	36	0.60944	-11.5	12.536	30	0.06196
SLC5A9	70270	-4.6	24.535	43	0.29582	-3.9	30.033	34	0.34483	-11.2	20.188	35	0.07418	-15.7	17.301	39	0.01868	-3.7	28.171	44	0.34571	-6.2	22.136	38	0.22571	-3.8	15.4	28	0.30659	-10.2	13.227	28	0.0704	-2.3	18.55	40	0.39112	-3.8	19.755	38	0.30403	0.1	19.526	49	0.50358	-6.3	17.786	36	0.19452
SPRR2D	70279	20.2	37.096	42	0.98846	11.5	27.703	44	0.90517	8.6	26.767	43	0.84451	5.7	29.659	58	0.78017	14.6	28.851	53	0.96143	17.9	29.829	59	0.97714	6.1	24.195	46	0.79226	6.6	21.018	49	0.82902	5.3	21.726	39	0.77507	5.9	17.807	38	0.80548	13	22.935	40	0.95136	22.3	38.766	42	1
C7ORF11	70296	276.3	98.397	46	1	287.6	71.329	43	1	354	126.803	45	1	301.9	72.724	31	1	255.7	71.763	41	1	249.1	85.032	38	1	241.5	68.784	44	1	228.6	63.842	34	1	242.3	65.249	34	1	232.2	69.172	43	1	196.4	79.001	47	1	190.5	58.79	38	1
RPSA	70307	70	48.702	40	1	25.1	35.424	38	0.99425	38.2	37.14	55	1	41.7	43.585	31	1	49.8	35.444	35	1	50.6	41.777	36	1	33.6	34.314	37	1	19.8	29.301	45	0.99713	23.7	25.328	39	1	30.7	39.245	42	1	65.7	32.5	32	1	46.2	33.979	31	1
SP110	70338	175.3	58.892	50	1	200.2	55.098	48	1	95.9	52.166	36	1	198.6	78.329	38	1	60.2	49.008	39	1	104.4	65.37	49	1	112.3	56.07	40	1	154.4	62.606	50	1	77.3	42.735	38	1	212.2	91.869	44	1	60.1	41.907	46	1	67.3	32.553	35	1
CCT6A	70347	883.8	197.119	36	1	816.8	180.146	29	1	806.7	177.623	43	1	839.5	192.485	48	1	554.3	133.404	34	1	669.5	175.196	48	1	417.9	121.885	32	1	634.7	148.418	43	1	527.9	139.637	39	1	596.3	148.053	43	1	699.6	150.375	28	1	592	159.16	38	1
MGC33948	70356	14.5	28.312	55	0.94228	22.4	30.248	40	0.98851	13.7	27.288	45	0.92867	29.8	29.342	41	1	25.8	32.228	47	1	19.2	26.441	42	0.98	10.4	17.631	37	0.90544	19.8	22.598	46	0.99713	20.7	32.502	41	0.9957	18.1	27.817	43	0.99568	4.5	23.041	41	0.72961	12.3	21.803	48	0.94957
MUC7	70360	3.9	33.781	42	0.7013	-11	16.014	47	0.10489	0.7	30.911	26	0.53638	-3.1	23.269	38	0.36494	-10.6	16.031	37	0.08429	-2.1	22.879	29	0.43	-6.1	14.972	30	0.19341	-5.4	18.287	32	0.23851	-5.9	16.552	44	0.20917	-4.8	18.37	29	0.24784	-6.4	17.546	31	0.21316	-4.4	21.026	32	0.26801
OSBPL1A	70368	9	29.805	48	0.86147	7.4	33.411	48	0.81034	11.1	31.181	45	0.89301	5.9	18.918	34	0.78305	-2.4	22.561	37	0.40286	12.2	32.905	33	0.92714	16.1	33.194	27	0.98567	-1.6	17.808	42	0.41954	4.2	26.291	33	0.73066	4.7	21.786	30	0.76513	8.5	25.62	33	0.87411	0.7	19.174	43	0.54611
SLC6A12	70369	22.1	37.149	28	0.9899	-5.1	22.422	41	0.29885	16.1	30.596	42	0.96006	6.3	23.394	51	0.78879	8.6	27.349	49	0.85429	12.5	29.12	48	0.93286	8.8	23.179	38	0.87249	9	22.086	43	0.88793	8	21.201	51	0.8639	5.7	27.062	42	0.79683	15.8	28.162	51	0.97282	0.1	18.739	44	0.52305
TMEM98	70370	3578.5	787.075	49	1	3729.5	583.92	36	1	4228.8	900.817	45	1	3479.8	638.753	43	1	3036.2	462.011	42	1	2801	402.507	49	1	2548.9	502.874	45	1	2845	345.16	39	1	3364.1	551.743	44	1	2719.9	474.339	56	1	3397.3	636.556	36	1	2487.2	494.254	47	1
GADD45G	70376	23.2	29.651	38	0.99423	50.5	28.557	23	1	-1.9	20.984	36	0.43652	18.1	23.529	29	0.97701	1.4	21.537	33	0.57571	24.8	34.188	26	1	9.1	28.663	29	0.87679	34.6	36.311	26	1	-11.6	17.998	25	0.04728	13.3	24.821	30	0.94669	2.9	17.999	37	0.65093	11.9	23.808	34	0.94813
INPP5E	70379	230.4	70.822	52	1	177.5	52.634	35	1	159.9	53.616	37	1	165.6	55.934	38	1	128.2	46.561	46	1	134.1	50.028	38	1	153.8	53.135	45	1	116.3	55.681	43	1	106.8	42.596	49	1	106	34.482	37	1	161.8	46.249	47	1	126.3	54.923	37	1
OR1E2	70382	2.7	28.046	45	0.64646	11.4	32.137	41	0.90086	1.8	20.855	42	0.602	-5	22.785	42	0.29167	-0.6	23.076	48	0.49286	-3.8	14.688	40	0.31714	7.8	24.833	41	0.84814	6	23.207	47	0.80172	-3.3	22.114	46	0.33524	6.4	25.218	47	0.81556	7.4	30.462	57	0.84549	-3.1	18.59	48	0.33285
PLA2G6	70386	9.4	31.901	42	0.87302	5.4	27.217	51	0.74282	1.3	25.321	56	0.57204	-0.7	24.61	44	0.4727	0.3	25.035	49	0.52857	-2.4	30.157	37	0.41714	6.8	29.115	39	0.82521	4.1	22.118	54	0.71695	7.4	22.842	50	0.8553	-0.8	21.186	51	0.45965	2.4	22.941	52	0.62518	3.9	22.938	43	0.70461
HDC	70390	9.6	27.585	38	0.88312	10.5	29.929	54	0.87644	-4.7	24.166	42	0.31669	15.3	32.036	55	0.95546	4	24.851	39	0.71	3.9	27.831	43	0.70286	-2.6	17.536	51	0.37106	0.8	21.216	43	0.55029	5.9	28.558	41	0.79513	4.9	26.692	53	0.77378	5.6	22.51	60	0.77969	3.6	21.084	43	0.6902
MAB21L2	70400	-2.7	23.057	32	0.38817	-0.6	32.233	39	0.48132	4.8	26.872	23	0.72896	1.8	25.62	36	0.58908	-3.6	20.958	49	0.35286	-3.6	23.878	42	0.32429	0.1	18.004	30	0.51146	1.8	25.512	37	0.6092	-1.2	18.08	34	0.44413	6.6	19.453	37	0.82133	-3.7	21.792	36	0.30615	3.4	25.599	37	0.68156
FLJ44861	70411	0.3	26.848	33	0.5267	-6.9	20.884	48	0.21695	-0.8	25.224	42	0.47932	-4.9	20.037	29	0.2931	-4.4	23.003	46	0.31286	1.6	22.42	36	0.61	0.9	21.802	41	0.56734	-4.3	19.268	34	0.28879	7.3	24.4	38	0.85387	3.7	20.686	44	0.71758	-1.4	22.213	43	0.43634	-1.6	12.702	36	0.43372
BDP1	70414	24.5	33.358	50	0.99856	12.5	30.576	50	0.92098	18.1	36.333	50	0.97432	16	26.784	35	0.95977	11.1	23.351	40	0.90857	10.9	26.036	47	0.90286	2.7	12.906	33	0.66332	10.6	25.235	41	0.92385	10.2	23.227	58	0.90544	9.1	27.672	45	0.88473	10.5	19.871	54	0.90844	6.5	18.144	34	0.79971
KIAA1024	70433	92.3	40.766	39	1	56.4	37.017	48	1	31.2	26.821	43	1	20.3	23.248	51	0.98994	25.7	18.88	42	1	23.9	28.876	43	1	43.5	40.766	47	1	41.7	35.599	45	1	18	20.56	35	0.99284	13.3	21.639	46	0.94813	47.3	34.319	38	1	22.3	27.864	28	1
LGALS8	70438	-2.5	30.176	34	0.4026	11.5	31.919	48	0.90517	10.3	30.013	46	0.88445	3.2	28.047	47	0.66092	11.4	21.54	18	0.91571	5.3	28.774	39	0.75	6.1	23.988	51	0.79226	8.3	20.945	43	0.87787	9.6	17.829	38	0.89255	9.9	26.521	39	0.90346	1.9	16.873	44	0.60229	9.6	21.418	36	0.91354
NRG3	70441	123.7	58.3	49	1	122.9	52.128	44	1	109.3	33.95	43	1	83.6	45.279	59	1	64.6	39.665	43	1	68	32.26	51	1	86.1	34.768	45	1	74.4	40.53	47	1	99.7	42.658	58	1	54.1	35.52	48	1	89.2	45.072	59	1	76.7	43.017	45	1
CDX1	70451	-8.1	24.126	36	0.16306	-3.5	26.046	33	0.35632	-4.2	20.114	39	0.33524	-6.1	21.743	34	0.24138	-6.3	18.775	39	0.23	-15.9	12.962	24	0.01857	-6.6	19.031	46	0.17335	1.1	27.137	39	0.56897	1	21.353	47	0.56734	1	27.168	36	0.57781	-5.2	17.805	48	0.26037	-5.8	16.803	31	0.20461
SNAPC2	70452	405.2	95.661	33	1	601.4	145.121	40	1	560.3	124.331	50	1	600	139.984	40	1	493.8	106.257	51	1	602.7	117.197	44	1	426.9	96.948	42	1	434.6	87.726	40	1	414.3	105.963	46	1	467.5	99.664	47	1	340.2	105.034	48	1	466	104.154	67	1
SCN1B	70458	-2.9	25.57	49	0.38384	0.4	24.698	43	0.53736	3.3	24.468	46	0.65478	5.6	28.155	47	0.77586	5.6	26.279	47	0.75571	-7.1	21.126	30	0.19143	6	18.485	36	0.78797	3.7	24.367	40	0.70259	10.7	23.659	35	0.90688	-4.4	20.548	38	0.27522	1.9	22.942	38	0.60229	-2.2	18.668	38	0.39049
PAGE2B	70463	4	25.687	39	0.70274	2.2	19.802	33	0.60057	-1.8	22.668	41	0.43795	-2	26.078	40	0.42529	-5.1	20.759	42	0.27286	-3.4	22.223	39	0.33429	0.3	26.03	50	0.52149	3.1	20.041	43	0.66954	4.4	23.042	52	0.73639	-2.2	17.313	34	0.37176	-4.7	19.447	32	0.27611	-5.7	15.932	41	0.21182
CCDC65	70468	-0.2	25.819	41	0.49928	-0.2	23.89	42	0.50718	1.7	24.071	43	0.59201	-0.9	26.106	40	0.46695	2.1	19.331	38	0.61143	-1.4	22.48	33	0.46	-4.4	19.165	30	0.27507	1.5	20.365	43	0.58621	14.3	26.679	44	0.96991	-3.4	24.84	35	0.32133	0.6	19.475	38	0.52217	13.3	31.825	34	0.95821
RBM13	70471	451.5	133.993	47	1	358.3	107.674	29	1	270.7	67.402	45	1	340.6	111.746	47	1	283.8	96.761	47	1	401.8	81.896	34	1	209.5	71.929	31	1	217.2	75.598	50	1	193.8	85.438	42	1	205.1	69.021	30	1	324.1	80.273	46	1	284.2	90.866	38	1
EXOSC6	70477	582.4	179.21	32	1	353.4	104.411	27	1	633.1	176.691	26	1	474.6	128.126	30	1	550.2	155.066	34	1	349.6	122.333	29	1	236.9	64.774	26	1	238.5	68.281	25	1	534	150.135	43	1	328.5	79.419	22	1	499.5	120.335	33	1	316	116.593	28	1
PYGB	70484	715.2	201.108	38	1	528.4	118.273	31	1	608.1	163.808	42	1	524.9	156.159	25	1	486.1	82.563	26	1	491.7	92.68	20	1	408.2	110.804	40	1	379.8	89.665	36	1	464.8	107.971	35	1	382.9	101.239	40	1	501.7	119.922	36	1	411.9	107.891	36	1
ZHX2	70491	71.2	38.975	38	1	88.8	43.434	49	1	41.4	34.118	50	1	76.3	39.99	35	1	46.2	33.063	43	1	73.1	39.229	49	1	50.1	33.595	41	1	55.9	36.679	44	1	44.6	29.024	45	1	81.7	39.48	51	1	42.8	26.438	27	1	85.4	39.786	40	1
RGS3	70497	-9	19.845	32	0.13853	2.4	31.911	41	0.6092	-2.4	25.521	35	0.40656	-10.1	17.329	24	0.10776	-10.5	19.944	28	0.08429	1.8	30.048	47	0.61429	0.5	26.016	32	0.53725	-5.9	20.116	36	0.21121	-2.9	21.339	29	0.3553	2.9	25.952	31	0.67723	-1.3	23.291	40	0.4392	-1.7	19.982	38	0.42075
SERPINA9	70504	-5.4	21.416	42	0.26263	-10.6	15.396	28	0.11207	-8	20.207	43	0.17546	-6.7	24.897	35	0.22126	-13.9	16.326	40	0.03857	-9.1	23.392	42	0.12	-3.9	23.393	31	0.30086	-7.9	17.16	30	0.14368	-5.7	23.12	43	0.22493	0.3	19.918	47	0.5317	-4	21.162	37	0.29614	-9.5	17.194	39	0.08501
CHKB	70524	1.4	27.979	26	0.57576	3.7	25.184	32	0.67529	6.1	27.657	32	0.7689	16	35.651	36	0.96121	17.3	42	28	0.98	2.8	17.163	26	0.66286	9.9	23.871	27	0.89398	3.3	20.557	22	0.67816	-6.2	12.24	28	0.19914	16.9	35.349	21	0.98991	13.3	35.821	30	0.95851	8	33.394	29	0.86167
LOC338328	70538	63.4	29.45	34	1	19.7	35.225	39	0.98276	28.6	25.23	42	1	15.3	32.168	60	0.95546	56.6	32.845	39	1	17.6	34.993	47	0.97714	45.1	28.651	43	1	10.7	23.6	43	0.92385	9.4	19.9	41	0.88682	6.9	20.194	43	0.83141	49.9	36.029	42	1	11.3	24.097	38	0.9438
PCK1	70541	-6.1	24.196	35	0.22799	-11.8	20.851	31	0.09626	-0.6	24.136	26	0.48502	-6.8	17.69	40	0.21983	-5.1	21.803	42	0.27143	-1.3	23.445	33	0.46571	-0.5	22.886	36	0.48424	-6.2	23.483	28	0.19971	-7.1	19.711	30	0.16476	-5.3	20.22	28	0.22478	12.7	41.247	26	0.95136	-1.8	20.666	33	0.41643
FLJ32065	70544	0.7	29.216	49	0.53968	-2.7	23.752	33	0.38506	-1.2	23.983	52	0.45792	-6.5	22.045	28	0.2227	5.1	26.2	46	0.74286	-3.3	24.693	43	0.34571	11.4	27.577	34	0.93553	-4.7	17.057	26	0.27012	-8	16.536	28	0.13897	3.9	25.425	38	0.72911	-6.5	18.883	32	0.20887	-4.1	19.309	43	0.27233
PXMP4	70546	16.3	41.301	40	0.97114	15.7	26.247	36	0.95546	22.1	42.015	54	0.99429	3.1	18.01	40	0.66092	9	22.443	48	0.86	3.3	26.146	43	0.68429	3.9	18.604	38	0.71633	8.6	22.352	46	0.88362	5.8	23.561	42	0.79513	2	22.235	55	0.62968	20.7	27.881	42	0.99714	3.2	19.005	49	0.66571
KEAP1	70551	245.6	70.883	30	1	189.2	71.325	28	1	182.5	77.312	22	1	161.5	40.823	28	1	145.3	54.753	31	1	137.3	50.546	45	1	152.9	58.248	37	1	119.9	40.888	28	1	113	37.398	38	1	121.2	56.089	35	1	157.6	67.512	41	1	103.8	31.396	32	1
STK38L	70554	244.7	81.284	33	1	113.6	32.609	29	1	57.4	42.97	38	1	27.2	26.785	36	1	69.1	34.039	42	1	46.5	36.356	35	1	103.5	44.197	36	1	71.6	34.235	27	1	39	34.9	25	1	19.3	18.298	42	0.99856	139.2	60.463	46	1	31.4	23.103	27	1
FBLN2	70561	-1.4	31.251	45	0.45166	-1	28.385	46	0.46695	-8.4	22.134	34	0.15549	1.6	25.61	56	0.5819	-10	17.37	32	0.08857	-2.2	21.72	46	0.42429	-6.2	18.547	39	0.18768	3.3	24.145	41	0.6796	2.6	22.248	49	0.65043	-7.6	16.383	37	0.14121	2	23.438	48	0.60372	-2.3	18.948	41	0.38329
ST5	70564	28.5	31.368	41	1	39	37.094	37	1	34.2	40.09	40	1	24.7	22.691	54	1	22.6	35.312	34	0.99571	27.8	37.126	60	1	32.5	35.643	45	1	20.4	32.283	43	0.99856	21.4	28.876	43	0.99713	23.7	29.079	51	1	30.3	36.537	44	1	17.6	20.176	37	0.99424
ENDOGL1	70575	61.2	38.146	38	1	50.8	35.97	50	1	23.5	26.676	44	0.99715	30.6	26.757	40	1	19.7	25.52	26	0.98857	41.1	41.47	49	1	43.2	31.961	45	1	35.8	37.247	33	1	15.2	26.434	51	0.97421	27	34.412	49	1	40.5	40.066	34	1	24.5	31.434	44	1
SF3B5	70577	1574.3	444.815	36	1	1261.2	274.786	43	1	1308.2	283.552	46	1	1378.8	305.38	40	1	1042.1	205.026	46	1	1377.2	304.992	54	1	927.3	222.742	43	1	1052.9	249.963	48	1	1394.6	328.226	39	1	1150.7	288.39	48	1	1329.9	318.083	53	1	1471.2	359.64	42	1
EIF4EBP1	70592	156.1	79.129	51	1	79	47.603	46	1	139.1	68.57	42	1	116.7	51.15	47	1	102.4	47.526	41	1	97.9	46.471	47	1	73.3	59.345	46	1	59.4	45.802	49	1	90.7	49.739	42	1	90	49.695	44	1	88.7	48.351	51	1	80.2	42.46	38	1
ZNF567	70593	52.9	39.5	38	1	13.2	26.273	36	0.92816	14.9	24.159	40	0.9515	13.9	20.933	46	0.93966	18.4	26.227	31	0.98	27.7	34.784	34	1	4.9	22.526	43	0.75358	15.5	25.052	40	0.97845	21.1	23.646	46	0.9957	13.4	23.094	27	0.94813	34.9	23.837	38	1	23.3	31.688	36	1
FLJ43093	70598	51.2	41.927	33	1	60	38.24	50	1	49	41.412	38	1	64.7	49.649	40	1	64.9	49.979	44	1	59.4	37.897	44	1	56.1	46.562	34	1	58.6	41.612	40	1	55.5	42.865	40	1	45.2	33.495	39	1	55.4	39.031	48	1	60.1	42.446	46	1
IDH1	70605	214.2	73.067	61	1	231	77.362	53	1	316.2	89.325	45	1	263.2	68.424	50	1	162.9	53.119	42	1	154.5	65.307	53	1	154.3	51.548	43	1	195.4	62.859	42	1	225.3	74.078	45	1	199.3	52.264	41	1	209.5	75.661	53	1	150	61.019	46	1
COX15	70619	104.2	51.051	49	1	136.6	62.842	45	1	108.5	52.981	39	1	112.2	45.803	40	1	76.6	28.274	47	1	118.6	59.783	50	1	68.4	39.612	50	1	80.6	39.972	47	1	92.6	45.145	44	1	96.6	36.772	56	1	109.9	31.735	42	1	99.9	44.773	38	1
ZMYND15	70639	0.6	26.934	44	0.53391	-13	21.017	35	0.06034	-9	22.244	31	0.13409	7	18.859	37	0.80891	-3.9	23.767	37	0.33571	3.5	24.485	43	0.68571	-6.6	16.37	42	0.17335	-7.1	20.178	31	0.16379	0.3	22.542	36	0.53152	2.9	21.159	46	0.67147	-4.9	23.194	35	0.27182	-1.6	18.11	39	0.43372
NUTF2	70653	784.5	245.63	41	1	870.2	247.302	61	1	862.4	179.742	45	1	912.3	191.823	38	1	466	110.193	41	1	697.5	195.247	40	1	628.2	182.124	43	1	680.6	166.673	33	1	687.7	89.979	44	1	742.2	170.857	48	1	601.6	149.989	44	1	658.2	164.582	49	1
TARBP2	70661	281.3	108.601	43	1	349	104.872	37	1	451.6	115.417	36	1	380	121.248	41	1	403	88.555	53	1	379.8	93.081	51	1	200.9	65.4	37	1	224.9	54.36	44	1	279.7	82.204	51	1	275.3	84.58	46	1	362.4	93.066	57	1	303	63.902	46	1
SC4MOL	70669	1291.4	284.966	47	1	1479.2	423.161	49	1	1218.6	284.033	37	1	2245.4	482.809	48	1	365.9	114.31	42	1	488.3	101.81	51	1	754.2	223.858	31	1	882.3	198.197	50	1	821.9	153.578	51	1	1633.8	364.394	47	1	297.5	83.396	46	1	420.9	142.023	33	1
MYH7	70672	14.2	33.457	46	0.94084	9.4	30.222	47	0.84914	16.4	33.984	38	0.96576	16.9	27.226	50	0.96695	2	22.864	42	0.60714	6.5	25.008	60	0.78286	7.9	24.083	38	0.84957	10.5	21.603	49	0.92385	18.9	32.308	38	0.99427	2.7	19.823	45	0.66571	12	31.126	46	0.93705	12.2	22.451	44	0.94957
GPM6A	70673	8.1	26.583	55	0.83838	13.6	30.25	44	0.93247	1.2	22.446	21	0.56919	10.6	32.714	23	0.89368	3.1	21.039	42	0.65571	-1.6	22.526	34	0.44571	5.3	24.916	37	0.76791	2.1	17.96	26	0.61782	2	24.433	43	0.62034	7	27.695	35	0.83573	0.7	21.109	48	0.52504	4.7	25.442	48	0.73055
FIGLA	70678	8.4	34.674	35	0.84127	5.6	23.568	48	0.75287	4.8	26.927	39	0.72753	10	24.264	48	0.88075	7.7	24.035	49	0.82286	4.5	26.378	52	0.72143	7.1	22.48	45	0.83381	2.8	24.834	48	0.64655	3.7	27.361	53	0.70057	3.4	20.731	54	0.70029	0.6	23.036	32	0.52217	3.6	19.815	51	0.6902
MGC88374	70687	-3.7	25.37	45	0.33189	-2	24.865	38	0.4181	-10.3	17.475	45	0.09415	12.1	29.315	31	0.91379	-2.6	21.918	37	0.39429	-10.7	18.115	42	0.08429	1.3	21.162	29	0.60029	-4.5	20.018	38	0.27874	-0.8	19.335	39	0.46418	-5.3	15.612	33	0.22478	-2.2	20.895	40	0.3834	0.7	20.446	41	0.54611
ZDHHC23	70703	46.7	45.437	43	1	25.2	33.477	41	0.99425	31.2	30.928	33	1	53.7	22.093	28	1	20	27.534	35	0.99	30.2	27.543	29	1	8.3	24.224	36	0.8596	21.9	25.59	37	1	31.7	25.319	35	1	38.7	29.121	31	1	40.3	29.08	43	1	32	35.245	33	1
TNP1	70709	18	30.163	35	0.9798	13.2	27.475	36	0.92816	4.1	22.709	40	0.70043	8.1	31.122	42	0.83908	5.2	24.87	37	0.74714	-6.6	20.471	25	0.21429	5.9	19.23	32	0.78797	12.1	25.123	30	0.93822	2.4	21.442	23	0.6404	3.3	27.985	34	0.69885	7.3	20.877	39	0.8412	2.7	25.093	37	0.64842
COX7B	70722	2495.4	553.231	52	1	1464	270.755	35	1	1268	262.199	56	1	1139.2	180.532	39	1	1084.6	260.627	59	1	1319.7	222.707	47	1	1016.7	303.374	46	1	935.8	182.33	45	1	1410.1	340.082	49	1	1042.6	221.851	33	1	2441.5	549.873	42	1	1477.8	289.502	37	1
SNAP29	70730	247	86.738	27	1	180.9	47.64	25	1	149.2	43.421	40	1	140.9	63.565	29	1	105.1	50.267	46	1	118.1	48.646	27	1	105.4	47.36	40	1	153	49.682	39	1	128.3	47.908	32	1	128	51.992	34	1	121.2	28.707	31	1	106.6	51.275	37	1
POP4	70743	1221.9	267.936	66	1	1153.6	172.766	40	1	1033.3	212.727	53	1	1120.5	221.655	62	1	792.2	158.216	53	1	896.7	181.747	55	1	794.8	175.361	59	1	883.5	191.179	58	1	828.6	182.42	51	1	902	178.035	60	1	923.9	163.936	56	1	883.2	190.271	53	1
APOL1	70762	-1.2	23.37	47	0.46176	9.9	30.012	46	0.86063	4.9	24.614	43	0.73324	-3.7	21.809	35	0.33908	12.7	24.001	42	0.94429	1.7	23.658	52	0.61286	7.9	23.605	39	0.84957	4	19.326	40	0.71408	1.1	20.856	43	0.5745	8.3	26.856	41	0.87032	3.2	19.497	29	0.67096	4	24.012	38	0.71182
USP15	70767	178.3	57.4	36	1	114.7	75.386	21	1	92.1	38.447	32	1	68.2	31.995	38	1	52.9	32.598	31	1	51.1	29.258	37	1	61.7	32.637	29	1	65.5	35.288	38	1	82.9	38.137	41	1	75.5	38.535	29	1	73.9	26.795	33	1	41.8	32.783	42	1
LRRC19	110010	9.4	36.026	42	0.87302	9.6	31.993	59	0.85345	-4.8	20.579	52	0.31526	1.2	24.058	50	0.56178	1.9	32.334	41	0.60714	-1.6	20.283	56	0.44857	3.3	28.067	58	0.69341	0.7	25.313	49	0.54598	-2.8	17.44	40	0.36103	-0.7	17.873	43	0.46974	-6.4	24.041	50	0.21173	5.5	27.398	37	0.76945
PSD3	110014	15.7	34.209	44	0.96392	13.4	30.372	47	0.93103	21.5	38.433	51	0.99429	12.6	29.631	48	0.92098	24.2	40.812	47	1	6.3	25.495	45	0.77714	3.5	25.479	35	0.69484	3.4	24.765	44	0.68391	14.8	29.787	52	0.97278	9.4	36.672	55	0.89193	9.6	26.927	49	0.89843	20.2	26.866	46	0.99568
PNCK	110040	25.6	36.485	30	1	-5.1	23.597	43	0.29885	12.1	36.135	40	0.91298	-0.9	22.079	44	0.46408	9	31.799	40	0.86	-5	20.18	47	0.26571	-6.1	16.578	41	0.19054	6.5	26.759	42	0.82471	-6.2	19.247	36	0.20057	4.7	23.87	31	0.76369	2.5	22.879	38	0.63519	-2	24.246	41	0.40634
MGC70857	110044	142.5	58.843	44	1	108.1	49.502	46	1	64.3	30.489	44	1	63.7	38.092	41	1	68.9	37.321	44	1	62.2	35.636	38	1	75.8	40.488	39	1	66.9	44.26	48	1	54.6	29.252	38	1	49.7	42.956	41	1	71.2	41.138	47	1	50.6	35.43	50	1
LOC223075	110056	4.6	28.282	40	0.72294	0.7	17.452	34	0.54885	11.8	32.716	49	0.9087	3	17.637	37	0.6523	1.9	19.097	52	0.60429	1.8	20.479	36	0.61429	9.6	25.09	33	0.88968	2.9	17.824	25	0.65517	11.3	26.517	40	0.91977	4.9	24.447	37	0.77378	17.1	32.482	36	0.98569	4.6	19.788	25	0.72911
PDCD2	110079	476.5	150.448	43	1	336.6	101.235	61	1	443.6	110.056	40	1	425.7	97.03	54	1	427	118.452	40	1	359.3	105.705	35	1	340.2	90.586	51	1	239.4	53.808	46	1	349.8	83.697	52	1	282.3	69.667	47	1	370.5	82.307	46	1	308.6	72.285	30	1
PLEKHB1	110088	13	26.975	43	0.92785	2.1	29.14	51	0.5977	15.6	30.421	44	0.95863	-8	17.945	35	0.17672	5.5	21.083	45	0.75	8.2	29.781	60	0.83	12	28.783	50	0.94413	6.6	26.706	45	0.82902	11.6	27.189	59	0.92264	7	24.498	59	0.83573	-4.8	19.672	50	0.27611	7.4	26.173	49	0.82277
THAP2	110091	16.6	32.548	32	0.97114	7.5	20.557	42	0.81466	-1.8	23.984	43	0.4408	5.3	28.498	41	0.76293	10.9	23.233	42	0.90571	4.3	26.902	36	0.71429	3.1	21.205	45	0.68195	3.2	21.318	52	0.67816	3.9	21.615	28	0.71633	0.2	19.91	39	0.52882	13.8	25.231	48	0.96137	6.2	23.394	38	0.78386
TEX261	110093	804	170.255	21	1	1103.2	219.049	39	1	1201	220.135	37	1	1123.8	228.116	30	1	1045.9	159.998	23	1	1210.7	205.56	40	1	741.1	138.092	33	1	727.1	144.789	44	1	845.4	189.367	37	1	742.5	153.942	34	1	1119.7	211.365	35	1	921.4	299.51	42	1
C8ORF52	110110	915.8	157.163	37	1	500.9	166.984	36	1	419.6	109.87	40	1	383.8	88.854	40	1	365.5	95.888	43	1	366.2	119.301	23	1	319.7	88.804	39	1	252.2	70.767	33	1	268.9	70.035	40	1	270.5	81.199	52	1	427.2	112.67	47	1	233.1	93.45	45	1
RNUT1	110112	412.1	104.794	48	1	335.7	79.514	44	1	230.6	57.7	43	1	222.7	78.739	58	1	277.4	78.774	54	1	242.7	76.925	47	1	245	72.945	38	1	242.8	68.339	58	1	196.6	53.61	39	1	165.2	48.451	45	1	294.9	77.998	50	1	233.2	60.192	48	1
KIAA1279	110114	862	159.569	51	1	646	142.807	45	1	664.7	164.947	31	1	566.5	150.427	52	1	213.6	68.145	55	1	221.8	69.637	40	1	354.6	100.031	54	1	455.3	86.749	59	1	519.6	113.929	64	1	476.8	96.498	44	1	312	87.84	37	1	231.6	89.293	50	1
RBM28	110121	154.6	67.057	47	1	137.3	56.289	42	1	136.2	72.927	33	1	158.9	55.851	49	1	110	43.315	53	1	167.8	62.444	45	1	126	55.733	46	1	97.1	32.091	44	1	121.3	51.293	35	1	122.7	47.268	41	1	142.7	48.827	43	1	146.9	65.202	58	1
WBP1	110128	769.8	194.943	44	1	499.7	102.982	43	1	553.4	137.92	46	1	418	84.864	41	1	392.8	105.219	33	1	312.5	78.555	46	1	476.8	151.585	32	1	391.9	93.602	38	1	486.8	116.316	50	1	323.8	82.343	45	1	508.3	104.798	44	1	282	71.805	41	1
XPOT	110131	800.3	173.167	37	1	779.1	164.588	39	1	556.5	120.182	40	1	744.6	137.372	44	1	400.6	96.733	49	1	571.4	134.269	41	1	493.6	116.401	41	1	478.1	140.943	42	1	501.3	122.847	40	1	558.4	136.577	56	1	498.7	99.431	39	1	573.8	146.806	53	1
DDX48	110152	1671.2	347.449	49	1	1579.2	346.897	50	1	1572.2	362.846	41	1	1763.8	394.444	49	1	1561	337.962	48	1	1619.1	225.067	28	1	1141.2	271.611	32	1	1124	213.508	48	1	1330.4	255.872	60	1	1318.7	280	36	1	1745	333.672	46	1	1395.4	245.506	27	1
WBSCR14	110162	19	31.102	34	0.98124	6.7	20.885	42	0.78592	16.2	24.006	55	0.96291	10.1	27.558	49	0.88218	15.3	39.433	47	0.97	5.7	21.801	42	0.76	10.9	28.267	46	0.9212	6.3	22.535	35	0.81753	16.5	24.299	28	0.98854	3	24.71	44	0.68012	15.1	41.613	46	0.96853	13.9	26.395	45	0.96542
ANKRD30A	110170	0.4	31.277	48	0.52814	0.4	26.313	35	0.52874	0.5	25.052	48	0.52496	-5.6	18.486	40	0.26293	-2.4	23.761	41	0.40429	-0.8	22.712	34	0.48857	-1.8	21.392	42	0.41404	4.2	24.729	39	0.72126	-3.4	22.377	38	0.33095	13.1	30.395	27	0.94669	2.7	26.414	47	0.64092	1.3	24.192	36	0.57637
CTTN	110192	1562.5	375.349	43	1	1991.6	313.826	54	1	1290.2	249.453	55	1	1455.3	333.943	65	1	1299.2	284.527	48	1	1194.6	252.436	51	1	1218.3	230.813	52	1	1346.7	240.347	40	1	975.7	175.296	50	1	1138.6	168.539	56	1	1222.5	244.841	62	1	1118	275.357	37	1
SAGE1	110195	-5.5	20.507	45	0.2583	0.9	28.275	41	0.5546	-9.2	16.871	34	0.13124	-1.1	28.07	46	0.45833	-2.9	22.182	51	0.37571	-3.1	26.201	36	0.35286	-2.3	22.106	33	0.39255	-1.1	22.382	52	0.44253	-1.1	24.614	34	0.44842	-3.6	22.235	37	0.31844	1.9	22.717	44	0.60229	-2.2	18.748	47	0.39049
FLJ13149	110202	456.4	140.52	40	1	499.3	113.907	28	1	384.2	101.168	53	1	438	104.216	52	1	343.5	63.803	42	1	322.4	78.588	35	1	351.2	110.546	47	1	386.7	78.3	35	1	256.9	53.446	45	1	310.4	53.585	38	1	294.7	81.992	51	1	281.8	74.608	43	1
DGKQ	110209	553.2	146.095	49	1	337.4	74.926	54	1	302.6	98.208	52	1	303.1	67.712	47	1	221.5	47.906	38	1	268.5	65.026	51	1	270	53.547	55	1	206.6	46.402	46	1	183.8	44.605	46	1	209.3	54.325	44	1	294.1	74.71	33	1	207.6	72.725	34	1
HM13	110220	-5	20.106	28	0.27706	-2	29.848	40	0.41667	3.3	29.262	40	0.6505	-3.9	18.493	34	0.33764	0.3	24.279	44	0.53	3	22.324	34	0.67286	3	20.196	38	0.67479	6.7	23.865	37	0.83621	-5.2	19.013	42	0.26218	-2.8	18.734	45	0.33862	-8.4	20.638	32	0.13591	2.1	23.16	44	0.6196
PROM2	110228	-6.8	20.132	35	0.20779	2.7	25.389	38	0.62931	2.7	25.056	43	0.63338	0.4	24.174	35	0.54023	3.4	24.251	48	0.67714	-4.1	19.923	43	0.30143	-1.8	17.96	48	0.41834	-5.6	19.865	41	0.22989	-5.5	17.849	39	0.23639	-1.1	25.663	41	0.4438	-1.4	25.918	35	0.43777	5.8	33.347	30	0.77666
FCHO2	110243	243.7	102.895	32	1	130.8	59.617	34	1	146.8	47.705	31	1	100.4	55.709	34	1	133.1	69.154	43	1	101.3	56.537	34	1	89.9	57.934	25	1	55	37.72	34	1	98.2	48.514	43	1	69.4	44.168	28	1	185.2	66.328	45	1	87.1	46.161	29	1
PARD6B	110246	-0.8	25.981	36	0.47475	2.6	24.931	46	0.62069	2.2	21.007	42	0.61626	4.7	31.566	30	0.73994	4	29.81	41	0.70857	-1.6	27.125	40	0.45	-6.3	18.162	38	0.18481	4.5	30.659	42	0.73563	2.1	20.634	32	0.62178	-3.8	20.662	52	0.30403	2	26.752	38	0.60372	-7	17.994	43	0.17435
SNRPC	110255	717.1	183.334	42	1	532.9	175.298	42	1	442.1	137.628	49	1	490.4	174.147	29	1	366.5	114.52	51	1	403	113.564	46	1	336.4	104.305	46	1	389.8	143.512	36	1	417.5	106.124	51	1	363.5	102.676	52	1	462	134.959	41	1	369.9	152.621	40	1
DPP7	110274	289	124.947	36	1	175.4	71.723	36	1	235.1	85.388	51	1	218.1	55.377	36	1	267.4	103.624	58	1	238.2	103.915	35	1	187.4	69.735	44	1	150.6	42.365	36	1	149.8	69.119	40	1	161.4	48.82	39	1	209.5	84.976	53	1	173.5	81.215	33	1
SCNN1B	110296	4.9	25.645	43	0.7316	12.4	28.573	49	0.91954	1.4	20.222	50	0.57347	10.4	25.81	49	0.89224	3.8	28.327	37	0.69857	7	24.187	47	0.8	12.4	28.94	39	0.95129	1.3	18.423	41	0.57615	5.8	23.786	46	0.79083	2.8	23.72	43	0.67147	2.3	21.574	46	0.62375	8	26.383	54	0.86167
GMPPA	110324	220.6	83.703	35	1	237.6	73.173	37	1	345	84.98	44	1	451.1	123.294	41	1	242	96.591	56	1	330.7	90.54	37	1	147.1	54.204	51	1	188.8	51.899	28	1	276.4	79.871	51	1	327.6	86.988	36	1	243.4	88.454	41	1	288.6	97.795	50	1
DCAKD	110326	1509.6	310.441	43	1	1337.9	231.757	36	1	912.7	156.247	40	1	720.1	171.782	47	1	601.2	127.638	40	1	631.7	129.605	40	1	973.2	157.23	47	1	949.5	173.65	53	1	818.4	162.703	41	1	608.7	146.254	55	1	778.7	133.915	53	1	651.3	136.877	51	1
BCL2L14	110341	-1	28.593	39	0.46609	3.5	26.77	41	0.66236	-4.2	20.517	39	0.33524	3	23.949	30	0.64799	-8	19.576	26	0.14857	-2.8	19.249	29	0.37143	-10.3	15.973	32	0.07593	-7.6	18.134	25	0.15086	5.7	25.704	33	0.7894	-2	25.699	24	0.38617	-8.6	15.784	40	0.12589	-5.9	13.666	30	0.20173
FZD7	110343	-10.4	17.899	27	0.10101	0.1	30.122	30	0.51724	-6	21.047	35	0.25963	-7	17.73	47	0.21121	-13.9	18.923	47	0.03857	-2.7	24.672	38	0.39286	-8.5	19.252	43	0.11748	-9.2	20.758	33	0.10345	-8.5	20.294	41	0.12464	1.8	24.833	49	0.6196	-11.1	17.566	29	0.07153	-3.4	16.226	39	0.31844
C1ORF103	110347	31.9	22.885	31	1	28.5	33.167	52	1	21.3	23.568	39	0.99429	29.7	28.61	36	1	9.9	20.434	44	0.88714	23.7	24.415	28	1	8.9	27.878	39	0.87679	9.9	22.823	32	0.91092	7	22.311	40	0.84527	6.4	22.608	27	0.81556	24.1	24.617	35	1	21.8	16.852	38	1
GPR174	110364	-9.7	19.669	35	0.11544	-2.6	24.41	46	0.38649	-4.9	23.561	35	0.31384	-5.1	19.296	22	0.28448	-4.2	27.138	53	0.32571	-0.6	26.245	48	0.5	-10.1	14.505	36	0.08166	-6.2	18.008	42	0.20115	-8.9	14.797	26	0.11461	-2	22.737	44	0.3804	1.7	21.374	30	0.59084	0.1	25.418	40	0.5245
FBXL18	110368	-11.1	21.305	27	0.08947	0.7	27.818	28	0.54885	7.1	39.525	36	0.80171	-5.1	25.692	47	0.28592	-3.8	17.864	51	0.34143	-7.3	18.868	35	0.18286	3.1	27.313	34	0.68195	-1.3	20.501	40	0.42816	-3.3	16.664	29	0.33524	-4.7	27.477	38	0.25504	-6.3	17.258	40	0.21459	3.2	25.001	48	0.66859
BTG2	110390	888.9	169.593	44	1	666.8	152.88	37	1	444	128.346	43	1	253.8	42.604	38	1	539.8	111.092	51	1	381	86.133	35	1	638.4	143.123	42	1	525.8	116.024	38	1	428	75.615	39	1	219.6	68.551	34	1	681.1	133.783	43	1	371.1	75.905	36	1
C1ORF43	110398	2363.9	617.216	50	1	1601.6	336.628	42	1	1497.3	311.596	48	1	1345.5	258.296	42	1	1119.2	250.611	49	1	1066.4	237.952	48	1	1092	151.718	41	1	1130.9	240.137	47	1	1181.4	282.054	46	1	978.9	219.652	38	1	1540.6	306.217	47	1	1140.1	219.527	45	1
PARD3	110400	56.4	64.379	42	1	25	26.015	46	0.99425	36	43.26	38	1	30.2	29.732	40	1	23.9	35.46	41	1	17.9	38.791	42	0.97714	11.8	31.348	34	0.9384	22.5	29.785	55	1	24.4	31.703	35	1	10.2	24.401	40	0.91066	23.4	29.086	48	1	9.4	18.851	31	0.90778
LOC134147	110408	943.8	253.753	40	1	594.3	101.504	34	1	742.7	185.572	36	1	299.5	66.723	37	1	610.2	130.562	43	1	280.5	79.117	40	1	587	156.255	31	1	386.7	125.216	36	1	602.7	108.942	32	1	195.1	48.834	27	1	713.5	138.814	38	1	262.5	90.753	38	1
SLC7A9	110411	1.4	31.571	59	0.57431	-0.4	23.066	37	0.49713	-7.8	20.326	49	0.17974	-9.2	23.026	46	0.13937	-4.5	26.618	40	0.30429	-13.2	17.988	34	0.05143	-11.2	19.865	31	0.0616	-10.6	15.048	37	0.06178	-4.2	22.101	41	0.30086	-14.6	19.272	34	0.01585	-2.6	21.49	36	0.36624	-7.8	19.528	45	0.14121
RAB17	110440	-6.1	23.201	38	0.22799	-7.8	22.197	44	0.19109	-4.9	24.28	41	0.31241	-8.3	20.702	40	0.16523	-2.2	20.764	42	0.41429	-1.5	26.446	36	0.45571	-1.7	23.078	41	0.42407	0.4	24.887	27	0.51006	-4	18.801	33	0.30946	-6.2	19.744	49	0.19164	1	26.395	36	0.54936	-7.6	17.324	41	0.14986
GANC	110445	25.3	35.395	27	1	4.6	22.16	25	0.70977	6.8	23.935	37	0.79173	5.5	22.321	39	0.77586	11.3	25.59	16	0.91429	17.3	31.032	28	0.97286	8.8	31.669	22	0.87249	-2	15.059	22	0.40661	12.7	23.679	23	0.9384	5.3	20.308	25	0.78963	6.3	21.438	33	0.80687	15.2	30.406	29	0.98127
ENTPD4	110450	317.6	107.087	39	1	221.8	72.124	50	1	271.8	78.792	47	1	267.3	64.205	50	1	222.3	91.074	53	1	148.2	55.093	46	1	238.4	80.953	39	1	196.3	84.152	56	1	184.6	64.728	42	1	165.2	59.97	46	1	182	74.763	43	1	123.2	56.846	40	1
HS6ST1	110452	33.9	35.921	41	1	16.7	34.889	41	0.96121	18.9	21.25	42	0.98146	27.8	36.037	43	1	23.7	26.347	50	1	13.5	26.937	45	0.94143	12.8	25.477	50	0.95702	9.1	27.741	42	0.89368	16.5	30.23	47	0.98854	4.7	22.264	50	0.76513	33.1	39.394	42	1	13.9	30.109	44	0.9683
NEK10	110465	-4.3	25.368	35	0.31169	-8.8	28	38	0.16954	-8.2	22.357	31	0.16405	-0.1	29.115	30	0.5158	-7.9	19.729	34	0.15429	-11.2	22.473	32	0.07857	-9.2	20.079	55	0.10315	-4.7	20.764	27	0.27012	-5.9	19.797	38	0.21347	-8.9	15.498	43	0.11095	-15.8	17.424	39	0.01288	-10.8	22.405	42	0.06628
DDX59	110474	228.3	63.51	31	1	150.3	49.601	25	1	135.5	47.698	41	1	157.9	54.583	33	1	107.8	57.081	38	1	118.4	45.12	35	1	109.3	43.819	41	1	100.5	38.153	39	1	108.4	44.855	36	1	142.7	64.521	39	1	150.3	55.302	49	1	133	46.495	38	1
FKBP1A	110475	6281.4	1080.45	44	1	7350.1	1378.56	40	1	5396.4	1021.22	48	1	5752.2	961.597	44	1	3837.9	652.066	44	1	4592	891.228	52	1	5344.9	1273.73	43	1	7032.5	1534.11	43	1	4463.9	904.312	48	1	4687.6	830.802	62	1	4099.8	545.834	39	1	4679	990.652	52	1
RBL1	110484	-5.1	26.145	37	0.27417	-15.2	14.768	43	0.02874	-8.8	17.701	28	0.1398	-8.4	22.864	34	0.16379	-2	25.578	45	0.41857	-2.9	21.638	35	0.36571	-7.1	21.314	32	0.15903	-1.2	23.016	31	0.43391	-9.9	15.237	35	0.07736	-10.9	22.725	29	0.06196	-8.1	16.099	34	0.14306	-8.1	17.078	33	0.12392
POLR3C	110487	1287	314.081	44	1	1216.3	236.937	42	1	990.5	186.43	52	1	1069.3	205.997	44	1	792.9	192.084	52	1	843.6	142.737	44	1	722.2	142.239	32	1	822.6	163.149	46	1	854.6	155.575	40	1	822.7	156.329	38	1	870.2	192.844	41	1	818.1	161.729	41	1
C14ORF153	110494	-5	20.144	39	0.27561	5.1	28.067	33	0.72126	5.5	30.239	35	0.75036	0.1	24.735	45	0.52155	-1.9	24.3	45	0.42429	-9.8	25.758	34	0.10714	2.1	21.536	45	0.6404	-8.4	20.966	44	0.12787	-8.4	21.221	39	0.12464	-9.8	20.325	40	0.09222	-1.4	21.134	29	0.43634	-3.7	18.352	40	0.29971
PIGO	110497	9.5	30.674	45	0.87734	16.1	33.422	39	0.95977	8.9	24.882	42	0.85307	6.8	24.57	46	0.8046	4.8	20.439	47	0.73143	2	23.647	47	0.62286	1.3	24.733	40	0.60029	5	24.071	54	0.75575	4.9	23.382	30	0.75501	4.1	26.703	38	0.74208	8.6	22.471	37	0.87983	9.4	25.512	47	0.90778
FLJ13909	110537	37.2	37.826	37	1	35.6	21.657	35	1	101.3	41.833	29	1	84.4	49.627	32	1	96	41.408	40	1	64.9	44.529	22	1	29.2	33.262	29	1	26.7	23.924	35	1	65.7	36.063	37	1	43	29.025	22	1	63.2	38.597	38	1	45.1	23.891	28	1
SLC13A1	110544	11.3	33.702	39	0.90476	7.9	24.99	44	0.82759	7.9	19.646	39	0.83024	6.9	26.33	46	0.80603	7.6	21.702	44	0.82143	13.2	28.743	51	0.93714	0.6	27.414	44	0.54585	4.3	24.047	45	0.7227	11.7	25.015	48	0.92264	13.9	27.971	52	0.95965	11.9	32.625	53	0.93562	12.6	34.09	38	0.95389
PITPNA	110546	321.3	96.853	52	1	330	126.862	38	1	202.7	65.376	53	1	182	58.174	39	1	186.3	57.886	37	1	172.8	69.628	29	1	196.8	73.207	46	1	221.5	75.778	40	1	140.2	63.355	42	1	133.3	74.085	37	1	172.6	66.384	44	1	161.2	62.617	49	1
OR2T4	110561	8.5	23.621	48	0.84127	7.3	24.02	35	0.80747	17.6	30.636	47	0.9729	7.6	24.475	36	0.82759	4.3	23.045	48	0.71571	10	26.833	46	0.87286	14.7	23.95	47	0.97708	2.9	20.259	40	0.65374	4	21.824	43	0.72493	5.9	25.772	43	0.80548	-0.6	17.747	41	0.46924	4.4	22.429	38	0.72046
PPFIA1	110576	886.7	209.091	46	1	756.2	174.516	63	1	604.8	114.322	43	1	673.4	118.26	47	1	558.5	127.701	41	1	780.8	153.063	49	1	498.7	90.736	52	1	498.4	103.408	44	1	458.1	97.195	48	1	536.7	133.723	64	1	708.7	142.713	52	1	600.6	129.436	54	1
LOC285989	110577	72.5	40.765	41	1	46.1	33.614	47	1	41	34.907	53	1	36	30.57	45	1	38.6	27.127	38	1	29.6	34.591	45	1	42.7	35.137	34	1	30.8	27.652	35	1	36.3	27.463	47	1	15.2	17.892	45	0.97118	53.8	35	39	1	29.6	26.369	38	1
LOC388910	110592	-8.2	24.101	45	0.16306	-2.9	22.043	37	0.38362	-7.7	21.778	33	0.1826	-2.1	22.345	26	0.41379	-5.3	14.686	36	0.26143	4.5	19.305	17	0.72143	-5	21.118	29	0.24642	-4.8	23.709	37	0.26868	-1.6	25.599	34	0.42693	10.3	33.952	22	0.91066	-8.2	20.581	30	0.14306	0.7	20.489	37	0.54755
MOGAT2	110593	13.9	40.468	41	0.93939	0.3	26.661	37	0.51868	5.8	24.305	45	0.75606	0.5	21.625	44	0.5431	-1.6	24.899	52	0.44	2.6	32.531	33	0.65714	2.8	21.912	42	0.66762	4.2	29.001	44	0.71983	1.2	19.914	35	0.5745	-4.9	23.348	40	0.24496	4.1	29.748	34	0.71531	1.9	27.791	51	0.60951
WDR31	110603	15.2	35.107	42	0.95527	-7.4	26.148	32	0.20115	-7.2	22.715	41	0.19971	-1.8	28.334	31	0.43391	-1.5	25.967	56	0.44143	-7.1	26.558	33	0.18714	-4.2	21.381	36	0.27937	-4.4	16.862	45	0.28017	1.6	24.004	38	0.59599	-1.7	24.797	26	0.40058	-3.6	19.956	39	0.31044	-1.5	21.859	42	0.43516
DYRK4	110605	888.7	177.009	40	1	495.1	118.033	40	1	655.2	149.921	49	1	630.8	142.279	38	1	462.6	110.258	50	1	444.9	102.702	50	1	480	106.847	43	1	383	66.936	47	1	627.3	116.033	43	1	506.7	124.874	52	1	672.5	152.19	42	1	443.3	115.976	35	1
KM-HN-1	110612	13.2	38.188	27	0.92929	-2.9	17.439	33	0.38218	-0.8	26.801	22	0.47789	-5.8	20.589	36	0.25862	-5.2	23.714	37	0.26857	6.6	26.315	30	0.78857	5.1	24.856	27	0.76075	-4.2	18.893	23	0.29454	-1.7	19.388	35	0.41834	-2.9	21.2	22	0.33573	4.9	28.997	43	0.74964	0.1	15.585	22	0.5245
CXCR6	110615	-8.9	20.303	38	0.13997	-6.8	22.342	28	0.21839	-6.3	19.093	31	0.24394	-2.4	30.119	36	0.39368	9.9	28.737	43	0.88714	-3	23.86	46	0.36	-10.4	14.375	32	0.0745	-13.3	13.465	48	0.02443	-5.7	16.412	36	0.22063	1.1	24.503	58	0.59222	-11.2	19.096	37	0.07153	-0.1	20.404	44	0.51729
PSMB7	110619	4427.2	804.806	38	1	4647.8	810.445	48	1	3634.2	657.974	48	1	4008.4	748.603	28	1	3551.3	706.17	46	1	4107	736.536	43	1	3384.3	740.182	36	1	3622.2	653.091	45	1	3529	688.858	47	1	3521.3	735.678	51	1	4034.7	740.625	44	1	4086.4	671.359	40	1
CD34	110630	11.7	38.21	42	0.91198	3.7	22.493	38	0.6796	11.3	28.012	42	0.90157	11.6	28.731	46	0.91236	7.1	24.54	55	0.81286	-6.7	25.238	39	0.21286	-0.1	21.471	42	0.50143	9.1	28.527	47	0.89368	5	22.745	57	0.76075	1.7	23.913	55	0.61527	11.5	33.031	46	0.92847	1.9	21.896	54	0.60807
B3GAT3	110646	137.7	65.642	42	1	69.9	35.908	41	1	41.5	30.609	30	1	64.2	56.808	29	1	35.1	28.852	34	1	37.7	33.429	38	1	86.6	43.054	38	1	52.1	25.324	20	1	39.1	36.753	37	1	33.4	30.886	36	1	33.4	19.657	24	1	53.1	40.375	28	1
APC2	110669	34.6	41.223	37	1	27.7	29.242	61	1	19	32.266	35	0.98288	15.9	34.445	38	0.95977	6.9	29.325	32	0.80571	11.5	29.446	46	0.91571	4.1	24.844	43	0.7235	8.5	19.527	47	0.88218	16.6	29.446	48	0.98854	16	30.609	54	0.98271	18.6	30.353	54	0.99285	10.7	31.864	49	0.93516
NDUFAF1	110674	330	89.859	43	1	417.5	114.387	40	1	205.8	56.155	43	1	343	94.268	43	1	173.8	52.831	63	1	265.5	61.376	37	1	223.5	63.909	35	1	270.6	59.589	45	1	193.3	58.905	37	1	298.6	73.695	30	1	236.4	76.041	37	1	278.9	80.208	33	1
CDKN1B	110685	428.6	118.532	42	1	252.8	69.764	42	1	358.9	84.495	47	1	154.7	41.863	35	1	277.7	67.735	32	1	152.9	43.876	44	1	295.2	62.457	40	1	207.5	67.903	38	1	383.6	99.148	38	1	138.9	30.67	44	1	376	95.544	36	1	196.7	59.739	35	1
GRAP	110703	221.1	77.063	24	1	265.6	83.608	45	1	147.4	71.943	35	1	161.7	56.512	44	1	149.8	53.826	43	1	153.5	77.694	34	1	200.4	76.344	26	1	243.1	74.916	39	1	82.2	51.604	42	1	128.4	49.377	37	1	138.1	47.022	34	1	131.9	59.021	35	1
CTBS	110706	796.3	169.143	52	1	972.2	212.12	50	1	431.7	91.489	48	1	627.1	123.496	50	1	396.5	88.735	46	1	449.3	117.601	51	1	453.8	97.222	36	1	725.6	158.425	38	1	263.1	60.177	36	1	466.5	128.072	38	1	359.6	84.166	59	1	380.3	103.377	38	1
ARL6IP	110707	4553	932.062	39	1	3624.6	595.767	53	1	1980.9	348.802	36	1	1138.3	249.933	45	1	3237	617.094	49	1	2244.8	296.839	44	1	3015.6	512.005	45	1	2800.7	567.621	56	1	2040.3	357.668	31	1	956.1	220.201	58	1	4171.8	608.008	53	1	2362.7	441.606	37	1
C18ORF54	110709	81.5	33.319	38	1	90.8	37.941	50	1	131.7	53.587	40	1	81.5	32.027	37	1	88.9	34.224	36	1	79	44.981	47	1	36.8	23.038	43	1	53.9	33.628	37	1	122.6	37.683	42	1	69.1	33.876	49	1	115.1	54.375	42	1	80	35.104	44	1
ABCG4	110711	8.1	23.984	41	0.83694	-5.9	26.659	54	0.26149	7.2	28.101	47	0.80599	-5.5	24.843	49	0.26724	-8.6	17.902	51	0.12857	7.8	32.857	42	0.82143	5.5	19.862	43	0.77794	-1.8	20.095	55	0.4181	-0.2	19.397	48	0.4957	-4	21.961	40	0.28818	5.1	24.682	33	0.76395	-1.4	17.155	49	0.44092
HIST2H3C	110717	-9.6	18.744	41	0.11688	-4.8	28.678	40	0.31178	1.8	30.033	47	0.60057	-12.3	20.264	47	0.04741	-5.7	24.912	41	0.24714	1.6	27.957	34	0.60714	-8	23.44	52	0.12894	-12.8	19.094	30	0.03161	1.1	18.752	34	0.5745	0.8	29.555	36	0.56772	-5	21.233	41	0.27039	0.7	28.05	55	0.54611
SLC39A12	110722	-8.9	25.4	55	0.13997	-6	24.542	52	0.25287	-9.2	25.167	38	0.13124	-11.2	18.434	32	0.07184	-2.3	21.757	45	0.41286	-8.3	24.776	39	0.14714	-3.2	21.788	47	0.32521	-10.8	17.517	43	0.05747	-1.1	26.555	43	0.44986	-7.6	22.615	49	0.14121	-4	20.914	48	0.29757	-3.7	23.973	52	0.29971
FLJ90166	110725	8.4	28.223	37	0.84127	-10.1	17.299	39	0.12931	3.7	23.562	36	0.67618	-3.2	23.033	36	0.36207	2.1	23.648	45	0.61143	-0.3	27.573	36	0.51714	-8.1	13.822	46	0.12607	2.9	21.428	43	0.65805	-5	18.352	41	0.26791	-4.3	15.163	35	0.28098	2.2	31.93	43	0.61373	6.2	26.351	31	0.78386
GKN1	110730	-2.7	25.158	36	0.38817	-1.2	25.508	44	0.45833	-2.8	29.4	45	0.3923	-9.6	21.641	48	0.12213	-6.1	22.158	38	0.24	-9.2	19.981	36	0.11857	-9.6	24.694	44	0.09456	-5.9	19.012	40	0.21121	-4.8	21.245	40	0.27221	-4.2	23.36	42	0.28242	-7.1	18.946	33	0.17883	-1	23.086	55	0.46542
GTF2H2	110743	20.3	30.111	44	0.98846	27.8	29.709	51	1	15.8	26.664	54	0.95863	32.4	34.503	48	1	17.6	32.29	49	0.98	22.3	32.295	46	0.99714	20.7	35.087	44	0.9957	26.6	34.115	47	1	12.9	24.314	34	0.94699	10.1	31.138	48	0.90922	12.3	19.766	45	0.94564	10.4	21.694	37	0.92795
RGS5	110754	1387.5	273.845	51	1	424.2	90.136	49	1	379.7	90.893	36	1	81.8	47.448	53	1	404.8	81.721	56	1	103.1	34.612	50	1	511.8	120.796	55	1	264.2	82.858	63	1	361	88.107	53	1	59.9	31.254	46	1	593.5	156.441	46	1	106.1	45.496	42	1
TAF7	130008	637	140.777	51	1	569.5	138.542	53	1	353.7	69.857	45	1	391.3	127.774	43	1	337.2	63.693	40	1	385.8	95.79	54	1	273.3	64.517	37	1	322.2	96.518	38	1	297.3	85.75	40	1	289.2	68.635	47	1	449.5	103.581	47	1	422.1	115.49	40	1
PREI3	130021	254.8	81.18	51	1	260.9	89.857	27	1	131.5	52.708	41	1	160.6	53	41	1	124.1	45.842	40	1	171.1	56.163	36	1	189.4	56.018	38	1	227.9	60.874	35	1	119.1	26.996	20	1	150.9	55.533	47	1	230.3	63.91	28	1	206.5	54.085	47	1
GEM	130039	0.9	26.355	38	0.55556	-5.3	21.032	35	0.29167	15.4	34.136	46	0.95578	6	27.012	45	0.78736	4.8	29.578	47	0.73143	-1.3	26.438	32	0.46571	-0.1	24.36	31	0.50143	11	25.816	42	0.92529	3.7	24.832	56	0.70344	-2.6	20.187	50	0.35447	3.9	22.094	30	0.70386	0.2	19.721	42	0.5245
C8G	130041	-2.6	25.2	35	0.39538	5.4	26.393	37	0.74138	0.6	33.86	39	0.53067	6.7	26.755	31	0.80172	-2.2	18.434	25	0.41429	1.4	26.318	42	0.60286	0.8	19.56	43	0.56304	-3.2	16.35	46	0.3477	4.1	23.863	56	0.72636	0.6	22.385	42	0.55476	10.7	25.132	46	0.9113	3.8	21.915	44	0.70173
CXX1	130048	2717.8	573.289	42	1	2312	408.647	41	1	2371.8	484.972	46	1	2184.2	416.286	38	1	1755.9	403.181	35	1	2017.6	375.185	33	1	1699.9	363.388	49	1	1698.6	240.194	47	1	1580.3	306.564	39	1	1511.2	287.161	34	1	1824.8	404.019	43	1	1459	338.819	38	1
NASP	130050	135.1	56.129	47	1	88.9	38.318	52	1	124.5	50.212	46	1	107.2	39.043	36	1	89.5	31.71	40	1	66.1	35.469	46	1	82.1	33.366	48	1	49	31.543	46	1	108.4	45.631	50	1	87.7	36.031	46	1	105.5	48.346	49	1	51.2	34.642	48	1
PCBP4	130059	14.6	30.433	45	0.94372	5.5	20.88	31	0.74282	14	27.192	33	0.94009	15	33.669	40	0.95546	4.9	28.944	44	0.73714	14.2	30.266	36	0.94714	13.9	28.361	44	0.96562	10.9	22.042	32	0.92529	10.4	27.708	32	0.90544	22.6	38.076	42	1	11	27.157	34	0.92418	16.6	28.701	30	0.9928
ATOH8	130068	71.2	48.512	41	1	82	45.2	53	1	126.9	54.091	37	1	171.5	53.237	34	1	107.1	51.055	49	1	138.9	50.935	57	1	43.7	25.73	44	1	67.6	36.099	48	1	121.7	56.999	42	1	139.6	53.457	52	1	121.1	48.164	38	1	118.3	44.411	48	1
MRPS24	130075	1604.2	259.379	34	1	1215.9	194.718	28	1	1162.9	274.323	28	1	1060.9	219.948	30	1	935.9	197.255	46	1	991.4	178.756	36	1	835.5	168.645	29	1	983.3	137.576	28	1	1057.6	226.109	30	1	882.9	173.584	35	1	1012.6	156.793	35	1	978.2	137.244	30	1
PGAM4	130092	3304.5	769.208	39	1	2701.1	652.809	40	1	2178	451.915	44	1	2680.6	606.197	39	1	1786.2	376.32	38	1	2230.9	326.03	42	1	1830.5	423.831	51	1	2204	407.887	44	1	1518.7	400.696	44	1	1838.2	366.679	34	1	1982	347.793	45	1	1976.2	494.424	42	1
LRRC17	130095	6.5	28.631	53	0.79221	8.3	31.363	45	0.83621	-8.6	26.071	46	0.14551	-6.8	20.464	43	0.21983	-8.3	18.144	42	0.13714	-9.6	18.604	49	0.11143	2.5	23.495	54	0.65759	-4.9	16.921	38	0.26149	1.3	22.834	40	0.5788	-2.6	25.69	42	0.35735	-7.5	16.372	31	0.1588	-4.1	19.874	50	0.27233
ADAL	130110	4.4	27.268	38	0.71429	-1.9	25.127	45	0.42241	8.2	35.503	43	0.83595	-2	22.555	38	0.42529	0	26.166	33	0.52143	2.4	28.625	55	0.64286	-5.1	22.308	34	0.24212	-4.2	15.523	39	0.28879	4.5	22.102	40	0.73926	1.8	18.642	47	0.62104	5.4	23.369	40	0.77253	4.2	27.74	43	0.71326
SLC25A25	130113	488.5	116.908	41	1	439.9	117.139	41	1	392.6	115.152	26	1	301.4	82.25	54	1	370.6	100.119	36	1	294.3	69.523	44	1	347.3	98.227	40	1	339	84.478	41	1	267.6	66.021	31	1	216.1	70.666	39	1	381.8	98.811	49	1	250.1	80.151	31	1
VEPH1	130128	192.4	75.062	56	1	150.1	48.966	50	1	195.5	55.131	54	1	133.6	55.276	49	1	152.6	59.643	38	1	110.2	40.105	53	1	109.8	47.922	47	1	96.8	38.736	49	1	123.2	45.243	48	1	122.3	53.453	40	1	184.4	60.098	44	1	107.9	43.863	41	1
SULT1A1	130131	-8.5	18.156	29	0.15152	-8.8	18.597	36	0.16954	-5.8	20.532	32	0.26819	-10.4	18.969	34	0.09483	-9.3	19.744	33	0.1	-7.7	27.053	34	0.17143	-3.5	23.415	29	0.31805	-2.7	24.303	31	0.38075	-0.5	26.728	33	0.47994	-0.7	26.41	26	0.47118	-6.6	19.079	32	0.20172	-5.2	20.708	35	0.23055
PITPNC1	130138	285.2	80.915	37	1	143	50.477	41	1	105.1	48.136	45	1	74.3	49.022	35	1	93.5	35.991	43	1	65.7	39.016	33	1	107.9	44.238	39	1	104.5	44.329	41	1	94.7	38.624	42	1	40	27.66	48	1	126.3	42.995	33	1	62.5	34.463	30	1
SYNE1	130148	-15.9	22.035	34	0.02453	-14.3	20.699	39	0.03879	-7.2	28.538	47	0.20399	-13.8	18.601	35	0.03305	-11.7	16.373	30	0.06143	-21	18.13	24	0.00143	-8.7	20.626	36	0.11175	-3.9	27.194	34	0.31178	-8.6	18.816	38	0.12321	-10.7	16.408	42	0.06916	-15	16.25	35	0.01717	-7.5	22.647	30	0.1513
NFASC	130156	7	24.663	44	0.80087	12.5	27.086	37	0.92098	13.4	25.158	47	0.92725	2.5	23.772	54	0.62213	9.6	20.347	43	0.87857	13.2	31.968	48	0.93714	7	23.87	39	0.83238	14.1	32.115	39	0.96121	10.8	23.458	45	0.90688	8.3	24.689	35	0.87176	5.5	21.991	42	0.77539	1.9	17.698	35	0.60807
MTIF3	130164	564.2	123.547	41	1	519.7	112.553	60	1	606.8	139.837	56	1	496.8	117.214	50	1	472.5	97.555	38	1	403.8	95.722	55	1	380.5	77.439	41	1	332.7	73.123	43	1	570	93.3	45	1	423.1	99.554	46	1	616.9	110.594	45	1	455.2	117.264	39	1
PPP3CC	130167	474.1	102.177	38	1	504.8	125.168	32	1	351.7	59.385	32	1	468.6	119.996	34	1	364.4	81.583	42	1	416.9	103.236	35	1	319.5	91.248	36	1	340	68.681	42	1	337.7	76.476	50	1	340.1	62.368	39	1	403	99.363	41	1	433.1	93.199	28	1
CBWD3	130180	-12.4	21.125	38	0.06926	-5.9	17.232	30	0.26149	-9.3	24.457	31	0.12981	-9.7	20.974	44	0.11782	-8.3	22.459	40	0.13714	-6.6	20.188	41	0.21429	0	22.361	30	0.50716	-10.8	16.032	29	0.05747	-2	21.151	53	0.40258	-2.9	21.186	50	0.33573	-8.1	18.043	35	0.14306	0.7	26.343	44	0.54611
SNX8	130189	306.2	92.847	46	1	414.5	97.078	49	1	302	86.565	42	1	398.4	90.284	54	1	193.5	81.876	34	1	274.7	63.084	58	1	185.7	52.072	49	1	317	95.738	56	1	202.8	67.28	54	1	275.3	74.479	53	1	163.2	65.775	54	1	266.4	80.697	58	1
ACSM3	130192	243.2	65.698	45	1	36	28.886	48	1	27.8	32.533	31	1	17.8	25.501	48	0.9727	26.9	30.351	46	1	-1.3	23.514	34	0.46571	119	49.429	39	1	29.4	30.618	39	1	40.3	39.892	42	1	14.5	25.186	51	0.96398	51.2	24.199	46	1	7.5	17.424	38	0.82853
HDCMA18P	130196	434.5	129.612	37	1	286.4	72.707	41	1	246.7	62.81	44	1	273.1	78.589	41	1	219.9	81.532	42	1	238.1	83.835	46	1	171.3	57.902	43	1	182.7	72.864	50	1	209.5	70.019	48	1	219.8	83.095	43	1	305.3	83.556	41	1	225	69.881	40	1
RPL39	130215	11723.1	2489.75	45	1	9841.4	1707.15	41	1	10257	1616.99	35	1	9669	1636.51	41	1	8747.1	1775.7	50	1	10145.3	1689.57	51	1	8305.8	1372.27	56	1	8499.8	1786.49	46	1	12858.9	2121.73	50	1	10055.4	1689.86	52	1	15087.6	2186.05	42	1	13214	2636.03	43	1
MMP2	130221	462.1	112.275	33	1	342.9	100.399	52	1	269.9	89.215	36	1	252.6	69.289	61	1	176.7	46.113	31	1	194.3	57.903	48	1	278.6	88.453	46	1	234	68.573	46	1	292.5	72.768	48	1	219	82.039	48	1	241.2	77.246	52	1	192.1	79.369	47	1
UBE2R2	130224	73.6	57.909	48	1	49.8	39.191	41	1	50.3	28.849	43	1	45.4	46.669	26	1	50.1	40.593	41	1	43.8	37.487	37	1	43.9	35.278	33	1	25.3	25.004	30	1	46.7	35.972	21	1	28	24.31	32	1	35.6	26.512	40	1	43.5	38.46	34	1
FAM99A	130228	9.2	28.469	39	0.87013	7.5	29.816	43	0.81178	7.5	27.412	38	0.82311	6.2	37.274	39	0.78736	3.2	22.253	49	0.65857	-1.8	21.775	46	0.44286	-5.2	20.06	45	0.24069	2.8	23.271	47	0.64799	-0.9	16.715	42	0.46132	0.5	20.376	49	0.55043	-1.8	21.688	42	0.41488	-0.7	22.2	52	0.48271
AP2A1	130239	18.5	28.369	29	0.9798	15.4	24.191	46	0.95115	17.5	31.404	54	0.9729	25	32.615	46	1	24.5	36.676	42	1	26.1	35.87	57	1	15.9	20.54	43	0.98567	21.1	26.276	42	0.99856	20.8	21.891	40	0.9957	31.3	38.09	34	1	19.3	26.765	43	0.99285	20.5	32.5	42	0.99712
MADD	130241	243.5	67.22	37	1	215.5	70.931	34	1	160.8	48.095	56	1	147.1	44.486	34	1	171.2	75.492	53	1	156.6	66.854	47	1	196.8	77.43	48	1	142.3	39.974	44	1	113.5	50.602	38	1	95.9	45.393	32	1	154.3	40.337	44	1	93.7	37.354	46	1
NMUR1	130246	-1.4	20.959	38	0.4531	3	25.602	38	0.64224	0.2	20.416	28	0.51355	-7	18.635	30	0.21264	-2.2	23.212	37	0.41429	-2.4	15.651	23	0.41429	0	23.816	29	0.50716	-1.5	23.855	29	0.42529	2.3	18.988	40	0.62607	2.8	20.037	31	0.67147	-2.2	16.813	32	0.3877	-1.2	17.287	31	0.45101
KIAA2013	130253	806.7	159.501	67	1	612.1	132.726	55	1	637	149.161	54	1	470.9	108.074	57	1	617.4	118.519	45	1	436.8	105.373	45	1	511.5	132.193	55	1	454.7	117.954	61	1	495.9	95.481	49	1	383.8	106.005	57	1	559.6	150.526	38	1	407	96.797	39	1
CDH15	130270	39.3	49.341	58	1	32.8	47.927	40	1	39.5	29.93	48	1	71.8	46.966	62	1	25.6	24.622	42	1	38.5	40.984	31	1	28.9	31.637	39	1	36.3	23.517	41	1	18	29.62	30	0.99284	58.8	45.257	47	1	31.8	24.614	48	1	47.9	39.057	43	1
TMEM81	130273	13.3	31.508	48	0.92929	12.7	24.879	56	0.92241	16.3	30.044	48	0.96434	11.5	31.021	58	0.90805	20.9	31.784	55	0.99143	17.6	24.431	35	0.97714	11.8	21.165	41	0.9384	13.6	24.324	50	0.95833	12.3	24.711	35	0.93266	16.9	24.811	36	0.98991	23.9	28.679	58	1	17.7	33.32	38	0.99424
TCIRG1	130279	14.5	32.047	61	0.94228	16.2	36.251	48	0.95977	12	20.23	39	0.91298	13.2	25.586	38	0.93534	10.3	27.831	48	0.89286	15.5	28.792	57	0.96	12.4	27.362	40	0.95129	8.6	21.105	52	0.88362	10.8	32.125	42	0.90688	10.4	21.224	52	0.91643	10.7	23.967	39	0.91273	13.3	23.489	47	0.95821
CXORF17	130280	3.1	23.086	38	0.66378	-5.6	24.5	40	0.27874	-5.5	18.301	43	0.28245	-4	24.877	42	0.33477	-4.2	16.157	42	0.32571	-4.5	21.516	53	0.28714	-4.7	21.076	47	0.26075	-3	20.671	54	0.35489	-2.9	18.741	46	0.35673	-7.6	17.89	41	0.14121	-0.6	19.451	44	0.46352	1.2	17.698	48	0.57637
LHFPL2	130289	729.5	147.059	40	1	546.4	120.535	49	1	411.8	124.648	40	1	744.4	143.002	38	1	621.9	169.362	39	1	635.7	121.473	56	1	434.3	90.744	45	1	402.8	105.135	53	1	342.1	73.29	38	1	603.1	122.212	41	1	748.1	168.356	54	1	712.1	190.561	34	1
CCNC	130307	510.1	147.414	31	1	457.5	134.609	41	1	342.1	101.186	35	1	321	146.332	37	1	367.1	91.093	39	1	341.3	112.05	36	1	283.5	81.666	37	1	292.3	92.859	33	1	243.9	75.08	35	1	234.7	73.813	33	1	444.4	122.459	30	1	304.6	85.715	38	1
MGMT	130309	1232.8	226.108	46	1	686.3	148.189	42	1	544.5	136.616	52	1	254.4	98.614	35	1	553	131.885	48	1	261.4	58.643	41	1	645.5	110.563	44	1	511.9	92.721	37	1	347	74.918	40	1	193.6	57.713	36	1	570.7	138.123	40	1	224.6	62.871	48	1
DHX9	130328	498.1	126.911	42	1	316.7	89.723	35	1	414.7	93.005	57	1	424.8	91.479	42	1	370.8	95.191	34	1	415.4	131.762	38	1	283.4	97.313	46	1	269	94.229	37	1	310.7	94.761	39	1	330.6	99.757	31	1	514.4	134.554	29	1	365.5	110.166	30	1
ZDHHC16	130338	3024.6	536.372	45	1	3494.7	641.113	51	1	3189.6	579.706	30	1	3691.4	520.28	45	1	2879.1	453.494	47	1	2852.2	460.955	55	1	2368.4	384.518	55	1	2498.6	425.549	49	1	2506.3	426.433	64	1	2710.6	455.337	52	1	2473.1	465.754	48	1	2178.9	610.303	53	1
GAS7	130347	-5.5	21.689	28	0.25541	-22.8	13.695	24	0.00144	-9.8	23.976	30	0.1127	-3.6	31.22	36	0.34483	-11.3	20.397	28	0.06857	-0.4	26.511	25	0.51286	4.6	22.59	29	0.73926	-9.2	17.448	36	0.10345	-2.5	20.344	42	0.37393	-6.8	23.134	38	0.17147	-7.8	19.106	36	0.14735	-0.9	25.662	40	0.46686
AEBP1	130349	222	106.732	25	1	151.2	62.953	37	1	72.6	38.02	41	1	89.2	38.987	54	1	82.4	42.544	50	1	116.2	50.992	45	1	97.4	47.244	50	1	90.4	38.155	39	1	58.6	36.756	47	1	74.4	45.518	52	1	85.1	33.674	39	1	107	50.459	57	1
GLI1	130358	7.7	37.5	35	0.82973	2.7	27.286	42	0.625	3.5	20.095	44	0.66191	8.2	29.397	44	0.84483	0.1	18.157	37	0.52429	-2.3	22.072	38	0.41857	0.7	21.115	34	0.55731	-2	21.782	42	0.40805	4.7	20.057	47	0.74355	7.4	27.449	44	0.84438	-1.9	16.23	38	0.40057	9.4	21.384	43	0.9049
FAM65A	130364	2988.3	621.697	48	1	3989.6	737.259	38	1	3084.2	553.132	51	1	4748.6	757.037	47	1	2899.3	435.717	43	1	3382.7	604.863	44	1	2928.7	539.216	41	1	3354.2	535.597	33	1	2050.5	401.238	46	1	3261.2	659.217	40	1	2262.2	447.488	42	1	2708.1	443.769	41	1
HIF1A	130370	408.1	114.963	45	1	321.4	122.136	43	1	259.3	82.199	49	1	227.6	93.371	51	1	197.6	63.162	36	1	236.7	83.573	45	1	169.5	85.9	40	1	181.6	53.541	50	1	143.2	45.208	45	1	138.8	51.961	54	1	324	124.652	39	1	222.2	99.889	36	1
LASP1	130382	7232.6	1287.03	42	1	10566.1	1723.67	55	1	9020.9	1377.82	42	1	9005.8	1393.94	36	1	7274.5	1324.45	54	1	8401	1281.06	51	1	5993.6	956.774	40	1	8186	1393.65	37	1	7228.7	1173.41	44	1	7226.6	987.684	34	1	6604.6	889.852	35	1	7863.7	1348.95	39	1
FBXO15	130390	-0.8	23.322	40	0.47619	0.7	23.775	40	0.54741	18	36.124	37	0.97432	-3.9	22.315	37	0.33764	1.7	25.874	44	0.59	-2.4	19.136	34	0.41429	-1.8	24.186	37	0.41977	-2.6	19.519	31	0.38793	-4.9	19.677	34	0.26934	-2.7	26.384	30	0.34438	-1.4	19.725	40	0.43634	2.9	24.301	52	0.6585
EDN2	130397	5.5	28.269	47	0.74892	10	24.647	44	0.86207	5.3	29.22	46	0.7475	-3.9	18.411	35	0.33764	6.3	26.707	29	0.78	-7.8	19.318	46	0.16857	-0.4	24.697	35	0.48711	11.6	29.393	35	0.93678	0.5	22.493	46	0.53438	2.7	28.12	43	0.66571	0.4	23.706	46	0.51931	-1.5	15.974	38	0.43372
LOC347487	130400	-4.1	21.196	25	0.3189	3.1	29.647	45	0.64655	-8.4	25.161	51	0.15407	2.9	26.648	59	0.64511	1.7	30.93	51	0.59143	3.2	25.628	44	0.68286	3.8	28.256	45	0.71203	1.7	23.771	51	0.60057	-2	22.349	42	0.40401	-0.4	20.563	38	0.48991	-4.6	21.996	43	0.27754	-3.3	21.284	31	0.32565
FARS2	130403	455.7	112.195	55	1	434.7	102.667	46	1	302.4	68.972	50	1	322.3	81.945	44	1	263.1	71.549	44	1	330.9	91.77	45	1	309.5	91.46	46	1	354.9	90.489	47	1	268	66.114	41	1	266.3	77.76	53	1	320.6	90.448	38	1	290.7	75.686	36	1
APLN	130414	1684.1	337.304	46	1	1541.8	344.917	28	1	2003	392.727	44	1	310.2	83.546	47	1	2870.3	495.026	29	1	1148.5	198.953	46	1	779.3	165.677	52	1	1116.4	209.399	35	1	1876.8	228.347	44	1	321.9	90.645	44	1	3892.6	648.945	59	1	1244	256.845	34	1
ACTB	130424	19485.7	4112.96	46	1	16700.7	2704.2	39	1	15404.1	2382.32	45	1	16153.4	2450.27	51	1	15847.4	2615.51	59	1	16379.3	2347.23	54	1	11781.1	1591.67	37	1	12869.1	1925.92	40	1	13331.6	2322.84	40	1	12101.5	2062.46	45	1	16630.3	2254.36	37	1	15442.4	2708.05	47	1
ARMC8	130437	128.8	47.7	54	1	174.9	57.56	44	1	94.4	35.981	37	1	117.2	44.305	45	1	88.7	45.841	42	1	114.1	52.206	42	1	78.5	33.592	29	1	126	59.48	28	1	63.3	36.785	38	1	98.4	46.187	37	1	119	52.243	56	1	132	51.802	34	1
FTSJ1	130440	10.7	34.991	46	0.8961	15.6	32.55	43	0.95546	4.1	19.66	26	0.70185	14.2	28.795	47	0.94253	18.9	25.913	52	0.98143	16.4	21.99	45	0.96714	-1.5	19.279	39	0.4341	1.9	18.322	59	0.61063	3.8	20.176	55	0.71203	12.6	21.62	43	0.94092	9.7	20.999	45	0.89986	8.9	26.141	38	0.89193
C22ORF23	130441	-2.4	26.171	44	0.40404	-11.1	18.922	35	0.10489	-3	21.12	40	0.38374	-2.8	20.16	33	0.37213	-8.9	20.777	39	0.11857	-7.2	18.335	54	0.18571	6.7	35.532	33	0.81948	-6.8	18.151	40	0.17816	-6	17.29	51	0.20917	-2.3	21.651	40	0.36888	-8.7	15.693	44	0.12589	-4.8	19.603	37	0.24496
ZG16	130446	-1	25.608	37	0.46753	-5.2	26.325	41	0.29885	-3.2	27.952	44	0.3766	-3.9	21.24	36	0.33764	-10.2	19.554	53	0.08714	-0.6	27.702	45	0.50286	-4.3	23.643	49	0.27794	-7.5	20.173	44	0.15374	-0.8	20.381	34	0.46562	5.5	26.829	40	0.79251	7	22.574	36	0.82547	-1.5	24.419	46	0.43948
LRRN6C	130450	18.2	31.534	42	0.9798	11.5	33.867	46	0.90517	8.7	24.896	68	0.84736	12.9	29.24	46	0.92672	10.4	25.417	51	0.89714	5.2	29.355	38	0.74714	9.5	25.843	45	0.88252	-2.6	21.436	49	0.38793	11.2	25.682	50	0.91977	-2.4	17.488	44	0.36599	14.5	26.949	51	0.96567	1.3	20.821	47	0.57637
GCN5L2	130451	719.9	161.099	39	1	535.9	107.783	50	1	798.7	177.858	40	1	503.9	116.82	46	1	595.6	96.465	40	1	490.4	88.013	50	1	623	109.231	38	1	411.7	89.51	29	1	518.6	130.858	56	1	373.1	107.032	39	1	617.6	149.49	53	1	335.1	98.967	48	1
B4GALT6	130463	310	114.99	39	1	209.4	55.131	39	1	108.2	52.964	55	1	107.5	38.81	43	1	70.9	40.455	41	1	106.9	51.523	46	1	130	53.455	43	1	147	52.839	42	1	82.9	42.236	43	1	76.9	48.153	55	1	100.8	41.813	45	1	93.8	45.654	60	1
TGM7	130468	22.4	37.976	44	0.99134	22.9	31.618	48	0.98994	12.7	26.444	46	0.92439	17.7	30.817	41	0.9727	26.1	45.393	39	1	17.8	24.63	60	0.97714	11.6	27.801	47	0.93553	23.9	29.491	55	1	18.4	25.332	56	0.99284	12.4	24.019	46	0.93804	24.4	36.099	34	1	24.4	30.14	29	1
CDC45L	130491	-4	22.034	39	0.3189	0.7	27.727	39	0.54885	77.4	50.708	32	1	50.6	39.79	32	1	36.6	27.071	34	1	24.3	37.542	38	1	-2.6	21.071	44	0.37106	-7.9	17.726	31	0.14368	84	44.756	35	1	33.3	37.729	33	1	39.8	27.826	37	1	21.8	30.483	30	1
CTNNAL1	130500	802.6	211.771	44	1	576.2	130.547	48	1	950.4	211.075	44	1	575.1	148.062	45	1	667	139.026	37	1	490.6	129.383	48	1	501.3	137.601	43	1	395.8	107.839	46	1	700.6	155.978	47	1	400.4	109.724	45	1	878.2	174.372	39	1	484.6	154.036	39	1
LOC124220	130519	14.7	35.555	46	0.94517	38.7	39.916	50	1	5	27.723	45	0.73894	6.5	24.16	44	0.79454	-6.5	18.882	44	0.22	16	25.085	60	0.96429	5	23.23	48	0.75645	22.7	31.158	42	1	2.1	18.18	41	0.62178	5.2	24.341	41	0.78674	8.7	26.642	38	0.88126	12.5	23.659	54	0.95245
DNAJB6	130520	4272.4	696.307	49	1	5091.4	857.037	34	1	2799.8	410.054	42	1	3426.1	655.424	57	1	2396.2	442.936	40	1	2814.6	525.024	44	1	2950.7	602.38	36	1	3600	732.517	36	1	2242.9	378.062	52	1	2802.4	446.778	47	1	2767.6	517.062	33	1	2630.7	599.836	46	1
MOCS2	130521	10.5	26.8	16	0.89177	19.9	25.454	14	0.98276	37.3	39.19	25	1	18.7	25.919	24	0.98276	24.6	29.648	24	1	19.5	27.067	26	0.98143	19.8	23.824	17	0.9957	21.4	34.917	29	0.99856	28.6	32.325	30	1	22.4	32.295	26	1	29.6	26.246	10	1	19.8	24.947	31	0.99568
MRPS34	130523	255.7	99.171	34	1	160.6	60.615	38	1	197.3	55.807	38	1	129.2	53.745	38	1	180.3	50.006	41	1	150.4	76.071	44	1	201.1	71.827	41	1	134.8	55.991	46	1	165.7	65.269	43	1	82.8	36.921	38	1	134.4	53.447	44	1	88.2	47.345	20	1
C6ORF130	130524	213.8	73.747	40	1	208.9	83.571	44	1	176.5	57.334	48	1	207.8	78.809	46	1	155.4	60.571	56	1	168.5	47.144	54	1	158.8	69.848	42	1	150.4	59.195	52	1	186.9	53.714	46	1	142.5	45.682	38	1	236.2	57.29	35	1	185.4	61.188	40	1
STK32C	130538	24.9	35.851	41	1	36.3	29.641	25	1	33.3	33.674	29	1	31.4	36.63	30	1	13.9	23.794	27	0.95571	32.8	28.516	31	1	15.9	28.434	36	0.98567	21.3	23.268	36	0.99856	22.5	34.953	40	1	6	22.567	29	0.80692	19.2	21.957	27	0.99285	18.2	23.743	41	0.99424
DSCAM	130541	4.7	30.98	51	0.72872	9.2	29.565	37	0.84483	19	27.604	33	0.98288	5.1	22.696	33	0.75862	3.4	23.705	46	0.67857	10.4	24.476	40	0.89143	8.7	26.109	29	0.86533	7	23.316	44	0.85057	7.4	21.734	40	0.85387	16.3	31.509	40	0.98559	3.6	21.853	32	0.68956	14.2	24.294	41	0.97262
SCAP1	130553	51.2	48.585	45	1	11.5	30.797	48	0.9023	7.7	32.192	36	0.82596	-5.7	20.307	43	0.25862	12.2	24.399	47	0.93143	4.7	26.707	41	0.72571	27.4	32.852	50	1	7.4	23.883	46	0.86063	-0.2	17.227	37	0.4957	5.5	22.658	37	0.79251	23.3	23.704	46	1	1.9	21.366	29	0.60807
FNDC8	130554	14.9	30.753	42	0.95094	19.7	32.241	42	0.98276	20.2	35.423	43	0.99144	19.7	30.546	50	0.98563	16.8	33.22	42	0.98	29.7	33.232	52	1	10.2	28.157	47	0.90401	4.2	21.473	42	0.71983	10.5	24.718	37	0.90688	10.8	23.902	46	0.92507	17.1	23.546	57	0.98569	13.7	25.485	49	0.96254
HSD17B2	130563	127.1	53.949	51	1	27.4	27.703	48	1	71.1	54.116	46	1	22.4	29.85	49	0.99856	164.1	47.592	39	1	40.4	26.095	38	1	85.1	39.57	40	1	27.2	27.4	39	1	65.4	37.777	44	1	3.8	21.383	50	0.72046	167.3	57.67	51	1	37.9	32.543	46	1
ADAT1	130575	182.7	74.236	49	1	150	60.705	60	1	143.1	48.998	45	1	135.9	44.351	43	1	170.2	42.386	41	1	161.7	55.08	36	1	121	48.917	56	1	109.2	35.357	46	1	115.7	42.17	33	1	118.8	43.622	49	1	205.5	71.633	41	1	132.2	50.956	49	1
LDHC	130598	-10.5	24.718	35	0.10101	-13.2	19.271	22	0.05747	-9.7	16.965	23	0.1184	-3.1	30.002	41	0.36494	-7.5	22.672	34	0.17571	-9.8	19.502	34	0.10714	-8.3	19.4	37	0.12464	-3.9	23.854	32	0.30747	-9.8	15.643	45	0.08596	-4.4	14.819	35	0.26801	-13.5	16.972	50	0.03147	-2.4	22.843	36	0.38184
GRIK1	130601	8.1	42.789	49	0.83983	1	27.885	45	0.56034	-1.3	23.128	53	0.45792	-6.7	23.464	41	0.22126	-0.5	25.301	50	0.50286	3.5	25.817	42	0.68571	3	28.439	64	0.67335	-2.1	19.3	53	0.40517	-3.3	23.256	39	0.33668	-0.5	19.844	37	0.47983	0.8	20.88	40	0.54077	6.3	25.286	40	0.78386
LMX1A	130608	-3.9	22.375	40	0.32612	-9.1	17.879	35	0.16523	-2.5	27.815	35	0.40086	-7.3	17.555	29	0.20259	-12.3	17.043	45	0.05714	-11.8	16.979	32	0.06714	-0.5	22.819	41	0.48281	-6.7	15.742	40	0.1796	-10	17.315	31	0.07736	-2.3	23.386	36	0.37176	0.6	23.783	45	0.52361	-1.5	17.633	32	0.4366
UBL3	130609	569.3	132.403	43	1	404	114.681	36	1	303.7	89.698	41	1	242.5	54.942	27	1	110.8	45.747	37	1	109.2	40.678	42	1	261.7	66.509	54	1	322.6	84.383	37	1	221	63.487	54	1	188.4	54.346	49	1	128.3	50.459	52	1	106.4	35.669	47	1
NDUFA9	130619	1237.4	232.44	41	1	1217.3	276.549	28	1	1030	204.927	40	1	1314.4	248.796	37	1	842	141.874	47	1	940.3	170.743	42	1	827.9	176.571	45	1	854.7	171.304	43	1	947.1	228.921	37	1	1047.6	251.156	27	1	989.9	248.124	45	1	965.5	203.608	34	1
GALR1	130626	-1.7	24.042	39	0.43723	-0.6	18.978	26	0.48132	-3	29.954	39	0.38374	-15.1	20.125	32	0.02011	1.7	24.282	33	0.59143	7.6	25.406	34	0.81429	-7.5	16.59	36	0.15043	-0.3	20.175	27	0.47845	-4.4	20.924	36	0.29083	-5.7	24.948	29	0.20749	0.9	16.296	42	0.5465	-1.9	19.341	35	0.40634
PIAS2	130634	4.4	20.314	32	0.72006	3.4	27.106	38	0.65948	3	26.311	40	0.64479	5.1	20.809	24	0.75431	4.6	23.178	37	0.72429	0.7	34.562	28	0.56143	5	25.517	37	0.75645	-0.2	19.196	43	0.48132	-0.5	13.864	30	0.47994	5.8	25.181	41	0.80115	0.1	22.2	35	0.50358	2.2	24.805	30	0.62248
IMPG1	130647	13.6	30.934	52	0.93362	3.5	27.353	39	0.66236	12	24.835	52	0.91298	11.3	28.079	48	0.90374	-1.3	27.872	28	0.45286	5.6	23.586	40	0.75857	4.2	16.034	40	0.72636	5.4	25.322	39	0.77443	2.6	15.252	34	0.65186	5.4	20.361	38	0.79107	17.6	28.737	42	0.98856	12.5	25.903	45	0.95245
GAB1	130653	-5.2	21.337	34	0.27273	-7.8	19.945	39	0.19253	-3.7	25.667	38	0.35378	-7.7	17.851	26	0.18534	-8.7	22.385	35	0.12143	-14.3	20.813	28	0.04	-7	13.248	29	0.16189	-1.1	25.761	27	0.44109	-2.5	16.446	31	0.37822	-6.1	22.526	31	0.19741	2.5	20.578	41	0.63519	7.8	30.882	39	0.8415
C15ORF27	130671	6.3	28.265	33	0.78499	4.9	25.028	46	0.71408	8.3	35.326	33	0.83738	-5.1	20.601	39	0.28448	6.6	27.663	45	0.79	-6.5	19.842	37	0.21571	2.7	23.853	44	0.66476	-2.3	22.252	40	0.4023	6	30.052	49	0.79799	2.2	21.069	35	0.64265	7.7	26.24	38	0.85551	6.9	25.408	38	0.8098
GPR151	130674	8.9	34.266	42	0.85137	1.2	28.676	45	0.56466	9.5	29.482	41	0.86733	-9.8	26.81	44	0.11494	11.4	30.918	35	0.91571	4.1	24.479	37	0.71286	-1.4	19.121	41	0.44126	1.4	19.877	39	0.57902	2.2	21.982	48	0.62178	-4.2	19.097	35	0.2853	3.8	22.355	49	0.70243	6.3	28.66	36	0.78386
IMPACT	130678	5.9	33.24	33	0.75902	1.9	31.493	39	0.59195	-1.3	19.786	30	0.45792	-1	24.137	33	0.45977	11	23.305	25	0.90857	0.6	27.124	40	0.55429	1.3	24.288	29	0.60315	-2.7	21.341	40	0.37644	4.9	24.113	49	0.75501	1.1	18.953	42	0.59078	18.3	29.431	40	0.99285	13.4	30.072	31	0.95821
KIAA1586	130681	83.4	37.479	38	1	46.1	36.052	38	1	34.2	27.707	51	1	21.2	28.82	38	0.99282	19.6	29.567	40	0.98857	29.7	29.897	40	1	39.7	40.387	43	1	27	22.637	40	1	26.2	23.53	35	1	12.1	21.851	37	0.93804	46.9	37.808	44	1	22.3	26.916	40	1
FLJ40288	130682	11	31.496	40	0.90188	15.4	32.8	40	0.95115	13.6	27.041	54	0.92867	11.3	25.099	55	0.90374	8.4	29.551	44	0.84571	19	34.126	48	0.98	8.2	21.179	42	0.85387	4.1	20.498	43	0.71695	11	20.657	42	0.91404	16	23.949	46	0.98271	17.3	28.328	45	0.98712	6.1	23.996	39	0.78386
C15ORF38	130687	37.3	41.047	41	1	21.4	24.186	44	0.98563	36	26.05	49	1	45.7	31.959	58	1	42.9	42.095	46	1	33.6	28.736	57	1	15.8	23.771	50	0.98567	21.1	28.778	39	0.99856	22.7	28.33	45	1	36.3	27.142	40	1	37.8	26.896	50	1	33.3	33.626	44	1
KCNH3	130689	7.5	35.922	40	0.81674	-4.2	29.782	46	0.33621	-5.4	19.317	32	0.28531	-2.8	30.85	32	0.375	1.2	24.129	54	0.56571	0.4	25.198	27	0.55	-5.2	19.872	36	0.24069	0.3	21.315	37	0.50862	-4.8	18.853	33	0.27221	-3.2	20.454	46	0.32709	-0.5	15.447	31	0.47353	0.6	25.313	41	0.54323
STARD7	130707	8.7	25.006	36	0.8456	14.5	26.741	31	0.94109	9.4	24.269	25	0.86591	10.4	24.85	28	0.89224	-2.5	21.465	39	0.4	-1.7	20.302	30	0.44429	18.4	34.747	23	0.99284	-1.3	14.584	19	0.43247	14.8	32.68	27	0.97421	-0.8	20.275	25	0.4611	-2.4	26.5	35	0.37482	-4.1	14.012	36	0.27233
ABL2	130709	96.9	49.22	41	1	63.3	36.566	53	1	66.8	35.319	38	1	104.9	49.399	42	1	49.7	33.275	39	1	87.1	34.819	47	1	63.6	40.234	39	1	72.2	28.56	45	1	73.4	38.619	51	1	60.4	30.149	42	1	66.6	34.513	43	1	96.6	45.043	56	1
FAM3C	130717	904.9	242.058	39	1	826.1	145.008	42	1	282.4	77.061	37	1	233	67.232	42	1	595.3	145.993	52	1	586.3	155.295	33	1	600.7	167.182	38	1	567.1	170.394	34	1	182.4	53.214	40	1	181.5	57.681	47	1	804.1	198.355	42	1	513.7	120.25	35	1
FLJ30934	130731	39	44.854	44	1	35.9	44.072	34	1	41	38.338	43	1	36.6	37.368	42	1	35.1	39.339	56	1	26.7	36.198	40	1	36.3	28.965	46	1	23.5	31.381	53	1	44.3	42.968	43	1	22.7	27.341	45	1	42.5	36.897	40	1	20.6	26.095	44	0.99712
FLJ14803	130743	330.9	90.58	32	1	296.3	88.769	35	1	268.9	78.312	42	1	295.4	79.508	34	1	198.8	53.838	39	1	236	63.352	43	1	172.9	54.248	39	1	163.9	45.127	36	1	284.4	76.311	40	1	240.8	70.76	45	1	341.2	81.302	42	1	253.6	115.731	40	1
CNN3	130753	3361.3	803.5	55	1	3380.1	555.056	49	1	4296.8	579.461	41	1	4386.3	836.666	57	1	3732.1	707.135	42	1	3253.7	600.948	38	1	2548.1	547.042	53	1	2315.1	481.314	59	1	4404.4	779.786	46	1	3490	652.741	44	1	4701.7	933.7	54	1	3688	830.078	43	1
RPS16	130768	20595.6	3870.94	23	1	23110.1	4304.14	47	1	23627.9	4659.19	37	1	22018.6	3584.4	37	1	22718.1	4395.74	42	1	20657	3422.87	45	1	17628.7	3060.5	42	1	17455.7	3038.23	52	1	21592.1	4896	32	1	18657.5	3386.57	40	1	21909.1	4399.53	40	1	20818.2	3687.8	38	1
STX12	150017	2118.5	489.544	43	1	2021.7	449.387	58	1	1022.5	253.555	44	1	1026	203.354	40	1	738.3	158.938	53	1	1046.6	192.135	43	1	1120.8	210.13	49	1	1305.3	226.635	48	1	645.8	144.897	52	1	786.8	178.744	40	1	899.2	197.1	42	1	829	208.485	54	1
GNL2	150021	2092.7	449.595	41	1	1659.3	333.448	52	1	1339	250.165	63	1	1548.6	299.189	61	1	1200.8	240.916	58	1	1420.6	237.502	62	1	1125.2	205.526	46	1	1232.6	235.187	55	1	1108.6	210.974	45	1	1336	234.976	38	1	1410.6	289.291	52	1	1342.9	274.029	49	1
CDC42BPG	150035	-2.2	16.775	35	0.4127	-2	20.109	48	0.41236	-0.4	25.697	49	0.49501	0.6	17.028	67	0.54885	-5.9	17.028	37	0.24143	-0.7	26.736	50	0.49286	3.3	20.768	48	0.69341	3.9	18.445	49	0.71121	3.9	22.073	43	0.7149	6.4	21.746	58	0.81556	-2.6	17.591	50	0.36767	6.9	21.641	41	0.81124
GMDS	150040	838.3	134.579	49	1	636.7	155.376	41	1	1009	183.639	52	1	843.8	164.312	50	1	751.7	140.037	46	1	651.3	145.363	43	1	633.7	142.528	60	1	486.3	96.1	44	1	651.2	115.049	51	1	522.5	108.988	40	1	622.1	121.025	45	1	436	106.74	35	1
STK33	150047	30.4	26.82	56	1	25.1	26.093	47	0.99425	16	19.85	42	0.96006	23.8	30.553	40	1	10	21.626	48	0.88714	5.8	23.282	49	0.76	21.4	26.504	47	0.99857	39.7	32.103	35	1	18.9	23.885	44	0.99427	23.3	30.2	45	1	7.4	21.013	46	0.84406	7.5	25.975	42	0.82997
MGC16028	150048	700.3	191.874	46	1	507.9	104.797	44	1	384.4	84.283	47	1	343.7	122.787	40	1	359.6	89.005	45	1	326.4	83.657	38	1	513.1	105.235	44	1	387.7	83.5	49	1	330.4	84.455	52	1	282.3	72.351	57	1	401.1	90.662	47	1	335.7	96.452	45	1
AVP	150050	14	28.301	37	0.93939	3.7	19.046	38	0.6796	11.9	34.979	27	0.9087	4.8	24.658	45	0.74425	15.3	30.836	45	0.97	4.7	26.107	44	0.72571	8.3	27.065	30	0.86246	2.7	18.243	40	0.64368	4.3	21.252	34	0.73352	8.1	24.947	47	0.86888	10	20.505	38	0.90415	9.2	26.733	47	0.89914
ZNF582	150053	13.2	38.735	45	0.92929	-1.5	29.048	30	0.4454	6.4	25.922	39	0.77889	7.4	23.289	43	0.81897	1.2	20.22	31	0.56857	3.5	26.977	40	0.68714	-3.1	27.788	39	0.33095	-1.7	17.352	35	0.4181	1.4	20.656	37	0.58739	3.3	21.344	38	0.69597	6.5	24.696	28	0.80973	4.6	21.558	40	0.72911
OAS2	150056	18.2	26.448	42	0.9798	35.4	35.287	34	1	12.4	28.637	41	0.91869	55.9	34.78	34	1	6.9	19.533	34	0.80571	16.4	28.907	30	0.96714	19.2	25.055	35	0.99427	44.8	28.639	27	1	7.8	22.711	36	0.86103	61.6	38.825	47	1	3.1	21.947	25	0.66524	3.1	22.715	35	0.66427
HNRPR	150066	2293.5	491.866	41	1	1797	303.176	32	1	1665.9	328.219	50	1	1387.9	234.246	42	1	1112.4	202.953	56	1	1195.6	254.841	38	1	1379.6	270.724	38	1	1329	265.243	48	1	1730.2	327.888	59	1	1165.3	217.119	45	1	1940.7	348.569	44	1	1441.5	363.545	41	1
NTRK3	150070	2	30.154	35	0.6176	-6.3	20.808	26	0.23851	-3.5	21.845	43	0.36519	-10.1	19.209	37	0.10776	-6.4	24.643	51	0.22286	-5.2	22.23	36	0.25857	-11.4	17.821	46	0.05731	-11.9	15.515	32	0.04454	-1.1	22.495	34	0.45129	-4.7	20.171	39	0.25937	-8.4	17.435	47	0.13591	-2.6	22.322	50	0.36599
FKBP7	150072	-0.5	23.319	38	0.48485	4.6	28.224	30	0.70833	5.6	37.7	37	0.75036	-4.2	21.669	42	0.33046	-5.5	17.796	35	0.25286	-1.1	24.443	37	0.47571	-0.1	18.738	43	0.50143	1.3	23.613	37	0.57615	-1.7	24.21	48	0.42407	-4.5	22.11	44	0.26513	-4.1	26.036	37	0.28898	-0.6	17.749	43	0.48847
CRYGA	150079	-4.7	29.579	44	0.29582	-4.3	25.216	42	0.33046	-7.9	17.823	53	0.17832	-8.3	16.298	39	0.16523	-6.4	22.274	33	0.22571	-11.9	18.189	37	0.06714	-5.2	23.707	42	0.24069	-7.6	19.135	38	0.14799	3.2	27.88	50	0.68481	-1.8	22.551	36	0.40058	-5.7	19.509	49	0.23319	-8.3	14.972	37	0.11527
SLC44A1	150082	2138.4	433.172	46	1	1346.7	303.048	34	1	2425.5	513.464	41	1	1960.2	336.783	50	1	2073.7	439.979	40	1	1406.4	276.729	35	1	1193.2	214.615	33	1	993.5	199.379	41	1	2014.8	370.625	39	1	1581.6	302.845	26	1	2421.5	668.956	31	1	1085.6	232.988	38	1
LRRFIP2	150092	-2.5	24.983	37	0.40115	-11.5	21.265	35	0.10057	-10.2	24.262	38	0.09843	0	29.44	30	0.51724	-5.8	16.052	37	0.24429	-8.4	23.315	42	0.14571	-3.5	22.818	39	0.31805	-5.9	18.484	38	0.21839	-6.1	17.435	34	0.20344	-2.3	23.354	52	0.36888	-4.6	13.155	32	0.27754	-8.3	15.353	26	0.11816
TCEB1	150093	1861.8	323.943	39	1	1421.9	301.103	38	1	968.9	210.178	43	1	1158.8	189.333	45	1	752	161.239	41	1	1049.2	209.425	42	1	1186	271.127	53	1	1024.8	188.299	34	1	1306	234.17	35	1	995.4	205.193	36	1	1199	227.188	41	1	1233.3	246.275	42	1
ZNF337	150095	332.1	93.759	46	1	236.8	67.356	33	1	197.3	67.201	47	1	208.1	51.07	52	1	151	58.122	50	1	179.4	48.694	42	1	175.8	64.404	48	1	153.3	56.993	47	1	163.6	55.084	44	1	155.8	62.279	40	1	202.1	62.814	41	1	153.1	56.779	39	1
RAG2	150100	-4.2	32.975	36	0.31602	-2	25.745	29	0.41667	5.9	27.887	25	0.75892	-5.7	19.985	40	0.26149	-3.3	20.532	38	0.36286	-1.1	18.315	25	0.47857	-1.1	21.036	29	0.46132	12.8	23.225	34	0.9454	0.6	24.117	36	0.54155	-1.6	20.532	44	0.41066	2.3	16.268	35	0.62375	2.3	24.223	27	0.63112
FLJ22555	150113	1127.5	346.549	44	1	794.6	187.998	56	1	703.6	166.09	44	1	628.2	142.184	57	1	644.1	168.245	48	1	610.3	110.44	57	1	540.7	99.922	39	1	585.9	143.859	66	1	566.6	130.897	61	1	519.9	142.806	42	1	846	170.751	52	1	648.1	142.294	48	1
PRPF4B	150121	-4.5	24.048	39	0.30303	4.3	33.834	33	0.69397	-8.3	20.676	41	0.15977	-8.7	20.144	41	0.14943	-14.7	14.973	39	0.02857	-6.2	19.381	27	0.22714	1.5	24.699	36	0.61318	-3	23.003	30	0.35489	-5.3	19.496	37	0.24212	-1.7	16.485	38	0.40058	-7.9	15.783	45	0.14735	-9.8	22.536	40	0.08213
COMMD8	150128	855.1	244.11	37	1	663.9	142.068	52	1	459.6	87.009	39	1	544	120.188	48	1	521.1	131.149	46	1	643.5	140.537	41	1	390.3	94.828	41	1	494.2	88.876	37	1	398.8	100.625	48	1	459.6	138.133	33	1	799	159.738	41	1	707	196.098	47	1
DYNC1LI2	150129	3226.1	717.517	50	1	3576.9	640.321	53	1	3046.2	550.636	46	1	3109	543.895	47	1	2538.6	530.078	57	1	2745.5	552.446	43	1	2520.2	480.076	35	1	2522.7	466.243	65	1	2551.1	416.187	51	1	2326.2	414.885	53	1	2794.7	504.945	41	1	2648.7	393.874	45	1
NDUFA1	150132	7703.7	1552.95	52	1	6709.6	1271.81	53	1	6056.8	1132.98	39	1	5867.2	1037.93	57	1	5117.1	953.782	48	1	6047.5	901.458	55	1	5482.2	1141.77	51	1	5283	876.959	62	1	7766.1	1192.51	57	1	5776.6	1031.82	44	1	8067.7	1410.8	52	1	7725.5	1375.08	44	1
C11ORF35	150138	-3.5	24.431	41	0.34776	-7.1	19.122	30	0.20977	-1.2	23.199	39	0.45792	-0.2	26.056	45	0.50144	-6.9	18.028	39	0.20286	3.3	30.997	30	0.68429	7	21.993	39	0.83095	-2.7	18.83	36	0.37931	-9.9	17.273	26	0.08023	-3.9	19.861	37	0.30259	-8.9	12.27	38	0.12589	-8.6	18.617	31	0.10375
ARID1A	150148	1254.1	269.693	39	1	1398.5	199.233	33	1	1108.8	201.6	43	1	1140.7	177.948	35	1	1094.7	180.781	45	1	1063.7	159.087	42	1	869	178.028	42	1	1039.3	202.152	48	1	817.2	175.214	31	1	786.4	184.541	38	1	1014.3	198.721	32	1	954.5	153.52	35	1
H2AFY	150154	1371.8	264.709	44	1	1013.8	208.552	35	1	759.3	173.469	48	1	655	144.116	43	1	545.6	137.607	46	1	495.9	114.857	51	1	857.2	191.995	40	1	716	126.63	43	1	616.5	137.202	59	1	470.3	106.446	26	1	651	133.975	48	1	469.3	101.014	35	1
TBKBP1	150162	40.4	33.882	47	1	27.3	36.315	39	1	27.6	26.166	49	1	21.3	28.245	43	0.99425	14.8	29.397	51	0.96286	33.7	45.562	24	1	24.4	34.936	36	1	12.6	21.23	33	0.94253	16.6	25.841	47	0.98854	6.4	22.662	61	0.81556	15	28.085	45	0.96853	18.7	31.087	47	0.99568
LOC51334	150164	22.9	41.339	41	0.99279	65.1	43.518	50	1	2.7	25.612	52	0.63338	27.2	23.668	46	1	12.7	28.21	41	0.94429	13.2	20.465	40	0.93714	12	26.538	47	0.94413	68	48.607	55	1	3.9	24.748	44	0.71633	26.4	32.09	54	1	9.1	24.314	53	0.89127	14.8	23.887	28	0.97695
IMPG2	150167	-3	22.885	32	0.38384	6.4	27.563	38	0.78017	-3.1	22.361	38	0.37803	5.8	24.665	35	0.78305	4	24.449	36	0.70857	-7.7	21.456	30	0.17143	9.8	26.191	33	0.89255	10.2	23.903	33	0.91236	3.4	25.072	38	0.69341	5.7	22.811	24	0.79683	1.3	19.75	38	0.57368	11.1	29.74	33	0.94092
FLJ39743	150176	-5.1	29.261	37	0.27417	-9.3	18.73	60	0.16236	-6.5	24.874	52	0.23823	-3.2	20.313	43	0.36351	-4	23.358	33	0.33286	-7.2	20.266	49	0.18571	-10	14.718	43	0.08739	-2.3	17.377	42	0.40086	-3.6	18.608	59	0.32092	-4.3	18.045	47	0.2781	-0.9	22.394	50	0.45494	12.2	34.267	41	0.94957
HR	150180	12	39.641	57	0.91198	7.4	28.833	59	0.81178	-2	21.394	40	0.42653	2.4	23.639	49	0.61925	4.3	25.046	47	0.71571	4.7	21.955	37	0.72429	0.2	16.88	44	0.52006	-3	19.044	45	0.36207	0.8	20.054	41	0.55731	6	25.78	49	0.80548	6.1	19.919	46	0.79828	-1.4	22.959	49	0.4438
CHRNA1	150187	850.4	182.56	39	1	585.3	129.002	38	1	62.4	36.453	45	1	106.4	38.826	32	1	119.9	45.493	55	1	69.6	37.013	48	1	474.3	110.901	38	1	460.1	130.315	34	1	53.9	33.761	39	1	71.6	26.594	37	1	206.6	63.933	31	1	87.8	45.634	34	1
DDX47	150192	1873.8	356.678	52	1	1883.5	341.429	41	1	2029.3	410.083	60	1	2311.6	507.199	49	1	1469	251.953	46	1	1639.9	264.056	41	1	1278.9	231.017	49	1	1348.8	252.677	56	1	1660.4	318.717	61	1	1790.8	367.611	45	1	1643	304.277	40	1	1599.8	323.689	44	1
RIN2	150195	846.8	212.413	46	1	761.9	170.627	49	1	955.8	208.731	50	1	1225.7	198.843	45	1	511.2	88.567	45	1	789.1	121.864	45	1	386.7	67.7	43	1	491.1	106.092	35	1	890.5	135.095	59	1	1154.1	282.837	46	1	882	159.152	43	1	933.9	158.891	31	1
SIPA1L1	150196	807.3	148.911	48	1	897.3	174.554	49	1	665.8	114.662	43	1	636.2	118.637	57	1	548	116.977	54	1	575.7	117.116	44	1	579.4	141.603	60	1	672.4	133.246	55	1	406.7	84.972	38	1	447	120.65	44	1	482.1	121.471	52	1	399.7	115.102	56	1
GPR114	150202	-4.3	21.388	44	0.31025	-6	25.684	29	0.25287	-7.7	24.931	44	0.1826	-12.1	16.947	34	0.05172	-11.7	19.054	47	0.06143	-10	21.697	47	0.10286	-13.4	10.206	27	0.03009	2	35.966	39	0.61494	0.9	28.667	52	0.56017	-6.6	19.779	39	0.17867	-0.2	22.993	33	0.48641	-6	19.191	35	0.20029
KBTBD6	150215	84.8	37.759	42	1	59.3	44.102	36	1	38.1	31.778	45	1	34.9	26.486	41	1	44.4	42.375	53	1	40.7	36.492	29	1	48.2	40.095	49	1	36.3	32.006	39	1	32.4	35.145	50	1	33.1	36.405	41	1	57.9	33.962	42	1	44.5	32.033	34	1
IER3IP1	150228	1568.9	341.22	39	1	694.4	178.52	32	1	525.4	112.099	34	1	551.4	198.083	38	1	471.6	148.083	53	1	513.4	176.209	58	1	594	167.093	39	1	418.4	122.909	46	1	365.2	110.941	49	1	377.4	116.192	35	1	645.3	116.779	25	1	414.2	129.459	45	1
PLEKHG5	150278	2	27.766	46	0.6176	8.6	32.233	38	0.84052	0.8	25.366	44	0.55207	7.4	30.222	36	0.8204	15.3	31.216	44	0.97	-5.9	16.43	37	0.24143	3.7	23.235	31	0.70487	7.9	24.039	45	0.87356	3.1	20.885	39	0.67479	-4.1	18.535	43	0.2853	4.5	24.103	42	0.73391	4.1	21.477	40	0.71326
OR2Z1	150286	-6	25.402	31	0.22944	-9.1	23.399	31	0.16523	0.2	26.489	37	0.51498	4.5	29.714	29	0.73132	-1.3	23.489	39	0.45286	12.5	34.771	35	0.93286	-8.4	17.41	34	0.12178	-3.3	16.032	25	0.34626	-4.1	16.693	45	0.30086	5.8	21.168	29	0.80115	4	30.357	41	0.71388	1.9	22.329	35	0.60807
MCM8	150288	-2.1	25.129	52	0.41847	0	27.461	35	0.51437	4.9	29.773	35	0.72896	2.4	25.206	42	0.61925	-0.3	23.639	37	0.51429	0.3	21.055	50	0.54571	-4.5	18.086	66	0.27221	-5.6	22.842	54	0.22989	-9.3	14.002	48	0.10029	0.4	22.949	34	0.5389	-7.5	22.284	44	0.1588	-4.7	17.156	42	0.24928
HP1BP3	150291	73.7	55.784	36	1	89.1	49.122	35	1	81.8	44.737	38	1	59	35.857	46	1	71.1	36.862	37	1	64.3	43.356	47	1	44.3	25.295	38	1	67.6	36.835	45	1	66.6	34.003	33	1	43.3	22.83	38	1	79.9	35.457	40	1	58.8	37.951	59	1
RBX1	150296	3976	886.677	35	1	2755.5	589.521	43	1	2731.9	520.275	43	1	2978.4	666.729	46	1	2434.2	477.646	35	1	2857.6	525.626	49	1	1961.9	372.197	31	1	1926.6	364.191	42	1	2980.6	563.747	34	1	2709	571.791	42	1	3901.2	605.924	44	1	3063.8	392.669	34	1
RBMY1E	150301	0.4	27.383	34	0.52814	-3.3	18.505	44	0.36638	-2.4	26.032	43	0.40514	-7.6	21.602	27	0.19109	1.8	25.364	36	0.59714	-2.5	23.785	42	0.40857	-0.9	20.478	39	0.46991	4.4	27.728	39	0.72989	-8.1	19.674	36	0.13897	-4.9	17.156	34	0.24496	-5.3	20.253	36	0.25751	-1	17.747	44	0.46542
OR2T3	150307	0.3	19.187	36	0.5267	11.4	29.872	26	0.90086	-5.1	23.075	29	0.30528	-3.3	17.116	36	0.36063	4.1	21.675	37	0.71143	-3	26.101	30	0.35429	8.7	32.884	27	0.86533	11.2	30.046	32	0.92816	0	19.257	36	0.51146	6.7	20.128	41	0.82565	-1.3	14.721	30	0.44063	8.2	20.412	32	0.86744
NUDCD2	150324	458.1	104.324	43	1	272.2	115.024	32	1	409.6	128.555	36	1	276.6	110.524	35	1	298	83.028	41	1	204.4	63.977	42	1	229.4	73.823	36	1	164.7	55.501	38	1	235.3	77.331	55	1	185.2	78.147	46	1	285.1	94.562	47	1	153.8	65.71	36	1
SNTB2	150327	264.7	98.976	61	1	245	75.313	53	1	258.5	72.637	52	1	207.1	67.238	51	1	186.1	53.058	49	1	130.5	52.691	61	1	230.9	68.148	58	1	175.6	57.844	48	1	195	59.841	63	1	151.7	57.016	43	1	155.4	55.922	60	1	125.9	53.08	51	1
FLJ38288	150356	14.5	31.461	46	0.94228	11.4	22.695	36	0.90086	5.7	18.721	33	0.75178	25.1	27.262	27	1	13.2	30.177	40	0.94571	12.7	25.114	32	0.93429	9.4	22.395	50	0.88252	14.4	29.826	28	0.96552	11.1	23.521	53	0.91834	8.1	26.488	33	0.86744	5.9	18.026	33	0.79113	16.7	27.263	43	0.9928
ZNF599	150360	1	29.491	39	0.55556	-7.6	24.28	36	0.1954	-8.9	22.152	30	0.13552	-4.6	20.945	29	0.31466	-2.4	24.08	34	0.40143	-5.8	25.134	43	0.24143	-2.9	15.74	35	0.34814	-2.4	20.643	45	0.39512	-0.2	18.322	54	0.49713	-5	21.016	46	0.24063	-0.1	23.949	51	0.49213	-7.5	14.344	42	0.1513
ZADH2	150370	466.8	103.418	56	1	379	89.398	47	1	209.1	85.959	38	1	113.4	35.765	44	1	261.3	70.828	55	1	145.9	45.555	43	1	375	74.017	57	1	259.7	51.948	48	1	158.7	55.817	42	1	89.3	38.208	47	1	292.3	74.72	45	1	152.2	43.222	47	1
LOC116143	150372	151	72.966	34	1	175.2	60.758	55	1	257.2	46.939	29	1	269.7	79.121	54	1	182.2	50.156	43	1	193.5	52.655	45	1	94.1	34.781	35	1	119.7	38.069	29	1	194.4	57.724	32	1	217.5	61.307	37	1	157.7	57.042	44	1	165.1	53.512	44	1
ABL1	150373	17.6	32.47	51	0.97691	12.2	25.785	44	0.9181	17.6	29.513	54	0.9729	24.7	31.723	44	1	12.9	31.719	43	0.94571	21	29.778	54	0.98571	9.4	22.289	58	0.88252	5.6	22.49	51	0.78161	2.1	19.672	34	0.62178	5.5	21.079	54	0.79251	13.7	31.622	46	0.95994	9.7	19.58	35	0.91643
HK1	150379	56.6	41.669	49	1	42.9	32.265	42	1	38.3	37.94	54	1	31.8	23.882	46	1	33.8	32.452	39	1	34.8	28.925	48	1	41.9	31.104	50	1	54.3	27.277	44	1	26.8	25.285	50	1	26.6	25.202	36	1	40	27.893	40	1	40.7	31.917	40	1
KIAA0319L	150392	0.7	20.941	37	0.54401	9.3	29.504	36	0.84626	4.9	29.61	39	0.73324	17.5	31.755	39	0.97126	9.2	22.177	31	0.86714	3	18.917	39	0.67714	7.7	29.799	42	0.8467	6.3	22.448	51	0.81609	2.2	23.385	36	0.62178	-0.3	18.618	31	0.4928	5.8	28.83	49	0.78827	6.5	25.338	39	0.79395
SDFR1	150402	7.2	27.576	28	0.80375	24.3	26.709	56	0.99425	15.7	28.589	46	0.95863	17.9	29.121	32	0.97557	16.9	22.123	36	0.98	19.2	27.189	60	0.98	16.5	22.139	44	0.98567	21.2	26.639	59	0.99856	15.2	25.193	50	0.97421	17.1	26.135	44	0.98991	22.9	32.943	41	1	14.7	15.534	55	0.9755
SYNE2	150414	6.8	29.058	31	0.79365	-0.8	28.924	50	0.4727	17.5	28.837	49	0.9729	17.7	33.125	32	0.9727	13.5	30.019	49	0.94857	5.5	25.704	45	0.75429	-1.1	25.016	44	0.45845	-0.4	21.15	41	0.47126	12.4	23.96	42	0.9341	2.1	21.823	53	0.63977	5.9	26.165	50	0.7897	3.5	17.472	40	0.6902
C1ORF61	150424	1.8	30.828	38	0.60462	-1.4	24.569	37	0.45115	-6.5	26.13	44	0.23823	-4.8	27.365	41	0.30172	-11.2	18.342	46	0.07571	-13.4	19.407	38	0.05143	-8.8	17.119	46	0.10888	-8.9	15.883	39	0.11638	-8.6	16.548	46	0.12321	-5.9	20.665	38	0.20461	-7.5	23.954	36	0.16452	-4.5	18.954	39	0.26081
MS4A6A	150435	547.8	121.909	47	1	16.6	20.201	29	0.96121	24.7	30.86	50	0.99715	-0.6	22.956	46	0.47414	52.6	29.038	38	1	11.3	25.407	29	0.91	334.7	74.821	42	1	13.5	21.232	41	0.95402	22.3	27.629	36	1	-2.1	25.384	28	0.37608	89	39.62	44	1	9	20.719	28	0.89769
ABCC10	150458	140.8	75.619	49	1	103.8	40.499	42	1	100.7	45.564	47	1	106	37.09	40	1	72	32.596	45	1	103.6	52.564	49	1	102.1	51.713	50	1	80.9	47.628	47	1	82.2	35.813	56	1	88.9	44.991	65	1	89.2	38.157	43	1	95.1	46.906	49	1
MASP2	150465	0	23.074	44	0.51515	0.4	29.863	53	0.53305	-1.5	19.716	35	0.45078	-4.9	20.903	39	0.29454	1.5	27.685	48	0.58286	1.8	23.89	45	0.61286	-1.5	20.965	54	0.4341	-3.2	19.258	53	0.35201	1.6	20.749	43	0.59599	0.3	23.691	49	0.5317	-9.6	11.278	39	0.103	-4.9	18.117	50	0.24352
CASKIN1	150471	9.7	26.954	47	0.88456	6.5	21.046	48	0.78161	9.7	29.184	38	0.86876	8	26.124	52	0.83908	10.4	23.072	38	0.89857	20.3	31.096	59	0.98429	12.3	22.79	43	0.94986	13.7	25.82	52	0.95833	3.8	29.223	45	0.7063	16.8	32.43	40	0.98991	10.4	18.413	45	0.90701	10.7	33.899	54	0.93516
APOC1	150474	22.5	42.666	25	0.99134	23	35.012	28	0.99138	9.6	31.537	37	0.86876	30	27.359	31	1	9.8	22.334	45	0.88571	6.4	26.158	32	0.78	13.6	24.357	39	0.96418	10.3	17.923	38	0.91667	14.2	26.624	36	0.96705	6.7	16.081	31	0.82421	15.6	26.098	41	0.97139	3.7	19.767	33	0.69597
LRRC3	150482	66.3	36.648	40	1	71	35.114	28	1	65.7	35.998	42	1	130.8	52.364	39	1	97.5	31.718	30	1	129.7	43.215	35	1	34.9	32.044	33	1	54.6	36.952	39	1	41.5	32.01	34	1	95.1	38.052	44	1	79.2	35.609	39	1	91.3	42.558	36	1
PKIG	150487	44.9	50.415	40	1	52	31.697	29	1	31.9	34.926	32	1	69.9	43.278	24	1	27.8	28.033	36	1	53.1	37.065	36	1	15.7	27.068	20	0.98567	29.3	30.98	41	1	28.3	26.544	39	1	45.1	33.643	33	1	26.9	31.444	33	1	42.2	28.681	33	1
SLC26A8	150497	8.5	37.042	44	0.84127	3	22.342	45	0.64224	1.7	26.587	35	0.59344	6.4	28.278	39	0.79454	0.3	28.281	46	0.53	2.4	20.532	43	0.64	-3.1	19.194	32	0.34097	-4.5	21.351	28	0.27443	-3.8	19.785	48	0.31519	0.6	28.042	39	0.55331	6.4	20.662	40	0.8083	5.3	23.226	44	0.76369
EPHB3	150504	-5	19.366	46	0.27561	11.1	31.089	47	0.89943	-3.4	23.538	37	0.36805	2.3	26.697	34	0.61782	12.4	36.655	38	0.93429	1	20.559	23	0.57429	2.4	23.141	33	0.64756	1.4	25.332	40	0.57902	0.6	24.007	28	0.53868	-5.2	23.978	27	0.23199	-1	15.145	41	0.45351	1.4	17.338	38	0.58069
TUFT1	150538	149.8	57.526	34	1	174.3	63.542	48	1	133.4	49.572	36	1	185.9	59.875	43	1	159.9	73.557	42	1	206.4	57.4	44	1	77.8	41.031	45	1	118.7	43.185	37	1	101.9	48.541	36	1	151	42.251	46	1	157.2	49.291	47	1	172.6	63.674	64	1
RBPSUH	150541	1.7	17.554	28	0.60029	9.7	29.702	47	0.85489	0.6	21.14	55	0.53352	7.1	18.719	39	0.81034	7.4	25.792	35	0.81857	-3.9	21.433	34	0.31429	0.8	21.374	38	0.56447	4.2	23.879	35	0.72126	-1	16.428	32	0.45415	9.7	24.714	34	0.89914	3.5	22.07	47	0.68383	0.7	16.307	42	0.54467
LIMA1	150543	1380.9	276.292	39	1	1218	240.856	35	1	297.6	74.463	40	1	202.6	55.082	37	1	435.1	98.023	54	1	442.3	119.067	30	1	702.5	176.705	36	1	693.8	152.109	42	1	298.7	86.267	38	1	189.4	57.004	44	1	733.6	175.938	40	1	563.2	117.994	37	1
FGA	150551	4	26.818	40	0.70274	13.9	26.664	34	0.93247	10.3	20.087	39	0.88445	10.3	21.11	43	0.88793	9	24.341	37	0.86286	3.4	20.5	47	0.68571	6.1	26.266	40	0.79226	15.2	34.323	41	0.97557	15	23.342	42	0.97421	5.4	21	32	0.79107	4.6	22.895	30	0.7382	6.8	18.951	36	0.8098
IGSF22	150577	-7.2	21.375	45	0.19048	-1.2	23.761	34	0.46264	-2.2	27.47	36	0.41655	17.1	37.568	36	0.96983	-5.9	17.356	38	0.24143	-2	25.398	39	0.43714	-7	17.502	25	0.16189	-4.7	20.866	35	0.27012	-1.2	24.623	41	0.43983	-2.9	18.885	49	0.33573	-2.9	15.266	32	0.34907	-5	14.867	39	0.24207
LBH	150592	25.5	32.619	35	1	46.1	26.031	35	1	13.5	31.191	41	0.92867	21.1	38.669	34	0.99282	0.3	21.831	35	0.52857	19	30.058	31	0.98	21.2	30.262	39	0.99857	32.9	28.057	39	1	-4.4	25.239	34	0.28797	15.3	24.949	31	0.97118	11.1	26.174	49	0.92418	18.3	26.495	31	0.99424
MGC10993	150598	164.4	58.202	36	1	159.7	58.091	29	1	177.9	65.131	48	1	193.3	75.05	51	1	227.2	64.869	44	1	175.2	83.172	32	1	132.5	64.363	43	1	103.5	58.501	33	1	150.1	52.596	50	1	146.1	49.326	37	1	212.5	69.928	48	1	186.7	56.971	36	1
PKMYT1	150600	-7.6	22.835	37	0.18038	-6.3	23.031	43	0.24282	58.8	33.987	39	1	38.2	22.622	39	1	43.3	35.563	59	1	19	33.576	43	0.97857	2.1	33.049	45	0.6404	-10.7	14.351	44	0.06034	42.3	25.904	35	1	31.1	33.79	33	1	16.9	27.277	36	0.98426	11.2	24.021	40	0.9438
C15ORF43	150609	-1.3	27.39	46	0.45743	-5.9	23.983	44	0.25431	-3	22.368	31	0.38516	-3.9	14.908	40	0.33764	0	24.249	32	0.52143	-0.5	24.11	53	0.50857	1	21.759	47	0.58453	2.2	20.465	39	0.62356	1.1	25.411	33	0.5745	-5.3	21.568	40	0.22478	-0.9	27.109	35	0.45494	-1.4	19	33	0.4438
ANXA1	150630	1779.4	386.244	36	1	1536.5	400.669	41	1	6434.4	1113.48	29	1	4391.6	780.788	40	1	6230.4	1285.53	48	1	5124.2	930.481	44	1	977.1	213.346	34	1	1037.5	181.048	45	1	6308.9	962.195	41	1	3869.4	682.326	40	1	8160.4	1165.2	50	1	5275.5	967.398	45	1
SAMSN1	150632	313.6	95.849	43	1	291.7	88.654	45	1	89.3	37.635	49	1	158	59.378	50	1	68.5	31.424	42	1	133.4	50.133	49	1	167.3	46.185	44	1	207.3	71.508	42	1	94.2	41.408	47	1	113.7	48.757	45	1	91.6	33.883	29	1	160	63.953	41	1
KLK10	150672	18.6	33.951	46	0.9798	23.5	31.463	41	0.99282	15.9	24.277	42	0.96006	23.9	32.46	52	1	17.9	22.366	42	0.98	20.4	27.606	52	0.98429	17	25.327	36	0.98567	28.5	22.923	41	1	21.6	28.484	49	0.99857	22.8	23.073	41	1	24.6	30.243	44	1	21.1	20.884	42	1
FXR2	150685	115	55.378	26	1	66.3	40.709	28	1	64.1	45.315	39	1	66.9	37.598	36	1	66.3	42.123	42	1	44.4	32.662	32	1	60.4	42.185	21	1	48.1	22.162	26	1	38.2	29.914	26	1	48	39.168	31	1	57.1	41.524	31	1	64.9	49.267	34	1
ATF3	150703	475.4	130.72	59	1	1126.1	323.7	41	1	158.8	61.93	45	1	526.7	121.206	53	1	151.9	45.738	50	1	508.7	128.614	64	1	420.1	96.45	53	1	903.3	222.024	59	1	127	46.052	56	1	405.3	114.769	47	1	170.4	47.327	52	1	405.5	112.45	61	1
OR8A1	150722	-2.8	20.372	44	0.38817	1	26.146	46	0.56034	3.9	29.337	47	0.69615	7.3	25.646	41	0.81897	0.2	23.626	46	0.52429	1.6	25.505	42	0.61	-0.1	14.55	38	0.50143	3.6	26.669	44	0.69684	-3.3	20.99	49	0.33524	-4.1	25.129	39	0.2853	-4.6	19.727	39	0.27754	-2.4	20.349	40	0.38184
KRT25D	150731	-2.3	23.566	36	0.41126	-4.9	29.904	25	0.30891	-2.7	22.523	42	0.39658	-6.5	24.294	45	0.2227	-8.8	21.08	29	0.11857	-0.8	25.13	29	0.49143	-3.9	17.778	32	0.30516	-1.6	24.637	34	0.42098	-0.6	22.642	33	0.47135	4.5	23.317	36	0.76225	-6.1	18.859	40	0.22175	-3.7	20.678	32	0.29971
SLC45A2	150746	-8	18.441	28	0.17027	0.3	20.982	38	0.51868	-1	25.228	53	0.46933	6.2	25.974	40	0.78736	2.4	20.665	55	0.62429	-2.1	19.548	50	0.42857	-1.1	22.726	54	0.46132	3.2	23.401	48	0.67816	1.1	24.014	55	0.5745	-1.4	20.905	47	0.42651	-5	19.879	42	0.26896	-2.8	16.036	43	0.35735
URG4	150747	207.2	64.722	35	1	227.3	61.415	41	1	261.6	115.146	37	1	243.2	88.556	48	1	179.4	49.97	47	1	189.6	54.189	37	1	151.7	59.659	30	1	180.5	70.218	42	1	173.1	44.608	47	1	150.7	50.9	33	1	181.9	59.672	39	1	134	38.555	24	1
DNCL2A	150767	1261.6	270.606	39	1	1153.6	188.853	44	1	740.9	160.165	57	1	770.9	166.815	47	1	557.1	113.892	38	1	641.5	158.88	36	1	777.2	160.279	37	1	906.1	201.579	37	1	799	184.005	43	1	725.1	131.109	40	1	848.2	163.202	51	1	828.3	205.821	36	1
OSR1	160008	1.5	34.575	44	0.58297	-6	20.397	38	0.25287	-6.5	17.471	38	0.2368	6.4	36.341	32	0.79454	0.9	23.478	38	0.55286	3.8	33.201	40	0.69714	1	27.136	51	0.58309	4.5	24.864	49	0.73276	1.8	17.552	49	0.60745	-1.8	23.232	38	0.39769	-1.6	17.624	45	0.42775	-0.5	22.678	46	0.49424
CKS2	160017	718.9	161.906	33	1	553.5	122.528	48	1	1370.4	276.461	30	1	873.8	140.338	33	1	920.9	232.182	41	1	767.4	165.654	55	1	367.3	102.221	52	1	449.9	132.258	36	1	1689.3	276.173	52	1	809.7	170.936	40	1	1478.7	251.48	47	1	976.3	169.195	42	1
DIRAS1	160019	7.7	34.1	37	0.83117	-5.6	31.59	31	0.27586	-10.1	18.418	29	0.09986	2.4	19.966	36	0.61925	-2.1	22.817	43	0.41429	-8.2	21.8	41	0.15286	-4	21.131	37	0.29513	-1.7	24.335	39	0.4181	-4.1	16.901	39	0.30086	5.5	29.494	31	0.79251	1.9	28.332	25	0.60229	-1.7	16.468	41	0.42075
GTPBP8	160021	239.2	81.452	49	1	179.3	62.291	41	1	153.2	46.148	39	1	168	62.753	39	1	131.6	57.222	33	1	106.5	48.872	47	1	132.5	38.102	30	1	112.2	47.879	44	1	125.5	45.792	42	1	97.3	48.23	34	1	135.9	56.781	41	1	81.8	50.115	33	1
ANGEL1	160037	143.8	58.807	48	1	126.5	51.72	56	1	112.2	49.167	47	1	138.8	53.22	42	1	75.5	32.487	35	1	89.4	51.448	56	1	87.3	44.538	53	1	89.1	43.638	51	1	90.9	30.86	30	1	108.2	52.302	54	1	79.8	32.792	52	1	64.8	33.87	50	1
CNOT1	160041	1.4	29.365	32	0.57431	-0.8	22.082	44	0.4727	3.1	28.512	36	0.64765	0.5	20.985	51	0.54454	0.5	26.035	32	0.54286	-1.1	24.865	47	0.47429	-3.1	20.391	46	0.34097	-2.8	17.372	36	0.37213	-4.4	15.424	45	0.28797	-0.6	21.971	45	0.47695	3.8	22.84	42	0.70243	2.7	17.324	39	0.64553
FLJ45832	160050	3.8	30.778	44	0.69264	6.1	29.681	49	0.77012	2.2	24.325	30	0.61198	8.6	31.643	35	0.85345	3.3	24.744	31	0.67571	-6.3	18.128	45	0.22286	2.1	21.206	41	0.63897	4.3	26.034	39	0.7227	0.8	20.425	43	0.55731	1.1	19.772	37	0.59366	-3.5	21.855	39	0.3133	6.2	21.197	31	0.78386
C20ORF155	160059	1699.9	412.2	52	1	1307.8	264.634	42	1	1385.2	293.444	49	1	1490.1	336.339	47	1	1148.6	211.513	44	1	1238.3	255.634	62	1	1063.8	195.548	50	1	934.9	133.355	36	1	1254.4	202.252	42	1	1144.4	275.325	52	1	1374.9	250.246	51	1	1242.7	231.917	51	1
ZNF75	160068	45.3	40.287	46	1	27.2	30.732	34	1	32.2	33.414	34	1	17.5	29.078	31	0.97126	22.1	27.001	39	0.99286	18.9	31.972	27	0.97857	36	36.741	31	1	19.9	34.264	52	0.99713	20.7	21.226	35	0.9957	18.2	26.202	32	0.99568	23	27.121	32	1	19.2	28.237	37	0.99568
TBC1D3C	160072	23.1	26.466	49	0.99423	23.4	36.017	45	0.99282	28.3	36.167	54	1	22.9	31.744	38	0.99856	26.2	32.984	37	1	7.6	18.198	45	0.81429	2.3	23.551	32	0.64327	16.6	28.344	50	0.98563	21.2	26.909	48	0.9957	13.9	21.159	41	0.95965	27.9	27.771	45	1	27.1	35.624	52	1
CDC25B	160075	1.5	20.139	27	0.58297	8.3	23.161	27	0.83621	23.1	26.078	37	0.99572	13.5	26.47	26	0.93822	11	26.647	33	0.90571	11.9	25.346	37	0.92	7.3	22.826	31	0.83811	3.4	18.624	31	0.68391	5.3	18.027	28	0.77221	11.5	25.602	30	0.93516	25.6	38.269	23	1	3.5	26.228	41	0.6902
SIGLEC12	160079	0.2	21.457	44	0.52092	0.5	29.377	49	0.53879	-0.9	19.625	34	0.47646	2.2	21.072	39	0.60776	-6.1	22.328	49	0.23571	7.7	27.815	41	0.82	4.8	25.435	41	0.74785	2.6	22.008	40	0.63506	2.8	22.379	37	0.65759	1	21.1	40	0.5879	-4.2	22.048	35	0.28326	7.8	29.376	31	0.84294
ARSB	160092	227.5	70.737	46	1	177	68.931	40	1	135.1	53.117	37	1	100.6	38.894	39	1	143.2	46.639	42	1	121.5	62.121	39	1	188.7	73.154	36	1	138.6	74.292	36	1	132.5	53.472	35	1	100.5	50.667	43	1	186.3	86.836	47	1	115.9	40.112	39	1
UGT1A7	160100	-1.3	17.782	30	0.45887	-10.2	18.221	39	0.12356	-3.6	25.178	42	0.35378	2.7	24.073	41	0.63506	5.3	30.652	37	0.74714	1.1	28.556	34	0.57857	-2.2	19.481	34	0.39685	-2.2	20.249	40	0.4023	5.5	21.236	31	0.7851	0.9	22.339	49	0.57349	-0.5	23.4	47	0.47353	-1.4	20.065	45	0.44092
MTFMT	160110	493	118.74	43	1	308.5	94.233	36	1	218.1	73.56	54	1	186.9	50.766	27	1	252.5	72.94	37	1	202.2	51.923	39	1	222.7	78.347	53	1	210	65.066	43	1	134.4	39.919	34	1	138.8	46.515	31	1	261.3	90.441	46	1	182.6	54.498	40	1
AARSL	160112	183.2	61.681	34	1	250.8	62.032	31	1	211.3	67.15	42	1	265.4	82.019	43	1	189.7	54.611	39	1	266	62.554	33	1	134.7	37.609	26	1	144.8	37.089	39	1	169.8	44.822	42	1	183.9	39.81	36	1	171.6	53.169	45	1	192.5	60.497	43	1
SEC61B	160113	1562	349.222	52	1	1633.8	320.899	48	1	1553.6	392.03	62	1	1920.2	429.605	54	1	1595.8	356.865	42	1	1839.4	533.825	33	1	1172.1	270.399	44	1	1246	251.818	44	1	1143.9	246.158	44	1	1501.9	321.678	50	1	1534.8	317.505	57	1	1765.7	347.375	44	1
RHOH	160128	7	28.025	39	0.80231	5.9	30.51	31	0.76293	7.7	23.737	34	0.82596	0.4	23.852	37	0.54023	2.8	21.697	39	0.64571	3.9	17.685	29	0.70286	2.5	21.702	32	0.65759	7.6	19.047	37	0.86494	0.8	24.799	42	0.55874	4.3	24.743	27	0.74928	0.2	20.174	36	0.5093	-8.9	16.132	34	0.10086
CREB5	160132	568.4	151.893	41	1	302.8	93.713	49	1	76.6	34.554	40	1	98.2	49.222	58	1	101.1	37.263	43	1	163.5	73.022	42	1	217.5	70	43	1	216.2	52.825	45	1	78.5	37.472	43	1	78	32.535	40	1	162.9	63.687	40	1	168.3	54.543	45	1
CAST	160142	418.3	143.196	39	1	401.5	107.068	50	1	375.1	115.151	46	1	474.4	148.32	45	1	282.2	90.22	55	1	375.9	128.429	41	1	217.8	81.716	48	1	242.8	78.979	39	1	282.8	63.839	36	1	338.2	87.114	45	1	344.3	108.188	47	1	338.6	79.573	55	1
TRADD	160152	62	37.574	28	1	64.4	49.947	43	1	82.3	54.465	32	1	115.1	45.853	28	1	72.7	30.607	40	1	78.7	49.927	31	1	47	34.185	28	1	51.3	37.501	24	1	47.9	34.237	30	1	92.6	43.716	34	1	56.1	33.356	28	1	69.8	45.128	31	1
FAU	160167	8689.4	2235.7	36	1	7761.8	1759.96	36	1	7264.8	1484.59	45	1	7077.3	1341.62	39	1	7425.7	1561.72	44	1	7861.8	1443.48	34	1	6233.8	1342.8	43	1	6841.9	1477.8	40	1	6882.7	1543.32	56	1	6086	1023.45	41	1	8383.6	1656.84	35	1	7567.9	1164.74	37	1
HSN2	160170	6.6	27.194	38	0.79221	11	37.328	38	0.89368	1.5	24.557	43	0.57917	4.8	24.677	45	0.74425	-0.1	23.852	51	0.52	-0.6	24.941	40	0.50286	9.2	27.492	51	0.87679	5	26.141	47	0.75575	-0.5	19.574	50	0.47564	5.8	26.507	54	0.80259	5.4	23.954	52	0.77396	6.6	23.786	37	0.80115
PNOC	160176	5.8	27.597	41	0.75469	-1.7	25.201	31	0.43822	6.4	27.463	37	0.77746	9.1	21.047	49	0.86207	2.6	29.023	33	0.63714	1.6	24.849	33	0.60571	1.6	20.677	49	0.61461	5	21.382	43	0.75575	2.1	20.049	50	0.62178	4.2	28.302	39	0.74928	8.9	29.118	38	0.88698	2.3	22.535	48	0.62968
GLRX	160180	638.9	133.095	36	1	167.6	60.859	37	1	347.6	88.309	55	1	157.9	53.088	43	1	322.9	97.154	47	1	155.2	58.406	57	1	304.9	95.406	40	1	116.3	41.936	40	1	360.4	75.495	36	1	156	65.705	51	1	550.9	112.976	38	1	175	60.975	52	1
SERINC4	160181	1.2	19.999	32	0.56421	7.4	29.708	45	0.81178	7.7	26.216	34	0.82596	16.6	29.728	48	0.96695	8.4	28.713	46	0.84429	11.6	27.423	51	0.91571	10.6	26.257	38	0.91117	-3.6	19.13	36	0.33764	10.1	22.515	49	0.90544	11.5	25.301	43	0.93516	9	21.186	42	0.88698	0.7	17.775	41	0.54611
SPSB2	160184	100.5	57.138	46	1	78.8	51.566	58	1	71.1	42.766	67	1	62.5	46.977	59	1	77	44.878	52	1	64.4	32.83	54	1	50.1	33.685	56	1	36.3	34.374	61	1	52.2	33.097	61	1	39.1	29.493	56	1	70	38.582	45	1	54.7	36.903	56	1
PAX3	160189	-6.6	28.39	41	0.21068	2.1	30.73	41	0.5977	-1.6	22.785	36	0.44365	3	25.652	49	0.6523	-5.5	22.116	34	0.25	2.4	27.777	38	0.64143	1.5	23.098	42	0.61175	-0.5	16.732	33	0.46695	-3	20.614	39	0.34814	3.2	28.721	26	0.69164	-3.7	23.034	41	0.30615	-1.9	18.856	34	0.40922
XRCC6	160196	1053.5	257.531	55	1	750.2	186.261	51	1	942.3	260.684	52	1	984.4	282.905	42	1	755.1	255.552	44	1	772.6	197.107	44	1	557.7	188.728	57	1	552.7	139.274	51	1	605.5	198.193	44	1	673.8	147.83	50	1	738.9	215.784	56	1	637.9	185.812	60	1
CUL2	160201	1114.7	216.519	58	1	1233.7	200.619	57	1	1067.9	253.12	28	1	994.1	220.393	37	1	868.3	192.881	52	1	903.9	184.201	43	1	741.7	187.733	41	1	907.1	179.031	32	1	834.1	182.294	37	1	835.2	171.079	47	1	869.3	155.004	33	1	776	192.451	41	1
CHD3	160204	14.4	27.051	32	0.94228	33.4	37.96	33	1	15.3	30.591	34	0.95578	11.8	23.123	32	0.91236	3.3	23.706	32	0.67571	16.9	27.977	22	0.96857	4.8	18.713	21	0.75072	30.2	33.158	20	1	11.3	22.748	31	0.91977	11.4	33.005	32	0.93228	14.5	25.057	32	0.96567	13.3	21.929	27	0.95821
LAMB2	160215	585.4	136.218	45	1	493.2	141.31	56	1	839.3	208.767	52	1	713	154.742	50	1	560.1	133.912	42	1	476.4	148.818	63	1	420.8	105.232	46	1	361.7	115.581	51	1	678.6	141.597	55	1	642.3	167.31	58	1	664.5	173.283	51	1	377.8	107.823	54	1
DDX39	160240	2427.4	515.898	50	1	2418.9	460.723	43	1	2885.9	542.678	53	1	3252	692.065	45	1	2261.3	504.687	30	1	2630.9	445.681	35	1	1568.5	291.113	54	1	1929.6	372.599	61	1	1858.1	301.164	46	1	2337.8	320.586	53	1	2006.1	385.281	53	1	2117.2	348.474	40	1
PXN	160241	261.3	105.906	41	1	205.3	99.39	32	1	232.9	85.775	36	1	206	109.494	38	1	225	75.532	35	1	208.2	71.659	26	1	149.9	64.427	30	1	114.9	64.032	24	1	236.3	73.352	40	1	128.8	55.773	34	1	193.9	60.821	44	1	193	76.483	27	1
PKHD1L1	160242	-15.8	16.335	26	0.02453	-6	28.415	39	0.25287	-4	25.051	48	0.34237	-2.4	23.166	46	0.39368	-1.9	20.382	36	0.42143	7.3	30.913	37	0.80714	-8	16.68	37	0.12894	4.9	25.454	35	0.75575	9.4	29.772	33	0.88682	2.6	23.108	42	0.66282	-7.2	18.317	38	0.1731	-6.4	16.318	21	0.1902
HRASLS2	160270	-8.1	20.895	39	0.1645	-6	23.374	45	0.25287	2.3	24.934	41	0.6234	6.5	27.964	37	0.79741	11.9	31.077	45	0.92714	1.5	22.928	49	0.60286	-1.7	24.816	40	0.42407	5.1	17.371	37	0.75718	-4.6	19.833	46	0.2851	19.4	37.769	37	1	6.9	31.438	41	0.82403	5.2	25.721	31	0.75937
FBXO32	160273	365	127.79	38	1	276	79.136	43	1	342.7	75.819	45	1	535.9	117.79	45	1	146.3	44.211	52	1	226.6	66.164	67	1	204.9	58.983	43	1	196.3	46.792	43	1	218.3	79.53	45	1	396.7	104.084	45	1	147.9	42.991	52	1	170.3	58.05	44	1
ANKRD17	160278	60.2	35.012	39	1	33.5	35.888	39	1	44.6	26.95	37	1	50.3	36.509	39	1	36.8	27.243	34	1	26.6	34.925	42	1	24.7	30.072	53	1	29.3	26.887	46	1	49.3	35.269	50	1	41.1	40.858	49	1	51.7	30.701	50	1	52.1	33.04	44	1
NOL5A	160279	2019	297.42	53	1	1649.5	365.173	42	1	1732.3	358.178	50	1	1501.1	299.2	45	1	1536.9	245.795	46	1	1586.6	280.029	48	1	938.9	193.732	47	1	975.8	208.808	47	1	1223	216.737	47	1	1257.5	253.368	41	1	1784.2	334.03	63	1	1436.6	339.888	57	1
IFT80	160280	18	23.811	40	0.9798	31.1	27.694	39	1	29.3	26.837	39	1	22.1	34.246	41	0.99713	9.8	19.338	40	0.88571	11.9	23.215	49	0.92	16.1	22.04	48	0.98567	24	22.094	44	1	15.6	17.64	33	0.97708	24.1	29.225	48	1	19.7	29.713	49	0.99571	19.6	34.776	44	0.99568
FAM40B	160286	25.1	29.592	37	1	30.1	21.138	49	1	16.1	27.902	47	0.96006	24.9	26.678	45	1	15.8	24.858	25	0.97286	13.1	21.817	41	0.93714	21.1	28.543	37	0.99857	28.7	30.896	46	1	19.2	34.296	33	0.99427	17.7	31.959	40	0.99424	10.6	24.396	44	0.9113	15.7	24.362	43	0.98703
SFTPA2	160292	182.9	80.253	47	1	242.8	117.903	38	1	232.7	98.946	37	1	272.2	88.752	26	1	202.4	99.137	34	1	244.1	94.125	27	1	181.2	70.849	34	1	191.5	70.254	38	1	202.1	93.223	29	1	230.4	71.284	30	1	215	82.905	38	1	237.6	89.696	26	1
TIGD4	160307	15.1	28.443	53	0.95382	8.5	26.347	47	0.83908	11	22.02	45	0.89301	19	32.357	53	0.98276	8.2	19.538	33	0.84	16.6	23.432	51	0.96714	15.8	24.859	47	0.98567	16.9	30.4	56	0.98851	18.1	27.884	61	0.99284	11.5	29.407	45	0.9366	14.7	34.3	46	0.96567	7.1	25.905	42	0.817
GJE1	160315	1.8	18.579	29	0.60895	4.2	22.669	36	0.69109	2.8	20.168	41	0.63766	6.7	23.914	33	0.80172	2.1	23.096	44	0.61429	7.1	32.598	39	0.8	6.5	20.947	30	0.80802	2.1	21.872	31	0.62213	5.1	24.811	35	0.76361	-1.7	16.853	38	0.40058	8.3	26.293	30	0.87268	6.6	21.019	37	0.80115
RSHL3	160328	1.4	26.983	43	0.5772	-1.3	21.269	43	0.45546	4.1	25.17	46	0.70043	0.8	25.676	53	0.55316	0.9	25.744	43	0.55429	-3.8	23.234	41	0.32	-1.4	21.129	38	0.44269	0	20.703	23	0.48994	0	17.224	53	0.50573	0.2	22.154	46	0.52738	0.8	23.514	41	0.53648	-2.1	16.719	51	0.40058
LOC493856	160332	160.8	64.785	39	1	130.4	50.625	36	1	125.6	52.892	56	1	121.7	49.902	45	1	88.4	51.154	46	1	88.7	45.079	28	1	93.7	41.073	39	1	80.7	43.792	33	1	116	42.846	37	1	93	45.577	41	1	134.9	50.467	41	1	102.3	36.474	41	1
RNASE3	160348	-0.1	22.518	36	0.50938	5.8	27.011	35	0.75575	-0.4	19.3	36	0.49643	-3.4	18.576	27	0.35489	1.6	22.258	31	0.58714	12.6	34.658	21	0.93429	1.5	22.318	32	0.61318	2.3	18.86	39	0.62644	7.3	26.015	29	0.85244	7.7	25.428	28	0.85159	6.9	12.62	28	0.82403	-0.3	11.735	37	0.49856
ERVWE1	160349	2	30.922	38	0.6176	-5	19.846	38	0.30172	-2.6	24.762	40	0.40086	-2.2	24.745	39	0.40661	3.4	21.749	46	0.67714	2.8	26.917	53	0.66143	1.3	17.359	35	0.60315	10.1	22.836	38	0.91092	4	18.123	32	0.72493	6.3	22.363	39	0.81268	6.2	23.517	36	0.80258	1.5	23.199	41	0.59222
ZNF662	160358	2.5	36.51	50	0.64069	-1	23.716	40	0.4727	-1.7	24.592	40	0.44365	-8.5	23.674	41	0.15661	-6.8	19.677	35	0.20571	-2.4	19.076	35	0.41714	-8.3	14.534	27	0.12321	1.4	18.868	44	0.57902	1.5	21.445	44	0.58739	-5.8	14.295	30	0.20461	2.7	19.596	44	0.63805	0.1	27.319	31	0.52305
AGL	160364	9.7	34.332	36	0.88456	5.7	26.57	43	0.75287	9.8	29.744	36	0.87447	13.6	29.366	42	0.93822	7.8	23.723	42	0.82286	17.1	30.527	36	0.97	6.1	19.1	32	0.79226	12.2	25.034	44	0.93822	0.7	19.027	43	0.54728	4.9	26.462	40	0.77378	8.2	25.117	45	0.87124	6.1	25.395	44	0.78386
C18ORF1	160369	63.1	40.706	41	1	49.8	27.7	45	1	13.9	17.191	28	0.93723	12.4	25.918	35	0.91667	8.6	25.641	36	0.85286	-5.5	18.898	40	0.25143	43.5	27.982	34	1	39.2	26.987	26	1	9.2	21.117	40	0.88539	4.6	20.107	37	0.76369	13.5	24.481	45	0.95994	2.8	17.757	37	0.64986
YWHAE	160372	207.7	50.988	43	1	226.7	63.405	57	1	191.9	70.863	46	1	160.5	41.69	33	1	134.4	48.443	39	1	178.3	41.018	40	1	152.3	57.001	46	1	209.5	64.808	42	1	204.4	50.551	36	1	185.5	60.813	44	1	219.2	50.845	46	1	220.6	83.735	28	1
HTR6	160376	-2.5	27.322	37	0.40115	9.4	35.244	44	0.84914	-1.3	17.913	41	0.45792	-1.1	21.881	38	0.45977	-5.3	19.552	49	0.26143	6.4	25.552	49	0.77857	8.7	28.965	45	0.86533	1.3	18.769	57	0.57615	7.4	23.021	48	0.85673	5	21.144	44	0.78098	11.4	30.659	45	0.92704	0.5	19.804	49	0.5389
LGALS1	160377	20200.7	3412.46	44	1	22802.2	4403.93	52	1	19786.5	3272.63	34	1	20837.6	2534.99	39	1	17375.4	2872.84	39	1	19948.3	2985.22	45	1	16212.5	2457.93	48	1	19877.4	3512.01	46	1	20337.9	3107.57	43	1	19855.6	3728.34	46	1	18225.1	3279.39	51	1	18992.9	3320.92	41	1
TEGT	160390	3812.9	824.614	42	1	4482.9	841.415	33	1	4007.2	742.215	51	1	4373	687.274	35	1	1875.2	319.663	45	1	2375.6	434.831	35	1	2571.4	475.923	33	1	3415.8	604.283	42	1	3352.8	575.751	45	1	3381.9	651.403	45	1	2268.6	426.189	36	1	2263.4	407.555	29	1
MBNL1	160397	813.1	232.76	34	1	438.1	149.157	30	1	1481.1	270.738	26	1	1498.3	300.341	22	1	1268.6	221.896	34	1	1161.1	189.786	22	1	361.2	81.04	47	1	301.1	74.835	33	1	1054.5	275.336	28	1	1025.1	180.136	25	1	1683	345.714	25	1	982.1	132.42	33	1
ATP6V0A4	160402	14.2	35.389	47	0.94084	5.5	24.732	32	0.74425	1.3	25.531	44	0.57061	13.2	22.992	47	0.93534	2.6	20.895	41	0.63857	4.7	21.654	41	0.72429	4.4	25.097	38	0.73066	5.2	22.48	40	0.76724	10.7	26.467	43	0.90688	10.6	30.229	38	0.91931	2	18.443	41	0.60372	16.4	26.6	39	0.9928
ELMO2	160403	98	58.338	42	1	75.1	31.805	41	1	56.2	43.111	42	1	79.7	36.54	47	1	55.1	39.852	45	1	70.9	54.845	33	1	71.1	47.72	47	1	71.3	34.831	40	1	48.7	33.137	39	1	63	28.614	30	1	76.8	45.058	33	1	68.2	35.733	39	1
PDSS1	160408	114	46.549	33	1	86	44.423	57	1	100.4	38.659	43	1	107.5	42.804	49	1	74.7	33.713	50	1	88.5	43.593	45	1	49.2	38.066	38	1	47.4	25.995	51	1	99.4	47.359	49	1	81	37.256	45	1	140.7	58.457	47	1	107.4	45.249	33	1
ETV2	160411	5.5	22.234	22	0.74892	13.2	31.412	27	0.92816	17.3	25.75	38	0.97147	5.3	30.266	32	0.76293	2.3	29.83	50	0.62	-1.2	16.937	32	0.47286	19.1	37.022	44	0.99427	16.2	28.547	34	0.98132	0.6	17.248	35	0.53582	5.2	19.591	33	0.78674	13.1	28.505	35	0.95279	7.6	18.457	42	0.83141
BAIAP2L2	160424	8	21.291	42	0.83405	11.1	25.083	32	0.89512	15.2	29.799	41	0.95292	10.5	20.385	50	0.89224	10.3	25.652	71	0.89429	38.9	25.665	44	1	1.6	23.121	54	0.61605	8.1	19.226	51	0.87356	5	21.043	46	0.75788	11.6	25.18	52	0.9366	19.8	23.774	37	0.99571	38.6	34.87	33	1
BTN3A3	160446	28.1	31.866	36	1	44	40.487	44	1	52.8	40.762	52	1	123.6	54.098	36	1	16	27.618	46	0.97429	34.5	28.785	47	1	9.4	29.2	45	0.88252	40	30.901	47	1	21.2	23.128	50	0.9957	83.1	34.793	56	1	14.1	16.977	36	0.9628	31.2	26.108	36	1
FCRLM2	160450	244.1	70.846	34	1	194.8	49.832	39	1	161.7	59.203	36	1	146.7	53.504	54	1	179.3	52.434	45	1	160.5	57.297	42	1	126.2	46.454	42	1	119.4	35.106	40	1	89.4	43.222	38	1	102.5	43.829	50	1	147.7	45.296	44	1	129.5	41.679	42	1
TMEM55A	160465	180.5	56.899	42	1	96.1	43.686	41	1	67.1	45.936	36	1	45.6	35.179	32	1	85.7	35.19	37	1	66.2	34.868	26	1	56	30.891	33	1	60.1	38.259	40	1	35.2	19.238	38	1	43.1	40.061	33	1	93.7	33.664	47	1	49.3	36.141	36	1
SULT6B1	160468	12.5	30.482	36	0.92352	10.5	23.246	44	0.87931	11.2	23.634	46	0.90157	17.4	31.278	48	0.97126	14.8	28.524	46	0.96286	23.5	39.28	38	1	11.4	28.234	45	0.93553	9.7	25.741	36	0.90661	13.3	30.511	46	0.95559	7.1	22.815	50	0.83573	19.6	29.695	45	0.99571	27.1	35.62	48	1
ZNF22	160470	874.8	233.852	45	1	749.9	142.119	39	1	745.9	147.648	44	1	727.1	163.36	50	1	703.3	134.907	47	1	633.8	100.671	42	1	593.9	145.404	40	1	541.7	117.713	43	1	654	137.407	54	1	634.1	126.09	35	1	877.4	190.674	49	1	716.6	139.228	38	1
MGC61571	160475	368.6	82.112	44	1	343.2	90.202	37	1	295.7	84.445	42	1	340.8	87.58	43	1	242.8	60.57	49	1	290.9	67.845	43	1	267.1	61.873	40	1	262	74.68	38	1	266.6	69.863	44	1	316.6	98.464	34	1	278.5	70.654	47	1	308.1	73.87	28	1
SPDY1	160520	0.7	21.914	36	0.53968	12.8	35.438	34	0.92241	14.7	26.018	44	0.94722	13.4	27.436	48	0.93534	7.3	25.426	56	0.81857	6.3	24.331	35	0.77714	16.3	28.294	36	0.98567	7.5	20.479	45	0.86351	5.1	23.804	46	0.76218	9.2	28.565	41	0.88617	7.8	25.516	43	0.8598	4	16.309	36	0.71182
LSM5	160523	1888	355.332	47	1	1156.1	311.729	34	1	1518.2	358.567	44	1	1274.9	286.174	52	1	1110.8	230.437	48	1	889.1	175.128	53	1	906.7	195.808	45	1	793.1	224.652	52	1	1261.3	227.523	39	1	990.4	244.335	43	1	1282.6	284.084	55	1	910	234.9	41	1
KIR2DL5A	160528	12.2	23.532	44	0.91775	10.9	31.51	47	0.8908	0.9	21.425	40	0.56063	22.4	30.48	44	0.99856	14.8	26.148	45	0.96286	11.9	19.946	46	0.92	14.5	20.56	42	0.97421	11.4	22.808	50	0.93247	11.2	20.626	40	0.91977	14.8	22.32	33	0.96542	11.6	23.479	44	0.9299	4.4	20.415	33	0.72334
GSTA4	160537	341.3	96.257	38	1	162.6	66.346	41	1	137	59.779	46	1	71.7	40.654	37	1	125.1	47.583	42	1	61.5	31.351	43	1	167.4	49.651	31	1	100.4	49.255	32	1	121.1	52.741	31	1	57	41.462	45	1	197.2	60.835	43	1	81.8	41.334	37	1
GGN	160541	5.4	30.682	40	0.74747	4.8	25.688	54	0.71408	5.9	31.634	43	0.75892	3.2	19.187	62	0.66092	11.6	28.017	46	0.92143	3	23.945	60	0.67714	5.7	21.947	58	0.7851	0.6	19.369	41	0.53592	4.8	21.533	59	0.75072	1.8	20.054	50	0.61671	1.4	16.964	41	0.58226	4.4	24.784	49	0.72046
HSPBP1	160543	84.4	59.561	40	1	82.6	44.491	48	1	90.8	48.025	43	1	84.1	49.569	56	1	61.7	38.076	37	1	90.5	57.623	40	1	57.2	37.644	35	1	78.7	49.675	34	1	46.3	35.627	50	1	61.1	40.191	40	1	66	43.3	47	1	71.7	45.838	37	1
WTAP	160553	423.8	97.602	39	1	512.9	140.621	54	1	424.2	81.219	60	1	884.4	176.252	45	1	336	95.78	53	1	564.9	125.604	56	1	205.1	57.04	52	1	343.3	101.116	51	1	263.2	72.982	47	1	603.6	132.251	55	1	399.4	107.165	54	1	457.8	158.393	54	1
VEGFC	160563	136.5	62.604	54	1	310.7	99.989	38	1	49.8	30.61	37	1	580.9	144.169	36	1	55.1	44.982	28	1	306.1	93.181	46	1	68.8	36.043	49	1	239.5	71.182	46	1	71.4	41.045	51	1	534.5	140.171	33	1	55.9	37.575	43	1	338.4	86.283	27	1
PRRT3	160594	275.1	71.299	36	1	207.7	58.809	32	1	99.6	46.273	38	1	87.4	35.916	43	1	92.2	47.893	38	1	98.3	39.254	38	1	157.9	53.876	43	1	149.4	57.923	41	1	79.1	43.859	46	1	69.3	34.145	40	1	92.3	45.243	50	1	66.5	36.782	35	1
PLD2	160600	103.6	63.229	45	1	94.4	50.554	55	1	73.7	35.558	35	1	119	51.68	42	1	62.2	41.108	41	1	78.4	43.779	48	1	58.5	44.761	53	1	48.1	25.608	39	1	72.4	40.771	50	1	76.7	49.503	55	1	59.8	33.779	32	1	76.6	43.466	55	1
ABI1	160608	4.2	27.045	50	0.70996	13.1	30.726	50	0.92672	13.6	28.653	41	0.92867	9.2	27.094	65	0.86638	10	27.872	48	0.88714	13.5	27.064	52	0.94143	10.4	21.602	60	0.90544	18.2	24.816	48	0.99138	16.4	32.766	47	0.98567	14.1	30.837	64	0.96254	19.5	27.528	39	0.99428	9.1	22.058	57	0.89914
PHKA1	160609	30.6	29.211	40	1	33.3	32.086	34	1	17.6	17.333	42	0.9729	31.1	25.239	42	1	1.8	22.993	39	0.59714	15.4	34.002	54	0.95857	38.2	37.077	38	1	32.4	35.154	36	1	21.5	29.732	65	0.99713	13.5	26.295	47	0.94813	13.3	18.44	38	0.95851	12.4	22.31	30	0.95101
TTBK1	160619	-6	26.367	51	0.23232	-7.1	24.585	41	0.20977	-4.9	17.364	47	0.31384	-14.2	20.608	35	0.03017	-9	20.509	30	0.11286	-7.8	21.042	29	0.16714	-5.7	21.513	34	0.21347	-9.2	20.238	25	0.10345	-10.7	15.039	39	0.06447	-10.5	20.81	31	0.07781	-6.3	19.648	50	0.21459	-2	19.765	43	0.40634
MRPS17	160634	1259.4	286.855	40	1	1133.7	245.698	49	1	1087.8	234.072	52	1	1177.2	196.113	46	1	856.9	167.711	48	1	1040.8	182.532	46	1	822.4	171.908	38	1	859.2	167.136	44	1	1021.4	190.071	48	1	940	195.153	47	1	1003.6	211.014	48	1	1036.6	244.764	49	1
ARPC2	160671	119.5	65.505	33	1	111.2	51.352	36	1	90.6	45.769	39	1	59.8	41.324	40	1	84.4	46.421	35	1	64	33.707	29	1	80.3	43.487	35	1	86.1	41.196	32	1	59.2	39.199	40	1	39.7	30.84	40	1	68.8	39.068	36	1	54.5	36.029	31	1
DLL3	160674	180.7	63.405	48	1	144.7	45.027	43	1	78.6	40.079	45	1	91.2	31.751	52	1	94.9	39.308	43	1	140.7	50.69	35	1	123.2	45.069	49	1	115.3	42.526	49	1	62	36.375	44	1	55.4	24.427	49	1	70.6	33.568	43	1	105.5	42.922	42	1
SF3B3	160682	870.7	234.14	41	1	905.5	225.35	26	1	898.3	190.692	45	1	883.7	191.525	52	1	734.6	129.896	38	1	726.5	197.952	31	1	543.4	105.422	48	1	638.9	166.143	45	1	728.6	154.135	43	1	624.8	116.71	43	1	782.2	152.799	46	1	609.8	110.278	46	1
KRTAP17-1	160692	11	33.897	40	0.90043	5.7	27.078	56	0.75287	-3.8	28.985	39	0.34807	0.1	21.471	49	0.52155	1.9	23.221	36	0.60286	-4.3	19.183	47	0.29714	10.3	25.608	42	0.90401	10.2	28.132	37	0.91236	6.8	22.336	53	0.83524	5.2	25.946	48	0.78674	-0.7	18.661	40	0.46352	4	22.351	45	0.71182
LSAMP	160703	11.9	26.025	41	0.91198	29.4	22.164	43	1	12	27.325	42	0.91298	17.3	32.621	35	0.97126	13.4	24.554	38	0.94714	13.1	25.366	29	0.93714	23.8	24.687	36	1	27.4	15.038	31	1	16.6	22.755	37	0.98854	14.7	19.548	35	0.96398	14.9	34.79	37	0.96853	15.3	27.008	36	0.98271
OR8B4	160731	0.8	36.532	38	0.54834	-2.8	23.642	42	0.38506	-2.2	25.692	28	0.41655	-6.5	22.258	34	0.2227	-6.1	18.263	51	0.23857	4.4	29.901	51	0.72	0.2	23.605	58	0.51862	-5.5	17.926	44	0.23707	-4.1	15.035	38	0.30086	-0.3	20.327	40	0.5	4.8	22.26	59	0.74392	2.4	20.432	38	0.63256
TRAP1	160736	539.4	174.82	46	1	376.5	161.34	56	1	403.4	118.678	43	1	393.1	94.041	47	1	373.9	124.172	41	1	330.5	90.569	33	1	377	134.679	41	1	302.4	111.834	33	1	296.9	73.607	60	1	286.9	99.363	47	1	357.4	85.37	35	1	275.8	119.368	32	1
GALR2	160739	26.5	23.78	34	1	49.2	34.437	57	1	11.8	27.135	48	0.9087	8.9	27.294	41	0.86207	15.5	30.558	33	0.97	3.2	21.632	37	0.68286	35.5	27.984	53	1	28	31.249	53	1	0.4	18.31	45	0.53295	12.4	28.639	45	0.93804	7.5	21.462	35	0.84692	11.6	20.185	50	0.94525
CCL25	160746	2.6	27.749	42	0.64358	4.4	26.328	60	0.69828	-1.6	23.959	46	0.44651	5.5	32.137	47	0.77586	0.1	26.488	44	0.52429	-6	19.281	47	0.23571	5.6	25.903	43	0.7808	6.5	26.459	36	0.82471	-5.3	14.385	37	0.25215	6.3	24.707	50	0.81412	2	18.736	43	0.60229	0.8	15.861	50	0.54755
UXS1	160747	113.4	61.969	45	1	131.7	49.345	30	1	96	51.276	43	1	105.4	48.823	42	1	97	28.681	39	1	104.7	60.25	31	1	96.9	39.851	40	1	94.1	40.09	47	1	87.6	39.958	45	1	82.4	36.7	39	1	83.5	33.266	38	1	96.5	43.462	38	1
ZNF287	160768	8.5	28.864	35	0.84127	-3.9	17.327	22	0.34626	-2.4	23.144	31	0.40514	-2.7	18.74	32	0.37931	-7	15.441	42	0.2	-2.9	27.618	37	0.36571	0.9	20.513	35	0.56734	-1.5	28.21	20	0.42385	-0.7	22.523	38	0.46705	-4.4	15.676	30	0.27522	4.9	18.391	30	0.74964	-4.6	16.131	48	0.25937
HPCAL1	240019	4.9	31.621	35	0.7316	-2.9	28.274	37	0.38362	-7.8	21.351	37	0.17974	-15.5	14.588	39	0.01868	-12.2	19.062	37	0.06	-0.8	24.433	39	0.48429	-6.6	16.018	37	0.17335	-8.2	20.52	38	0.13649	-11.6	22.757	33	0.04728	-7.8	17.822	36	0.13833	-6.7	24.655	30	0.20029	-11.9	16.481	36	0.05476
MOBKL2C	240022	16.4	34.669	47	0.97114	9.9	29.53	30	0.86063	9.9	26.049	37	0.87589	-3.2	21.676	26	0.36351	-0.8	23.744	41	0.47857	0.2	26.845	43	0.54429	6	21.248	41	0.7894	-4.5	15.319	35	0.27874	-0.7	20.872	35	0.46705	-4.8	16.905	27	0.24928	0.4	22.685	37	0.51645	6.8	24.769	44	0.80836
CENPB	240025	3009.3	656.427	50	1	3616.3	562.478	53	1	3202.9	466.011	40	1	3735.7	679.942	46	1	3521.7	571.724	35	1	3620.2	659.9	48	1	2775.5	440.435	41	1	2824.5	472.766	51	1	2547.6	378.866	49	1	2685.1	451.003	49	1	2795.8	576.777	34	1	2854.3	655.328	55	1
CDH1	240035	4.4	27.138	32	0.72006	1.8	25.367	19	0.58908	21.9	37.23	32	0.99429	22.1	28.283	29	0.99713	12.8	30.568	50	0.94571	11.5	25.736	23	0.91571	5.7	26.951	30	0.7851	11	23.598	39	0.92529	19.9	33.387	26	0.99427	8.8	24.817	32	0.87752	9.2	26.105	34	0.89413	15	22.636	22	0.97839
PCMTD1	240037	572.6	149.289	48	1	360.7	83.778	44	1	472.8	126.071	34	1	353	72.512	42	1	503.2	98.668	40	1	372.3	107.82	54	1	237.2	64.534	43	1	240.9	69.514	55	1	377.8	85.898	52	1	261.9	77.87	44	1	732.3	168.621	49	1	366.2	83.763	56	1
AEBP2	240075	232.6	69.825	49	1	205.9	59.64	51	1	192.1	56.243	51	1	158.9	56.85	48	1	212.8	62.164	43	1	160.5	45.661	30	1	131.3	66.09	42	1	148.3	38.718	43	1	131.4	36.981	42	1	129.5	40.352	40	1	240	75.349	50	1	150.1	46.761	29	1
KIAA0367	240079	138.5	60.098	50	1	71.9	41.696	45	1	268.9	65.093	36	1	76.2	42.568	32	1	329.6	98.316	50	1	149.6	51.492	51	1	53.5	31.203	43	1	45.9	34.524	37	1	219.7	69.35	52	1	66.4	32.736	38	1	457.6	92.223	41	1	187.3	71.091	40	1
IL12A	240091	118.5	62.71	41	1	139.8	59.161	53	1	22.6	27.631	37	0.99572	55.1	32.917	44	1	34.6	23.877	51	1	57	27.054	56	1	62.8	28.956	35	1	100	41.817	42	1	23.5	28.056	42	1	41.7	24.96	54	1	33.3	21.14	45	1	52.1	32.515	38	1
CYP2S1	240131	59.5	36.883	47	1	88.3	38.066	36	1	3.9	23.875	41	0.69187	9	28.249	44	0.86207	24.4	28.664	40	1	21.5	29.305	37	0.99143	28.2	30.888	40	1	58.1	32.686	43	1	10.4	29.172	43	0.90544	1.5	17.096	40	0.60951	18.3	28.894	38	0.99285	12	22.517	44	0.94957
DHODH	240161	5.8	26.96	42	0.75613	-4.2	21.522	44	0.33477	-2.4	22.51	38	0.40799	3.4	29.516	35	0.67241	11.9	23.981	36	0.92714	4.6	21.175	44	0.72429	9.4	23.95	40	0.88252	7.6	17.239	47	0.86351	8.5	20.543	42	0.87249	7.9	27.003	42	0.85735	10.6	21.26	44	0.9113	9.4	24.305	35	0.90778
METTL6	240162	134.5	69.856	49	1	107.4	58.104	36	1	85.6	39.258	49	1	94.6	42.677	36	1	72.7	33.318	49	1	99.3	43.118	46	1	78.9	45.169	49	1	67.9	39.079	57	1	81.9	42.365	36	1	81.8	48.302	44	1	111.3	52.091	58	1	87.2	52.129	55	1
FMNL3	240170	87.7	52.303	40	1	83.3	36.198	43	1	54.4	44.618	40	1	72.2	36.422	51	1	55.8	43.451	40	1	50.8	37.657	30	1	50.3	25.794	37	1	55.8	28.264	49	1	34.6	22.322	45	1	53.1	32.403	50	1	49.2	31.598	37	1	51.6	30.745	38	1
TAS2R16	240176	1.1	25.689	34	0.56277	1	25.905	38	0.5546	-2.9	26.195	43	0.38802	-5.3	19.957	41	0.27299	-9	20.471	55	0.11286	1.7	28.074	40	0.61286	-0.6	24.823	37	0.47851	1.6	25.877	42	0.59626	-2.9	24.005	52	0.3553	-7.1	15.028	40	0.15994	4.6	26.451	32	0.7382	-3.2	21.822	43	0.33285
TTYH2	240180	0.7	19.405	31	0.54545	7.6	25.756	48	0.81753	3.8	21.74	38	0.68759	22.2	32.235	47	0.99713	6.6	24.877	59	0.79	1.5	27.99	44	0.60429	12.4	24.066	50	0.95272	0	26.49	50	0.49138	4	26.298	49	0.7235	8.9	19.139	43	0.88184	4.3	23.355	44	0.72818	1.9	17.982	45	0.60807
FAM58A	240189	381	102.146	41	1	449.3	102.151	28	1	387	82.219	40	1	465.7	106.623	43	1	345.1	87.066	40	1	359.6	82.28	40	1	302.8	76.771	41	1	358.7	89.792	33	1	287.7	70.747	39	1	305.6	85.89	46	1	319	90.165	41	1	308.9	60.603	49	1
OR5M8	240193	17.3	42.18	53	0.97547	10.5	37.496	37	0.87931	-2.8	27.786	56	0.3923	12.6	36.012	51	0.92098	8.8	26.375	33	0.85571	6.9	27.336	52	0.79571	9	24.146	39	0.87679	4.4	27.072	30	0.72989	5.3	24.125	43	0.77364	5.5	18.565	50	0.79251	15.3	24.684	42	0.96996	8	18.748	53	0.85735
C21ORF13	240221	29.2	43.213	33	1	6.3	27.511	39	0.77874	11	28.236	59	0.89301	2.7	23.026	35	0.63649	-1.4	20.279	53	0.45286	7.3	26.842	51	0.80714	4.8	28.51	38	0.74785	12.7	30.066	48	0.9454	16.5	32.137	51	0.98567	6	26.2	38	0.80548	4.7	20.32	46	0.74249	3.9	19.838	37	0.71037
AJAP1	240239	-14.9	19.744	41	0.03608	-15.2	19.171	33	0.02874	-2.2	30.071	29	0.41655	-12	20.792	29	0.0546	-9.8	18.428	48	0.09429	-17.6	14.006	30	0.01429	-13.2	12.055	24	0.03438	-12.3	15.526	34	0.03736	-2.9	20.403	42	0.35244	-7.4	17.289	31	0.14986	-8.1	16.615	30	0.14306	-13.1	22.874	32	0.04035
KIAA0828	240240	43.9	36.248	56	1	44.8	44.283	29	1	64.8	33.883	29	1	35.3	29.347	37	1	47.4	31.935	44	1	33.9	30.253	30	1	28.9	29.797	28	1	24.2	30.944	39	1	52.7	26.209	38	1	44.2	52.555	36	1	85.9	43.091	44	1	30.1	30.099	54	1
LOC400891	240241	9.3	32.897	35	0.87302	-3.8	25.682	35	0.3477	0.7	23.73	36	0.54494	-0.5	21.25	36	0.48563	-3.3	20.873	33	0.36286	-1	25.592	40	0.47857	-6.4	18.279	37	0.17765	-0.7	20.553	41	0.46121	8.4	24.873	30	0.87249	-6.9	14.692	41	0.16715	2.4	25.836	40	0.62518	-7.6	14.839	28	0.14409
MAP1B	240242	6.3	27.254	36	0.78355	-10.9	21.007	50	0.10489	-4.1	20.764	38	0.33952	-18.2	13.239	38	0.00718	-6.9	16.012	37	0.20143	-0.7	24.135	34	0.49714	-10.5	14.167	40	0.0745	4.2	26.45	36	0.71983	-3.9	22.843	42	0.31232	-0.9	23.463	53	0.45677	4.8	22.199	33	0.74821	-9	18.672	41	0.09798
EPB41	240255	50.2	33.597	38	1	49.3	27.845	37	1	60.2	48.575	34	1	83.2	34.599	49	1	48.9	45.457	34	1	53.3	29.688	37	1	43.3	36.158	46	1	59.8	45.356	38	1	37.8	30.186	37	1	67	33.858	34	1	46.2	21.068	28	1	70.6	41.905	31	1
K5B	240259	-5.1	21.958	41	0.27417	2.3	24.055	32	0.60776	4.1	26.802	46	0.70043	-1.3	25.955	43	0.45115	-3.2	15.816	25	0.36714	-1.8	24.212	47	0.44286	-1.5	21.663	48	0.4341	4.1	23.09	53	0.71695	2.7	24.309	50	0.6533	1.1	16.503	35	0.59222	-1.9	19.406	30	0.39914	6.8	21.045	40	0.80692
FOXA1	240273	-1.6	21.566	36	0.44156	-2.9	17.34	37	0.38362	0.3	26.781	39	0.51926	2.6	23.405	43	0.62644	4.4	30.454	41	0.71571	-2.1	22.608	42	0.43	-0.8	13.998	41	0.47135	13.4	28.279	41	0.95259	-0.2	14.622	37	0.4957	-1	21.314	31	0.45101	-6.2	15.318	34	0.21888	7.2	22.199	47	0.82133
LILRA3	240274	-5.2	27.488	56	0.26984	-9	16.336	41	0.16523	-17.8	14.034	38	0.00856	-13.7	19.819	48	0.03305	-6.6	23.445	40	0.22	-9.9	22.457	34	0.10286	-4.3	21.118	44	0.2765	-11.4	16.307	40	0.04741	-6.7	20.895	32	0.18052	-4.6	19.133	29	0.26513	-9.2	20.008	40	0.11445	-5.4	18.807	40	0.22478
TMEM41A	240280	125.3	62.249	29	1	155.4	67.6	35	1	188.5	64.209	40	1	219.6	62.887	33	1	238	66.534	46	1	326	90.903	42	1	98.8	45.828	43	1	111.5	52.274	34	1	126.2	48.56	34	1	184.1	59.946	40	1	208.2	78.832	33	1	266.8	92.524	34	1
GPR75	240300	5.2	32.77	35	0.74459	0	29.346	34	0.51437	-4.5	24.496	35	0.32382	-2.8	20.513	27	0.37356	-6.5	20.898	37	0.22	-3.7	20.345	37	0.32286	1.4	20.336	32	0.60458	-7.9	18.731	38	0.14368	-6	19.594	41	0.20774	-10.7	17.221	42	0.06628	-1.7	22.547	39	0.41917	-9.3	19.078	38	0.0879
KLRC1	240301	-6	21.482	49	0.23232	1	28.165	42	0.55747	-10.1	18.155	38	0.10271	0.3	26.521	44	0.53161	2.4	29.129	38	0.62714	-5.3	28.754	46	0.25714	7.4	24.716	35	0.83811	5.3	26.613	44	0.76724	-4.9	16.135	40	0.27221	-0.7	21.554	42	0.47262	0.1	19.001	43	0.50501	8	30.167	27	0.86023
SCGN	240327	1	16.879	42	0.55556	6	27.472	47	0.76724	4.6	26.927	46	0.71469	7.4	22.377	43	0.82184	7.8	25.96	42	0.82857	1.5	19.802	32	0.60429	20.9	36.15	35	0.9957	4.9	21.414	40	0.75287	14.4	34.461	40	0.96991	5.5	21.886	37	0.79251	10	25.982	36	0.90415	3.1	19.124	60	0.66282
MDS1	240332	43.5	50.353	22	1	32.1	40.291	27	1	47.8	64.688	45	1	51.5	51.028	21	1	36.2	56.524	31	1	24.4	27.135	25	1	21.1	36.192	31	0.99713	30.5	41.943	31	1	12.8	21.164	33	0.94556	37.1	49.469	31	1	35.9	48.21	34	1	45	51.601	32	1
PDK3	240333	157.5	49.011	31	1	117.5	46.648	47	1	63	43.922	47	1	38	33.465	41	1	48	23.746	44	1	28.7	23.204	35	1	91.8	43.684	38	1	71.8	34.885	47	1	51.2	36.844	38	1	16.6	24.773	58	0.98703	69.4	38.478	52	1	22.1	20.064	37	1
CCDC34	240338	-2.4	27.923	37	0.40981	-9.8	19.387	32	0.13793	-4.4	22.252	34	0.3281	-18.5	18.597	42	0.00718	-13.3	15.826	36	0.04286	-8.8	21.292	43	0.13714	1.2	26.88	41	0.59599	-8.8	13.565	24	0.11925	-3.9	23.151	32	0.31519	-10.6	18.126	36	0.07205	-15.5	16.801	33	0.01288	1.8	28.107	30	0.60663
BGN	240341	1173.7	217.289	50	1	487.9	108.785	50	1	1464.2	269.91	49	1	765.6	159.632	53	1	954.4	196.056	39	1	542.6	108.083	59	1	609.4	142.277	56	1	371.8	92.497	36	1	1408.8	306.702	52	1	584.8	89.302	31	1	1150.6	292.859	76	1	488.2	121.49	42	1
NEK1	240347	108.2	45.576	29	1	80.7	52.305	36	1	85	41.526	55	1	61.2	28.26	28	1	50.9	30.822	44	1	65	38.132	37	1	40.4	27.53	44	1	49.4	34.67	41	1	70.1	32.947	45	1	54.5	38.735	36	1	97.3	46.632	30	1	80.4	53.603	40	1
ADSSL1	240370	4.3	24.555	30	0.71429	1.9	28.373	37	0.59195	-2.5	19.515	31	0.40228	-3.2	23.465	24	0.36351	-3	21.102	44	0.37429	1.1	28.374	35	0.58143	2.7	20.51	45	0.66476	3.4	22.883	44	0.68247	6.8	28.231	29	0.83668	12.1	26.715	31	0.93804	-4.4	15.317	32	0.2804	0.7	20.994	45	0.54467
SLCO6A1	240386	-1.1	23.983	49	0.4632	4.6	31.968	43	0.7069	-3.7	20.792	45	0.3495	-4.6	25.275	55	0.31466	-5.9	16.834	51	0.24143	-7.1	23.701	44	0.18714	6.3	27.805	43	0.80659	-4.8	19.739	47	0.26868	-1.5	21.996	43	0.43123	-6.5	16.189	43	0.183	-2	18.005	35	0.39342	-4.9	17.76	40	0.24352
HCP1	240390	57	43.361	44	1	52.5	36.308	49	1	31.6	32.766	51	1	24.6	26.133	43	1	45.1	44.976	43	1	23.5	20.527	41	1	49.5	33.038	43	1	46	30.491	50	1	20.5	21.135	41	0.9957	31.9	32.121	47	1	36.9	34.861	44	1	28.8	25.811	40	1
FLJ40113	240400	32.4	39.441	28	1	30	36.375	35	1	10	28.641	38	0.87732	22.8	44.818	35	0.99856	7	20.087	43	0.81143	2.2	26.193	32	0.63429	18.3	23.85	43	0.99284	0.3	18.248	35	0.50575	25.2	35.244	33	1	3.5	25.641	35	0.70605	8.8	25.108	41	0.88126	4.5	24.425	35	0.72478
KBTBD10	240411	-0.2	21.495	42	0.49928	-5.6	21.522	40	0.27586	-2.6	21.036	51	0.40086	-6.7	21.356	46	0.22126	-17.5	16.447	31	0.00857	-10.7	18.144	45	0.08714	-6.9	23.804	35	0.16332	2	21.505	40	0.61782	-10.5	20.57	35	0.06734	-6	18.429	40	0.20029	-6.1	17.991	39	0.22031	-2.7	23.451	41	0.36311
OR11G2	240414	12.4	38.299	42	0.91919	-1.3	18.681	35	0.45259	-5.4	26.153	36	0.28531	3	29.109	35	0.64943	-2.7	25.537	41	0.39286	-4.7	23.629	41	0.28	7.8	29.96	36	0.84957	9.9	26.123	50	0.91092	7.5	26.128	35	0.85673	6.7	27.95	40	0.82709	-4.3	20.788	37	0.28326	0.5	25.659	40	0.53746
FKSG83	240424	3.3	25.45	37	0.66522	5.6	23.276	35	0.74569	-2.4	22.738	43	0.40799	7.8	24.43	47	0.83764	4.5	29.49	50	0.71857	-1.4	19.498	35	0.46286	4.7	23.892	39	0.74355	11.7	24.013	50	0.93678	6.4	23.68	45	0.81948	5.5	20.771	55	0.79251	3.3	22.23	40	0.67382	13.7	24.735	47	0.96542
DNALI1	240427	40.7	36.244	44	1	43.1	28.981	37	1	29.6	24.902	42	1	23	23.891	43	1	36	31.701	44	1	30.2	28.445	42	1	27.1	19.28	32	1	23.6	26.158	36	1	20.6	27.665	38	0.9957	16.2	27.413	46	0.98271	59	30.296	38	1	26.3	24.775	42	1
ART1	240433	-0.1	32.295	24	0.50794	1	20.868	37	0.55747	3.6	22.854	42	0.6719	11.2	24.166	45	0.9023	3.1	25.24	47	0.65571	4.3	30.738	38	0.71571	5.5	20.635	45	0.77794	-1.4	15.718	35	0.42529	0.7	14.785	48	0.54585	6.1	25.499	48	0.80836	12.3	27.793	45	0.94278	10.8	30.476	46	0.93948
CCRK	240437	5.6	31.525	39	0.7518	-1	24.632	32	0.47126	-1.6	25.378	45	0.44793	1.5	23.185	37	0.58046	-7.3	18.282	27	0.18571	2.3	26.025	32	0.63429	10.3	22.215	34	0.90401	-1.1	18.905	35	0.44253	2.7	22.39	28	0.65473	-14	16.603	21	0.0245	-6.6	14.492	35	0.20172	-1.3	20.953	36	0.44669
C22ORF15	240438	71.1	75.079	42	1	46.6	45.418	48	1	27.3	34.398	44	1	40.4	40.548	49	1	36.5	37.132	39	1	51.9	42.103	53	1	27.6	34.28	37	1	21.7	24.27	45	0.99856	23.2	27.642	43	1	33.5	33.188	57	1	41.3	39.613	53	1	25.7	22.068	44	1
SLC25A36	240440	145.1	56.046	50	1	122.1	49.117	31	1	99.3	41.324	36	1	81.7	29.501	36	1	113.6	42.525	44	1	106	33.905	34	1	86.8	54.276	47	1	79.8	41.086	42	1	62.7	28.866	28	1	57.4	30.435	38	1	134.7	52.65	40	1	97.6	37.345	27	1
IL1RAPL2	240441	-7.7	17.105	46	0.1746	0.4	21.814	49	0.5273	0.3	23.479	51	0.51926	-7.7	13.273	45	0.18534	-7.2	22.988	48	0.18571	-3.7	24.826	32	0.32286	-4.1	14.862	46	0.28653	0	20.137	34	0.49138	0.5	21.332	39	0.53295	-7.1	19.751	36	0.16138	1.1	25.674	49	0.56223	-6.2	18.219	40	0.19452
FLJ44186	240446	4.7	26.372	40	0.72872	3.8	26.01	60	0.68247	13.1	32.62	35	0.92725	11.2	23.951	44	0.89943	6.5	28.425	41	0.78571	4.7	24.016	39	0.72571	11.1	26.5	35	0.92693	6.7	22.928	41	0.83621	12.4	26.535	45	0.9341	2.3	20.67	41	0.64986	10.2	20.057	46	0.90558	11.8	23.291	45	0.94669
KRTAP8-1	240450	14.6	28.806	61	0.94372	5.5	30.12	50	0.74282	6.9	25.487	41	0.79458	-1.6	20.168	43	0.43822	5.4	26.525	52	0.74857	-2.2	23.798	41	0.42571	2.1	18.689	35	0.6404	2.3	24.886	51	0.62644	-3.3	20.971	44	0.33524	7.6	23.14	44	0.85014	13.4	30.812	48	0.95851	10.9	30.558	54	0.94092
MAPK10	240451	3	27.684	37	0.65801	1	28.636	36	0.55747	-0.3	26.953	45	0.49643	-12.3	18.319	39	0.04741	-4.4	26.846	52	0.31143	-7.1	19.08	32	0.19143	4	21.09	45	0.72063	-4.2	18.426	52	0.29454	3.8	26.962	42	0.70917	-0.6	23.288	47	0.47695	6.8	24.744	56	0.81831	2.8	20.354	35	0.65418
C1D	240452	22.2	29.037	56	0.9899	9.3	22.239	39	0.84483	5	31.74	55	0.73894	-2.1	25.095	42	0.40948	0.7	28.109	56	0.54571	6.8	30.027	43	0.79286	2.9	26.009	36	0.67335	1.4	20.316	40	0.5819	0.8	17.647	45	0.55731	-1.2	19.765	49	0.43948	8.4	27.378	39	0.87268	2.3	18.888	33	0.62968
LY6G5C	240463	16.5	30.975	34	0.97114	7.6	28.135	51	0.81753	6.2	25.467	59	0.77175	11.4	28.202	43	0.90374	3.6	24.829	54	0.68857	0.2	23.512	39	0.54286	3.6	19.189	30	0.70057	19.7	27.177	41	0.99713	0.9	17.712	25	0.5616	6.2	22.508	44	0.81124	3.6	19.932	35	0.69099	16	29.811	40	0.99135
ANTXR2	240468	2815.9	429.271	37	1	2340.5	461.58	47	1	1041.3	233.292	42	1	2056.5	400.765	50	1	1117.1	220.516	54	1	1503.5	282.399	37	1	1211.7	203.619	27	1	1482.6	315.703	37	1	961.4	175.421	45	1	1733	385.039	46	1	1597	284.54	40	1	1602.7	492.109	35	1
CD79B	240471	-4.4	26.758	42	0.30736	2.4	25.355	47	0.61494	-6.4	20.047	43	0.24251	-10.8	19.813	34	0.08477	-8.7	20.264	36	0.12286	1	24.448	31	0.57857	-7.1	25.515	39	0.16046	-1.3	19.048	51	0.43103	-1.9	19.289	36	0.41261	-8	17.282	59	0.13401	-1.8	18.11	48	0.40486	-0.4	23.116	47	0.49568
MYO1B	240477	544.2	154.272	41	1	454	135.92	38	1	166.3	57.168	31	1	235	71.508	41	1	147.4	50.056	45	1	241.2	69.731	33	1	205.1	86.49	36	1	258.5	93.473	37	1	124.7	58.578	34	1	176	80.491	41	1	242.6	63.824	34	1	257.2	98.564	46	1
TIMELESS	240482	204.3	63.072	38	1	193.3	59.374	47	1	399.6	96.332	55	1	338.5	89.273	36	1	128.6	48.001	43	1	139.3	46.072	53	1	140.5	58.621	43	1	126.9	49.546	55	1	363.8	88.099	50	1	260.6	71.96	48	1	147.3	46.576	48	1	128.1	57.487	53	1
ZC3H11A	240484	22.3	27.57	47	0.99134	17.2	32.857	48	0.96408	15.3	27.849	34	0.95578	11.6	23.762	34	0.91092	18.7	25.302	35	0.98	14.5	29.146	50	0.95	9.1	26.496	41	0.87679	16.1	23.428	39	0.98132	12.3	19.365	36	0.93266	10.4	23.148	46	0.91354	18.6	29.868	52	0.99285	16.1	23.416	42	0.99135
EXO1	240487	9.7	27.902	39	0.88456	11.5	29.18	36	0.90517	147.5	60.696	53	1	114.2	37.126	31	1	68.8	34.023	47	1	56.9	26.727	53	1	3.2	23.401	39	0.68768	6.9	20.485	42	0.84483	110.9	36.496	50	1	76.5	41.981	40	1	53.7	25.578	48	1	43.1	27.343	59	1
UCN2	240491	-10.4	20.153	33	0.10101	-5.9	20.975	28	0.25718	-3.8	20.545	39	0.34807	-8.6	21.453	34	0.15374	-5.9	17.306	41	0.24143	-8.3	20.429	26	0.15143	-1	20.75	45	0.46705	-5.5	18.362	44	0.23563	-4.5	12.683	30	0.28797	-8.4	18.324	41	0.12248	-7.7	16.596	42	0.15308	-13.2	15.852	38	0.0389
MMPL1	240500	14.7	36.028	40	0.94517	11.6	26.091	27	0.90805	14.4	31.782	38	0.94151	10.1	27.148	41	0.88362	13.6	29.937	39	0.95	6.6	23.623	37	0.78857	12	24.391	48	0.94413	12.3	26.432	35	0.93966	17.1	25.537	33	0.98854	0.1	15.149	46	0.52161	7.5	26.576	37	0.84692	15.2	33.388	30	0.98127
RDH14	240504	426.6	140.743	40	1	373.5	87.867	38	1	303.1	79.834	41	1	397.2	105.129	40	1	288.9	99.822	54	1	307.3	91.545	41	1	286.9	72.102	30	1	299.3	63.676	40	1	221.3	68.371	45	1	281.2	71.413	36	1	315.8	78.325	43	1	337.4	93.888	36	1
MRPL21	240519	3288.4	676.145	44	1	1828.8	302.366	34	1	1349.9	266.417	43	1	1256.5	269.516	44	1	1224.5	240.451	44	1	1414.5	231.68	54	1	1574.4	332.176	53	1	1514.2	291.729	50	1	1417.6	295.769	42	1	1086.9	178.479	45	1	1875.5	375.792	41	1	1605.3	390.623	37	1
SLC37A2	240520	22.4	31.792	41	0.99134	40.4	39.573	37	1	26.6	36.75	33	0.99857	12.3	37.22	36	0.91379	16.2	28.884	38	0.97571	21.2	30.813	50	0.98714	23.2	33.132	37	1	24.3	20.967	35	1	13	27.32	45	0.94986	11.6	22.673	43	0.9366	14.7	26.593	21	0.9671	25.7	31.097	42	1
C14ORF2	240523	1078.8	240.211	52	1	751.2	157.36	51	1	728.4	152.688	42	1	581.5	108.422	49	1	683.1	172.172	52	1	671.1	123.797	39	1	726.8	159.652	43	1	575.3	81.635	35	1	813.4	174.921	46	1	523.1	128.281	53	1	1133	216.848	56	1	819.3	158.522	41	1
C21ORF62	240528	15.1	34.111	39	0.95382	15.5	27.237	30	0.95259	14.3	27.525	30	0.94009	20.6	26.198	32	0.98994	12.8	25.927	39	0.94571	6.9	27.586	39	0.79571	15.8	21.481	30	0.98567	11.9	28.629	25	0.93678	5.4	20.444	32	0.78224	12.6	21.79	38	0.94092	17.1	20.006	25	0.98569	5.3	27.66	25	0.76513
MGC2463	240538	-1.6	22.604	38	0.43867	-12	26.458	26	0.08621	-5.6	25.299	40	0.27532	-6.5	20.095	50	0.2227	-4.4	20.551	39	0.31429	-3.9	24.487	38	0.31429	-7.9	14.741	32	0.13324	-3.6	19.393	34	0.33764	-2.8	27.811	41	0.36246	-1.6	19.821	47	0.41066	-0.5	25.724	27	0.47496	-2.1	18.972	43	0.40058
MAWBP	240541	5.2	23.246	46	0.74603	8	29.247	34	0.82902	8.4	23.457	41	0.84023	-0.1	19.927	37	0.5158	-3.6	22.031	35	0.35286	5.5	22.187	45	0.75429	-1.1	18.61	33	0.46132	-1.4	21.769	34	0.42529	0.3	23.596	36	0.52292	-2.8	22.368	39	0.33862	0.1	26.839	32	0.50358	-1.4	22.98	36	0.4438
CNTN4	240543	0.9	27.01	51	0.55556	-1.5	20.151	42	0.44684	-1.6	22.142	41	0.44793	6.9	28.92	38	0.80747	6.4	33.735	41	0.78143	-4	29.872	36	0.31143	-1.4	21.538	41	0.43983	-1.2	13.94	41	0.43534	-2.7	17.688	37	0.36819	2.2	24.51	44	0.64121	-3.6	17.765	38	0.31187	-2.6	20.323	43	0.37176
DENND4A	240544	31.7	42.974	37	1	32.3	36.851	40	1	13.2	26.051	43	0.92725	12.3	30.432	48	0.91379	12.2	25.805	47	0.93143	10.8	23.993	42	0.90143	6.6	19.637	39	0.81519	10.6	23.904	44	0.92385	12.5	20.804	45	0.93696	4.4	24.858	39	0.76081	11.1	24.563	43	0.92418	6.3	19.626	44	0.78386
GNB1	240554	8625.4	1873.73	45	1	8759.7	1590.18	54	1	5929.9	1077.43	48	1	6655.1	1184.33	41	1	5457.2	832.683	55	1	6400.2	1062.22	42	1	6015.8	907.11	45	1	6637.6	926.952	56	1	5057.5	880.026	53	1	5078	831.121	49	1	6157.4	968.556	58	1	6333	1116.13	41	1
POLR2H	240561	2330.5	494.815	44	1	2356.7	517.844	49	1	1912.9	286.744	49	1	1968.7	360.117	42	1	1785.2	321.754	44	1	1769.9	236.211	34	1	1926.7	327.522	37	1	1769.2	306.763	47	1	1694.1	320.17	52	1	1543.6	282.031	49	1	1826.6	340.974	35	1	1548	293.101	34	1
TRIP13	240564	78.2	52.857	35	1	72.5	51.195	47	1	517	121.302	47	1	284.8	77.968	35	1	396.2	102.749	36	1	211.1	62.023	44	1	44.5	29.045	49	1	47.7	25.383	45	1	502.7	112.281	51	1	212.1	46.422	35	1	394.7	108.977	45	1	188.7	65.999	37	1
FLJ27505	240575	-3.2	30.426	42	0.36797	-5	26.183	48	0.3046	4.3	25.628	50	0.70756	-0.2	28.308	45	0.50144	-6.4	21.505	44	0.22429	2.6	29.052	43	0.64857	-0.3	26.712	47	0.48997	2.3	16.857	46	0.62644	1.4	21.256	39	0.58739	2.2	18.868	50	0.64553	7.2	25.007	43	0.83691	-4.9	18.674	39	0.24352
NDP	240576	-8.6	21.03	31	0.15152	1.6	27.499	35	0.57615	-4.8	19.592	49	0.31384	-6.1	20.889	42	0.23851	-13.3	19.442	45	0.04143	-12.7	16.881	37	0.05571	-1.9	21.742	40	0.41404	-8.4	19.503	40	0.12644	-9.4	13.742	42	0.09742	-9.7	15.582	32	0.09366	-7.2	13.709	37	0.17454	-6.4	20.988	43	0.18732
CRKRS	240594	181.2	53.331	43	1	149.2	66.302	46	1	109.3	56.987	39	1	138.3	60.334	30	1	117	46.359	51	1	132.9	52.678	54	1	96.4	40.835	32	1	80.7	36.784	44	1	129.8	56.1	40	1	113	60.714	49	1	156.7	59.546	36	1	130.6	66.198	28	1
MME	240608	70.3	43.91	63	1	74.2	41.57	59	1	67.6	49.593	61	1	32.1	34.153	52	1	60.4	31.1	50	1	43	38.511	55	1	44.4	31.439	64	1	37.3	21.668	42	1	55.4	38.62	52	1	33.7	29.881	56	1	81.5	40	54	1	31.8	27.393	54	1
DHX30	240615	10.6	30.775	50	0.89322	26.8	29.821	59	1	17	21.579	45	0.97147	14.2	30.029	48	0.94253	20.7	25.827	46	0.99	14.2	23.78	41	0.94714	17.3	30.205	46	0.98854	24.9	32.156	33	1	11.4	22.285	49	0.91977	10.9	25.679	55	0.92507	8.4	26.823	58	0.87268	27.4	35.912	50	1
ZNF524	240634	191.6	78.459	51	1	140.6	54.419	56	1	181.2	57.826	52	1	155.7	55.376	40	1	149.2	49.297	61	1	120.6	51.563	47	1	115.5	55.947	45	1	94.4	45.348	54	1	123	49.109	51	1	111.8	59.814	58	1	153.7	56.303	56	1	95.2	43.357	44	1
CNDP1	240669	-16	15.986	35	0.02453	-15.7	17.033	43	0.02299	-14.5	18.468	40	0.03566	-0.7	28.423	40	0.4727	-10.4	18.645	55	0.08714	-7.7	21.572	38	0.17143	-11.8	16.448	46	0.05444	-4.5	14.747	37	0.27443	-5.2	17.034	43	0.26218	-13.8	13.394	41	0.0245	-3.6	17.735	45	0.30758	-7.3	24.304	41	0.15706
VAMP2	240672	42.3	48.132	12	1	55.9	49.601	18	1	27.4	26.85	17	1	14.5	19.538	17	0.94971	9.9	11.271	19	0.88714	26	28.781	17	1	-0.7	13.545	14	0.47421	33.8	31.501	12	1	19.9	25.337	25	0.99427	6.1	26.182	16	0.81124	20.3	34.786	29	0.99714	19.2	29.46	24	0.99568
MDH2	240673	3930.9	715.662	44	1	3598.9	554.556	34	1	2918.6	339.211	34	1	2603.2	534.408	50	1	2290.5	344.165	43	1	2404.4	385.828	45	1	2794.1	521.356	45	1	2960.2	376.006	38	1	2446.3	383.791	41	1	2066.9	342.678	39	1	2406.8	511.037	37	1	2421	422.944	35	1
MAGEA2B	240678	-11.2	13.091	26	0.08658	-8	22.353	37	0.18534	-4.4	23.754	34	0.32668	-6.8	22.421	27	0.21983	-3.4	26.945	29	0.35571	-2.6	15.082	26	0.40429	3.8	21.856	36	0.70774	-3.2	23.188	30	0.35201	-6.8	16.817	31	0.17335	-5.5	19.881	25	0.21758	-10.5	17.814	33	0.08155	1.6	24.146	36	0.59366
CTNNA2	240682	9.3	34.46	42	0.87302	0.3	22.918	51	0.52155	0.5	26.037	43	0.52639	-0.8	28.448	39	0.47126	9	22.12	49	0.86143	1.4	18.757	48	0.60286	10.7	21.687	38	0.91834	6.1	21.355	45	0.8046	-0.3	16.981	47	0.48997	6.3	24.197	38	0.81556	2.6	18.885	50	0.63662	7.6	23.451	46	0.83429
KNS2	240687	826	241.625	39	1	691.5	156.842	43	1	682.2	144.932	36	1	790.1	171.051	50	1	560.6	98.045	40	1	610.5	166.314	48	1	498.5	108.762	50	1	604.8	124.239	35	1	502.8	145.1	34	1	551.2	128.336	60	1	523.6	124.427	44	1	534.4	118.599	44	1
TFEB	240703	-7.5	23.304	41	0.18326	-5.8	20.424	49	0.26293	-7.1	17.498	39	0.20685	0.5	23.576	35	0.5431	-1.7	26.102	33	0.43571	-8.3	17.904	37	0.15	-9.7	15.005	50	0.09169	-5.7	18.925	37	0.22989	-2.4	20.412	41	0.37966	-11.8	16.227	34	0.05043	-8.4	20.536	57	0.13305	-9.1	19.481	34	0.09366
GABRG2	240707	-8.9	19.773	35	0.13997	-12.3	23.635	35	0.07759	-17.7	19.336	25	0.00999	-18.4	19.362	42	0.00718	-9.5	19.617	38	0.1	-16.8	16.736	33	0.01571	-9.8	15.951	43	0.09026	-12.6	18.551	26	0.03448	-6	19.999	36	0.20917	-12.1	18.016	35	0.0389	-15.1	19.776	31	0.01574	-2.3	24.649	32	0.38329
ZBTB8	240730	-6.6	26.414	28	0.21212	-11.8	21.585	26	0.09483	-6	21.556	38	0.25963	-11.8	19.809	29	0.05747	-4.2	23.653	38	0.32	-7.6	22.391	31	0.17571	-3	22.752	29	0.34097	-3.7	20.692	24	0.33333	-6.6	19.774	29	0.18052	-3.3	21.124	34	0.32565	-12.5	16.093	40	0.04578	-6.5	18.414	38	0.18444
C22ORF5	240731	719.6	186.382	52	1	567.9	148.173	39	1	458.2	114.534	28	1	651.9	154.434	27	1	417.6	108.011	53	1	464.2	99.921	42	1	497.9	149.749	45	1	422.6	94.966	42	1	475.6	104.677	47	1	506	107.968	46	1	379.9	76.187	26	1	456.1	114.541	36	1
PTPN4	240736	532	120.107	40	1	265.4	78.125	29	1	152.9	52.802	36	1	111.1	34.248	34	1	184.5	67.753	35	1	154	71.94	36	1	223.3	64.77	46	1	193.2	47.593	32	1	124	41.347	41	1	71.1	42.969	36	1	254.6	70.51	37	1	136.2	54.927	45	1
SLC38A6	240743	271.7	84.079	32	1	268.7	77.903	30	1	167	67.169	43	1	202.7	71.69	30	1	168.3	43.227	33	1	184.6	63.619	36	1	159.4	53.416	42	1	184.5	53.917	29	1	141.8	61.278	36	1	114.8	46.648	37	1	235.2	75.558	35	1	171.2	51.279	37	1
SAT2	240753	726.4	174.017	42	1	460.9	112.572	45	1	502.1	110.682	56	1	406.3	106.852	66	1	436.8	105.772	59	1	479.6	111.544	34	1	394.5	119.956	40	1	343.5	74.879	51	1	416.1	113.481	33	1	304.9	85.654	71	1	578.1	162.862	52	1	400.1	83.904	44	1
OR6C74	240762	-0.9	27.562	42	0.46898	11.7	24.422	67	0.90948	1.5	20.563	38	0.57775	0.7	24.038	45	0.55172	2.8	21.958	44	0.64571	7.3	25.675	40	0.80857	1.8	18.534	50	0.62464	5.9	24.193	42	0.79741	2.6	23.396	51	0.65043	-0.5	24.075	39	0.48415	3.6	29.838	36	0.69099	6.8	21.126	41	0.80692
GABPA	240768	194.8	53.971	41	1	148.3	56.549	38	1	157	55.71	51	1	133.8	50.34	45	1	142.4	47.238	37	1	116	47.429	50	1	92.8	40.297	36	1	80.8	36.386	57	1	139.1	47.04	33	1	96.4	39.748	45	1	161.4	47.114	35	1	96.1	50.065	33	1
DEFB103A	270017	9.1	26.914	39	0.86724	-0.1	27.226	33	0.50862	12.9	24.309	52	0.92725	0.3	18.565	42	0.53305	6.1	24.958	36	0.77	3.2	21.953	46	0.68	3.5	19.646	33	0.69484	-1.6	18.459	41	0.42098	5.6	19.514	41	0.7851	12.2	25.557	38	0.93804	10.3	22.161	44	0.90558	1	17.092	36	0.56052
RAB11FIP3	270021	2003.1	433.684	51	1	1883.6	399.778	48	1	1538.6	190.982	34	1	1527	337.599	40	1	1453.7	261.662	48	1	1466.4	277.3	46	1	1269.2	302.094	43	1	1270.4	280.768	42	1	1039.8	219.612	30	1	1073.4	222.104	32	1	1403	282.202	41	1	1075.7	244.488	47	1
ZNF444	270026	149.3	46.408	37	1	94.5	36.41	33	1	83.9	34.056	38	1	84.9	35.291	32	1	69.5	35.971	42	1	58	37.073	39	1	77.2	35.975	34	1	65.8	33.003	40	1	72.9	44.152	43	1	62.1	36.671	45	1	65.4	28.908	35	1	63.6	36.784	37	1
FOSL2	270039	121.9	55.924	51	1	149.4	78.848	52	1	110.4	47.746	39	1	182.3	79.572	50	1	143.5	66.295	29	1	150.7	51.831	46	1	85.9	44.153	53	1	112.1	45.208	49	1	87	38.844	50	1	122.3	46.714	47	1	113.8	57.138	53	1	148.9	62.898	42	1
B3GNTL1	270040	40.3	49.713	40	1	15.4	32.042	34	0.95115	4	24.025	33	0.69757	-10.7	25.676	49	0.08764	1.2	18.355	46	0.56429	0	27.02	51	0.53429	22.6	31.48	43	1	4	19.071	42	0.71695	2.4	26.893	42	0.63181	0.6	24.02	43	0.55476	10.1	25.524	33	0.90415	-5.1	25.317	38	0.23199
HNRPC	270050	4599.4	832.227	50	1	3806.7	524.215	46	1	3568.3	475.566	44	1	3315.7	336.5	29	1	3048.9	605.226	51	1	3246.9	530.162	39	1	2890.5	554.402	53	1	2762	471.806	46	1	3327.9	565.059	39	1	2700.9	496.762	44	1	3846.7	587.823	49	1	3376.7	467.288	30	1
SULT4A1	270053	8.8	36.625	36	0.84993	1	21.533	39	0.55891	-0.6	21.722	45	0.48787	7.8	22.431	40	0.83908	-2.5	20.244	40	0.4	13.5	32.68	44	0.94143	16.5	26.302	32	0.98567	7.7	23.467	42	0.86782	7.7	26.097	45	0.85817	9.2	24.125	31	0.88617	9.6	21.471	35	0.89843	3.1	24.073	41	0.66571
SPIRE2	270059	25.2	28.878	40	1	12.5	24.224	55	0.92098	23.2	33.956	46	0.99715	11.1	23.927	48	0.89799	10.7	23.763	56	0.90143	2.8	19.184	39	0.66	11.8	29.952	45	0.9384	18.2	30.075	57	0.99138	5.6	17.713	43	0.7851	20.1	29.457	52	1	17.9	20.369	38	0.99142	21.9	32.212	30	1
CDCA7	270068	97.2	49.472	44	1	105.8	36.432	27	1	403.1	92.405	40	1	447.8	132.46	46	1	284.8	58.121	42	1	344.7	81.348	35	1	92.5	38.297	36	1	81.9	35.131	32	1	334.2	93.653	30	1	295.8	79.189	32	1	295.8	85.017	37	1	318.3	85.697	37	1
C9ORF153	270082	0.4	19.247	39	0.52814	1.1	24.17	49	0.56322	-12.2	19.878	42	0.06562	5.2	27.034	51	0.75862	-7.7	22.548	40	0.16143	-7.9	17.065	42	0.16429	-9	17.774	56	0.10315	-3.3	20.99	36	0.34626	1.5	22.987	43	0.59312	-4.2	17.662	41	0.2853	3.2	19.995	42	0.67382	0.3	19.978	43	0.53314
SMYD3	270092	689.4	162.309	39	1	424.8	106.756	52	1	343.2	101.457	43	1	215.1	57.207	46	1	245.3	72.03	52	1	232.4	77.165	42	1	323.5	95.151	44	1	291.9	72.188	45	1	302.3	85.609	48	1	169	61.226	45	1	317.6	90.225	40	1	221.6	71.239	52	1
NIPA2	270093	1569.4	294.985	49	1	1576	267.22	59	1	1536.3	267.527	53	1	1699.7	296.76	66	1	1491.3	283.158	37	1	1780.1	336.607	33	1	1003.9	200.669	48	1	1146.6	255.49	46	1	1385.5	284.99	48	1	1391	245.3	59	1	1651.5	245.034	50	1	1633.9	362.099	51	1
NR2C1	270097	380.2	120.563	54	1	225.6	82.856	59	1	224.1	79.732	46	1	229.4	89.817	40	1	192.5	73.41	38	1	212	76.917	58	1	163.7	45.568	44	1	148	59.999	59	1	161.8	50.959	40	1	151.7	75.12	38	1	244.7	79.843	49	1	132.9	48.149	50	1
LEF1	270102	-5.4	24.111	45	0.2583	-0.5	27.2	50	0.48851	7.2	39.368	32	0.80314	-9.1	16.469	35	0.1408	-2.7	21.963	39	0.39	-2.4	25.62	47	0.41286	0	24.457	37	0.50573	2.1	24.37	46	0.61925	-4.2	18.028	36	0.29799	-11.7	15.991	39	0.05187	-3.7	20.118	46	0.30615	0.1	18.327	46	0.52305
PPP1R14C	270110	10.6	34.007	29	0.8961	-8.7	21.076	33	0.17385	-6.8	21.844	50	0.21683	-1.2	28.285	60	0.45546	-4.6	17.665	36	0.30286	3.8	27.581	51	0.70286	-2.6	18.519	37	0.37106	-1.9	19.806	42	0.41092	-4.5	20.854	43	0.28797	2.1	19.847	53	0.63977	-6.7	17.85	40	0.20029	1.5	25.178	45	0.59222
FLJ38377	270112	12.2	27.037	28	0.91775	16.1	33.115	38	0.95977	4.7	21.27	29	0.72325	10.5	22.873	30	0.89224	15.2	31.847	34	0.97	6.2	26.037	33	0.77286	9.8	25.782	39	0.89255	14.1	24.448	41	0.96121	16.3	29.082	33	0.98424	0.4	16.169	28	0.54035	12	24.036	38	0.93705	18.2	25.61	34	0.99424
NF2	270114	23.4	40.325	32	0.99567	20.9	27.891	54	0.98563	12.8	21.788	38	0.92725	24.6	35.73	42	1	25.4	27.01	43	1	23.4	27.786	41	1	15	16.303	43	0.97994	15	20.981	39	0.97414	14.4	20.495	38	0.96991	27	28.7	28	1	16.9	25.554	46	0.98426	20.6	22.33	42	0.99712
C1S	270138	17.5	27.594	48	0.97691	19.2	27.979	43	0.97989	10.1	31.31	42	0.88017	108.1	53.896	48	1	2.2	21.469	46	0.61714	39.2	46.069	52	1	4	26.054	51	0.72206	15.7	25.868	42	0.98132	5.5	23.35	54	0.7851	93.4	32.401	34	1	13.5	24.796	52	0.95994	26.1	31.456	57	1
IL5RA	270152	1.8	33.546	45	0.60029	-4.1	17.835	35	0.33621	4.1	23.288	42	0.70043	-2.3	20.663	41	0.39799	-0.1	25.071	46	0.52	-3.3	19.679	34	0.34286	10.7	28.116	42	0.91691	-0.6	20.252	36	0.46264	-0.7	20.284	55	0.46705	10.9	24.232	54	0.92507	6	23.632	45	0.79256	-0.9	19.366	33	0.46686
THRSP	270154	-7.7	19.241	42	0.17316	-12.2	13.757	29	0.08046	-11.7	22.245	38	0.07133	-8.3	24.061	41	0.16379	-11.3	14.904	33	0.06857	-0.1	31.782	39	0.52857	0.1	23.772	17	0.5086	-8.6	21.525	29	0.12069	-8.4	13.698	32	0.12464	-7.7	15.537	27	0.13977	1.3	21.782	37	0.57368	-5.1	20.145	31	0.23199
CKS1B	270164	77.2	32.239	38	1	76	38.503	37	1	1443.5	217.749	39	1	608.3	130.704	42	1	772.6	151.436	51	1	333	87.655	50	1	55.6	32.37	38	1	61	30.136	50	1	1795	291.527	38	1	655.6	118.189	47	1	1005.9	215.404	44	1	395.3	106.398	36	1
TBC1D23	270167	96.9	56.467	45	1	104.4	41.435	50	1	68.4	30.615	39	1	87.2	33.6	52	1	49.2	29.279	51	1	77	34.965	48	1	54.1	32.723	48	1	82	34.438	41	1	55	28.423	35	1	65	29.97	59	1	94.9	41.122	38	1	82.6	40.366	54	1
MSL3L1	270184	-12.2	22.207	33	0.07215	-8.4	21.868	33	0.17816	-1.3	24.773	31	0.45792	-9.3	22.008	43	0.13362	-10.9	21.146	47	0.08143	-13	27.538	45	0.05143	-5.4	22.631	39	0.23066	-9.2	11.941	42	0.10345	-13.5	19.588	54	0.03009	-2.6	20.307	27	0.35159	-11.3	17.966	39	0.06581	-5	22.924	38	0.24207
GAGE2	270187	-6.9	24.178	51	0.20346	2.6	27.799	50	0.62356	-2	27.211	46	0.42653	-3	25.007	36	0.36925	-8.6	19.755	31	0.12857	4.5	34.014	36	0.72143	4.2	23.701	43	0.72636	1.7	19.66	47	0.60057	0.7	17.893	40	0.55158	1.2	23.975	47	0.59942	-2	22.231	40	0.39628	-3.4	19.096	38	0.31988
ENAM	270189	3.2	31.304	48	0.66378	-2	20.741	42	0.41667	-4	17.876	40	0.34237	11.1	31.601	43	0.89799	8.5	28.022	33	0.84857	-2.8	21.975	46	0.37714	2.5	23.411	39	0.65759	5.1	27.333	49	0.75718	-5.2	15	31	0.25645	0.2	17.821	57	0.52882	-3	23.801	55	0.34049	0.4	17.246	32	0.53602
NIF3L1BP1	270196	3854.4	754.953	39	1	3048.1	575.711	52	1	3212.9	636.891	58	1	3036.9	578.312	48	1	2797.4	443.407	55	1	2639	443.465	50	1	2208.1	489.571	42	1	2205.1	316.033	40	1	2603.2	474.985	39	1	2418.5	366.01	52	1	3133.5	573.943	51	1	2474.8	567.923	48	1
ZNF265	270224	229.8	70.102	37	1	303.3	100.386	41	1	251	70.904	28	1	293.1	52.63	31	1	195.8	56.715	38	1	293.9	67.036	46	1	169.2	52.131	37	1	235.7	63.328	41	1	205.7	55.153	34	1	243.3	60.945	47	1	302.8	105.052	33	1	273.2	78.014	47	1
DNAJB11	270243	4637.4	791.359	33	1	4613.8	886.296	32	1	2985.9	567.067	42	1	3669.1	834.233	34	1	2931.1	441.97	35	1	3088.8	466.923	34	1	3311.8	647.292	27	1	3148.7	592.432	47	1	2745.7	493.446	40	1	2860.9	512.211	29	1	3242.6	533.52	24	1	3275.4	664.329	24	1
PTCH	270253	13.3	27.675	39	0.92929	-8.8	21.908	46	0.17098	8.2	22.108	47	0.83595	-1.5	22.672	59	0.44253	11.4	30.952	39	0.91714	12.3	30.013	41	0.92857	7.7	19.759	35	0.8467	8.2	28.693	42	0.875	7.4	21.478	46	0.85387	11.9	30.944	40	0.9366	4.7	20.678	52	0.74249	3.8	20.076	46	0.70029
PSRC1	270273	-2.3	28.469	39	0.41126	-3.8	20.273	44	0.3477	2.9	26.903	42	0.64194	-3.8	22.664	50	0.33764	-6.9	21.356	43	0.20286	3	25.122	35	0.67714	-5	20.339	43	0.24642	2.5	21.009	30	0.63506	3.3	23.878	45	0.69198	-3.7	16.85	37	0.31268	4.1	25.38	44	0.71817	-0.1	20.4	39	0.51009
BMP2	270278	862.7	205.819	42	1	1260.8	204.089	46	1	158.5	54.595	44	1	749.3	147.328	45	1	252.2	77.196	33	1	510.5	110.533	45	1	550.7	114.483	42	1	986	216.288	34	1	139.6	45.176	35	1	540.2	135.578	40	1	319	85.954	41	1	530.5	118.84	47	1
CCNK	270292	832.9	164.95	50	1	541.5	112.603	41	1	747.6	188.69	42	1	803.5	161.371	47	1	677.7	140.035	33	1	699.1	129.88	36	1	402.6	90.129	38	1	373.7	91.293	33	1	676.7	163.468	40	1	661.5	145.413	49	1	890.6	183.607	37	1	773	168.738	54	1
TDRD1	270301	249.2	85.522	45	1	163.1	69.893	50	1	150.4	58.405	52	1	141.2	63.057	58	1	127	61.572	46	1	134	54.195	42	1	123.7	77.991	42	1	120.1	49.935	39	1	103.7	38.268	35	1	118.4	51.951	43	1	157.2	81.349	46	1	106.4	60.672	54	1
LTBP1	270307	26.5	22.771	44	1	24.5	22.605	46	0.99425	30.7	24.303	39	1	16.3	31.852	43	0.96408	14.2	19.357	35	0.95857	18	29.262	40	0.97714	30.7	33.881	49	1	40.2	34.721	38	1	18.6	22.326	46	0.99284	18.2	23.195	47	0.99568	28.2	29.49	50	1	23	27.946	44	1
NDUFB6	270309	1275.1	264.776	53	1	927.1	197.532	56	1	966.3	242.296	42	1	711.8	149.46	47	1	682.8	166.922	48	1	633.8	148.237	46	1	928.4	170.157	49	1	836.2	132.43	36	1	1002.6	188.049	68	1	674.3	166.77	52	1	908.6	183.464	54	1	714.8	154.107	56	1
ALDH2	270324	1062.4	237.005	36	1	692.5	175.677	53	1	906.2	198.147	43	1	738.4	148.357	40	1	736.4	137.968	46	1	625.1	142.834	42	1	601.2	155.88	42	1	468.4	151.424	50	1	646.3	120.305	48	1	567.3	130.842	41	1	797	173.433	55	1	549.7	133.312	49	1
DKK4	270326	-14.2	21.351	38	0.04618	-2.5	21.599	47	0.39368	-5.2	22.635	51	0.29387	-9.4	19.567	45	0.13075	-6.7	18.754	37	0.20857	-6.4	19.787	51	0.21857	-2.1	18.218	47	0.40401	5.5	27.277	49	0.77874	-0.4	19.867	50	0.48424	6.7	34.182	43	0.82421	-8.1	13.45	46	0.14306	-0.8	17.03	47	0.47406
AMDHD2	270333	32.3	38.382	36	1	34.8	26.779	37	1	33.3	21.962	52	1	34.6	31.848	42	1	28.4	26.985	42	1	22.9	29.917	36	1	25.7	32.686	31	1	34.1	39.434	26	1	24.3	27.837	34	1	33.4	33.988	34	1	23	25.04	38	1	23.6	28.689	47	1
SPOCK2	270341	86	48.811	56	1	34	40.001	53	1	34.9	33.003	54	1	21.5	32.189	43	0.99425	20.5	29.959	46	0.99	17.1	28.084	45	0.97	55.4	36.229	54	1	31.9	30.993	46	1	25.8	27.599	48	1	17.8	21.128	34	0.99424	26.4	27.646	39	1	13.7	22.698	49	0.96542
CXORF38	270348	335.3	82.015	47	1	279.9	88.176	49	1	196.7	51.849	47	1	335.1	81.499	54	1	259	80.906	46	1	293.7	82.736	58	1	185.2	71.931	57	1	205.1	66.804	53	1	131	54.682	42	1	235	58.823	56	1	253.1	63.832	41	1	294.7	78.449	45	1
DIP	270349	246	83.419	38	1	216.9	77.99	50	1	83.6	40.001	35	1	96.8	38.82	48	1	141.4	51.63	35	1	102.1	32.654	31	1	181.2	68.194	39	1	139	41.6	45	1	71.5	29.688	42	1	58.3	28.012	37	1	129.2	50.802	42	1	86.3	37.091	34	1
PDE6D	270358	372.1	104.559	53	1	400.9	113.63	45	1	359.1	114.68	37	1	409.6	126.522	46	1	321.2	84.091	36	1	264.6	77.075	47	1	275.7	69.329	50	1	298.6	84.351	37	1	246.1	70.108	38	1	309.2	112.373	40	1	256.5	71.85	41	1	256.8	79.542	42	1
HMGN3	270367	76.6	43.402	48	1	39.2	36.151	44	1	36.3	34.448	51	1	31.8	31.748	55	1	24.4	23.835	52	1	21.1	41.543	51	0.98714	33.3	39.149	60	1	17.8	27.078	44	0.98994	31.1	26.603	45	1	27.3	30.508	47	1	43.3	33.896	44	1	25.9	28.115	54	1
EYA2	270368	-7.3	29.637	37	0.19048	-9.6	19.758	39	0.14655	-1.8	23.947	48	0.43795	-18.8	15.543	41	0.00431	-5.4	23.895	35	0.25857	-9.2	23.682	58	0.11857	-8.4	19.287	32	0.12034	-1.7	18.646	31	0.4181	-1	22.064	56	0.45559	-7.3	20.169	48	0.15274	-10	14.907	52	0.09299	-8.1	16.618	47	0.12392
ITGAX	270373	12	25.567	53	0.91198	8.3	25.884	56	0.83621	11.4	32.117	50	0.90157	13.1	23.766	58	0.93103	8.4	24.478	48	0.84429	1.9	28.613	46	0.61714	13.5	26.448	59	0.96275	14.7	23.41	54	0.97126	11.8	22.476	54	0.92264	13.9	27.791	58	0.95965	8.3	23.461	47	0.87268	3.7	21.82	47	0.69597
ARHGAP11A	270377	1.7	26.354	37	0.59596	-10.8	19.766	46	0.10776	16.4	24.541	41	0.96576	13.3	32.612	45	0.93534	9.2	28.829	37	0.86857	-8.8	19.633	32	0.13714	-2.3	24.749	35	0.39685	-0.5	20.837	44	0.46552	13.6	20.578	40	0.96132	-0.1	22.683	61	0.51009	13.7	19.729	47	0.95994	-1.2	20.415	60	0.45389
STATH	270379	-1.6	28.89	36	0.44156	7.2	27.048	44	0.80603	-3.2	27.766	44	0.3766	-1.1	25.871	37	0.45977	3.3	25.374	54	0.67571	1	24.454	47	0.57857	-6.5	22.694	52	0.17479	-5.2	23.092	44	0.24569	-7.5	13.438	52	0.15043	-5.4	18.889	39	0.2219	-8.8	20.67	39	0.12589	-0.6	21.592	41	0.48703
H1T2	270392	31.8	34.264	44	1	20.9	28.737	33	0.98563	28.1	33.662	41	1	26.2	36.54	48	1	19.2	30.384	40	0.98571	22	24.542	37	0.99571	20.8	29.036	49	0.9957	23.4	28.276	49	1	14	27.174	38	0.96705	24.7	32.227	47	1	24.3	33.049	52	1	30.4	37.399	35	1
PLCL2	270400	764.3	140.218	41	1	526	130.457	52	1	202	56.472	46	1	165.9	54.985	43	1	244.3	75.408	43	1	189.6	60.576	38	1	360.1	102.677	53	1	348.3	81.07	42	1	152.9	44.366	46	1	126	52.685	41	1	285.1	62.562	41	1	179	62.512	57	1
WNT3A	270402	1.9	31.509	57	0.61039	4.5	26.802	40	0.70546	-0.6	28.858	37	0.4893	-3.5	20.25	49	0.35201	4	26.466	41	0.71143	0.4	24.399	35	0.54857	-0.8	20.66	32	0.47278	0.6	22.227	46	0.53592	-1.2	21.088	48	0.44269	6.4	25.384	47	0.81556	-0.3	21.776	51	0.48498	7.2	23.508	36	0.82133
RPL29	270403	618.7	147.749	39	1	534.4	146.789	38	1	676.6	146.106	34	1	735.4	123.006	38	1	597.8	111.593	32	1	682.9	79.47	23	1	439.1	134.289	50	1	415.7	109.181	42	1	594.7	162.609	33	1	579.7	81.446	31	1	747.1	150.976	39	1	807.3	182.804	26	1
CHP	270414	1034	208.039	43	1	911	148.254	41	1	771.4	154.05	34	1	690.2	162.195	48	1	665.5	125.429	39	1	590.2	122.864	43	1	681.4	142.746	48	1	628.3	151.037	35	1	711.6	154.643	53	1	511.1	127.187	54	1	772.8	167.125	35	1	542.6	121.26	47	1
FGF13	270424	161.4	67.175	43	1	205.2	66.384	54	1	3.7	21.876	43	0.67618	1.5	23.082	38	0.57759	19.1	27.147	33	0.98286	13.8	23.033	42	0.94429	59.4	36.254	45	1	112.5	45.087	56	1	7.5	18.569	39	0.85673	12.5	28.918	43	0.93948	26	23.681	39	1	17	23.745	43	0.99424
TNK2	270427	2.9	17.896	40	0.65657	11.6	27.445	37	0.90661	18.9	27.303	41	0.98003	15.6	25.748	36	0.9569	13.6	18.808	33	0.95	13.7	19.741	43	0.94429	6.8	19.082	38	0.82521	19.6	27.977	27	0.99713	17.5	17.762	51	0.98997	17.9	25.958	34	0.99424	12.4	28.814	50	0.94564	13.4	26.38	37	0.95821
DENND3	270437	158	56.694	39	1	169.8	63.579	44	1	100.2	52.029	46	1	129.4	62.621	50	1	81.7	45.874	58	1	101	48.294	49	1	102.4	35.049	44	1	116.4	66.938	50	1	82.9	40.486	47	1	91.3	41.776	51	1	115.5	57.859	40	1	88.4	40.691	50	1
IL1R1	270445	85.4	46.324	51	1	29.3	28.562	38	1	25.1	28.251	38	0.99857	39.7	31.207	46	1	20.6	33.818	38	0.99	46.8	35.119	41	1	29.8	34.503	46	1	19.3	26.019	44	0.99713	14.2	23.301	48	0.96705	19.3	22.317	37	0.99856	36.8	32.513	47	1	38.5	32.371	32	1
SFRS3	270446	1015.9	180.059	44	1	531.5	126.232	50	1	514.9	104.125	37	1	436.1	101.992	46	1	424.1	116.991	40	1	399	112.499	40	1	415.6	124.289	40	1	391.8	111.793	51	1	477.3	119.697	39	1	381.4	94.936	45	1	651.5	156.942	46	1	440.7	112.461	38	1
NDUFA4	270451	10984.3	2316	43	1	7273.6	1420.24	44	1	6514.7	1152.34	44	1	5682.3	1016.01	45	1	4467.8	693.851	35	1	4915	834.724	38	1	5669.3	1177.79	47	1	5279.4	795.419	41	1	5764.5	871.84	38	1	4269.6	797.76	45	1	6158.8	938.266	48	1	4934.7	1120.88	39	1
FKBP1A	270468	9927.1	1785.66	39	1	11692.5	2076.64	53	1	8538.6	2027.07	31	1	9519.2	1553.54	42	1	6219	1216.24	38	1	7202.2	1241.79	45	1	8650.5	1436.8	42	1	9741.2	1808.41	46	1	8607.1	1347.66	36	1	7810.9	1478.03	41	1	7479.7	1221.73	37	1	8792.4	1634.31	46	1
PSMB5	270497	3835.3	743.065	38	1	3357.4	686.192	42	1	3690.2	663.715	45	1	3598	604.56	40	1	3173.3	526.651	48	1	3281.4	531.474	38	1	2457.3	430.278	55	1	2855.9	474.147	49	1	3422	736.528	30	1	3103.8	536.309	63	1	3833	558.6	42	1	3738.5	769.708	33	1
MGC4093	270519	327.9	103.593	41	1	427	121.555	41	1	374.4	106.601	41	1	349.3	74.304	28	1	310.6	64.351	35	1	287.1	79.36	43	1	249.4	80.066	32	1	285.6	93.765	25	1	248.4	83.7	37	1	210.4	65.827	42	1	254.8	80.183	45	1	223.6	89.035	33	1
GMPS	270521	990	181.729	40	1	888.3	184	48	1	1012.9	195.02	44	1	997.2	187.194	33	1	853.7	180.529	36	1	851.4	149.127	38	1	686.9	147.478	34	1	616.7	137.44	36	1	1015.6	236.224	38	1	813.5	154.445	52	1	1124.6	222.275	42	1	1007.5	216.206	39	1
DAP3	270528	36	30.782	33	1	50.1	29.829	34	1	71.5	38.808	34	1	49	31.605	39	1	38	24.047	35	1	57.7	42.873	34	1	39.5	32.281	32	1	36.8	22.847	42	1	42.7	27.491	57	1	33.6	32.222	42	1	36	27.033	35	1	50	29.92	40	1
ZSCAN1	270538	-7.7	25.232	31	0.17605	-1.3	27.358	33	0.45546	-9.5	20.687	34	0.12411	-1.9	25.378	40	0.43103	3.1	25.608	40	0.65714	4.2	26.263	25	0.71429	6	29.242	49	0.7894	4	26.961	36	0.71264	1.9	16.215	41	0.60888	-4.6	12.546	27	0.26225	-8.9	17.683	35	0.12589	-2.4	14.331	30	0.3804
OR5I1	270541	-3.6	21.376	31	0.33766	-0.1	25.84	51	0.51149	-1.9	29.157	54	0.43652	5.5	27.645	44	0.77586	8	26.734	37	0.83429	4.8	26.895	38	0.73143	4.2	21.247	44	0.72636	-0.7	22.08	36	0.46121	-5.3	11.554	34	0.25358	12.3	31.485	56	0.93804	-3.3	18.68	40	0.32046	0.5	17.626	48	0.54035
PEPP-2	270546	2	37.926	49	0.6176	-8.6	22.12	54	0.17529	-3.1	27.143	45	0.37803	-8.1	21.868	56	0.17672	-7.8	22.547	44	0.15857	-8	22.966	42	0.16286	-4.7	20.975	48	0.26075	-6.7	14.749	42	0.1796	2.5	21.098	46	0.64756	-1.7	23.516	35	0.40058	-1.2	21.047	43	0.44206	-1.7	19.504	54	0.42075
ABR	270564	2568.8	485.075	51	1	4161.3	739.098	44	1	2071.7	390.04	34	1	3027.4	729.589	34	1	1591.5	219.806	34	1	2503.8	546.44	44	1	1727.9	263.235	43	1	3069.9	519.51	40	1	1448.8	285.849	29	1	2070.7	375.49	33	1	1570.8	263.957	47	1	2056.6	401.819	44	1
FBXW7	270575	808	184.126	42	1	459.1	138.192	45	1	229.2	74.935	37	1	178.4	56.598	44	1	236.3	60.154	47	1	221.6	62.548	57	1	376.4	93.663	45	1	309.4	95.838	43	1	196.3	47.464	48	1	129.7	46.172	43	1	367.4	92.919	44	1	214.7	54.676	48	1
SNFT	270593	12.2	26.231	40	0.91775	45.5	37.233	48	1	22.9	30.51	60	0.99572	95.8	43.209	53	1	25.2	26.684	32	1	48.6	31.027	42	1	11	22.189	45	0.9255	27.8	30.107	41	1	21.2	24.078	53	0.9957	71.7	30.815	30	1	21.9	18.786	38	1	45.4	26.732	51	1
DRG2	270594	178.1	59.625	55	1	182	70.463	51	1	145	43.118	33	1	163.4	59.109	36	1	148.6	64.077	48	1	165.3	60.136	44	1	130.2	55.636	55	1	124.9	52.936	48	1	112.8	45.387	37	1	108	38.755	38	1	133.2	29.467	36	1	129.4	47.598	46	1
RND2	270601	24.7	34.293	49	0.99856	17.3	30.842	56	0.96408	15.9	22.218	41	0.96006	15.9	27.39	45	0.95977	15.6	36.358	38	0.97	7.4	28.005	55	0.81143	15.1	25.979	44	0.98281	11.3	23.512	41	0.93103	8.9	19.723	44	0.87966	15	25.61	50	0.9683	17.7	28.791	46	0.98999	10.2	26.061	48	0.92507
AMACR	270603	114.1	44.129	56	1	90.5	46.865	55	1	48.9	36.891	42	1	64.1	44.509	59	1	40.8	22.3	56	1	54.9	35.443	64	1	87.2	42.577	62	1	83.2	39.235	50	1	36.4	31.129	57	1	45.8	28.004	65	1	52.3	30.637	56	1	50.5	32.892	55	1
FOXF1	270608	71.8	40.832	46	1	181.6	80.31	43	1	36.9	34.607	46	1	81.1	43.714	41	1	33.7	33.829	36	1	102.9	43.222	48	1	60.1	34.161	39	1	143.3	55.128	30	1	24.5	20.548	43	1	56.4	34.113	25	1	29.6	39.288	40	1	101.2	50.987	40	1
KIAA1143	270615	109.1	54.777	36	1	139	57.616	52	1	114.9	43.412	45	1	127.1	59.56	51	1	88.6	42.625	47	1	137.9	61.984	59	1	90.9	62.832	48	1	114.2	45.2	61	1	113.7	52.043	48	1	104	40.556	46	1	139.9	61.8	48	1	133.1	44.982	54	1
FLJ45910	270626	-0.8	27.171	34	0.47619	-1	24.481	47	0.4727	5.5	21.992	44	0.75036	-2.3	19.825	41	0.39799	1.9	19.921	40	0.60714	-2.7	17.044	37	0.39714	-7.3	19.722	47	0.1533	2.6	25.445	40	0.63793	5	25.469	56	0.76218	4.6	22.15	43	0.76369	6.2	21.998	44	0.80258	1.3	20.21	45	0.57781
OVCH1	270632	0.7	24.276	47	0.54113	-2.7	18.363	43	0.38506	6.4	25.324	35	0.78031	2.2	20.681	54	0.60776	-1.1	25.741	39	0.46429	2.9	25.742	53	0.67143	0.4	17.475	34	0.53295	4.6	26.511	40	0.74138	5.2	25.242	45	0.76791	6.3	22.007	37	0.81412	6.7	19.447	40	0.81545	6.2	24.014	51	0.78386
QRICH2	270639	5.6	28.312	50	0.75325	11.5	26.203	49	0.90517	19.2	28.535	42	0.98288	7.2	24.482	54	0.81322	16.2	19.594	51	0.97571	14.4	26.902	39	0.95	17.7	32.627	55	0.98997	13.2	23.73	42	0.95259	8.5	24.664	43	0.87249	6	25.285	48	0.80692	17.9	27.178	49	0.99142	17	30.541	25	0.99424
DCX	270646	8.7	28.634	45	0.84416	7.7	25.967	43	0.82184	4.3	29.927	46	0.70756	3.5	27.532	46	0.67816	4.3	27.398	39	0.71571	6.3	28.477	37	0.77714	13.3	26.186	49	0.96132	11.3	28.145	38	0.93103	11.7	25.36	55	0.92264	12	28.872	39	0.9366	14	25.516	53	0.9628	5.8	19.446	47	0.77666
PELI2	270717	395.4	104.695	63	1	172.4	60.843	55	1	212.6	43.574	45	1	77.5	46.774	49	1	245.1	75.561	52	1	84.4	36.703	43	1	240.9	70.871	37	1	111.6	43.11	53	1	188.2	63.612	42	1	56.6	31.847	36	1	305	65.514	49	1	104.6	42.512	51	1
CAPZB	270722	1682.5	390.938	35	1	1757.8	314.974	52	1	1476.1	288.223	35	1	1525.7	353.517	34	1	1454.1	226.246	36	1	1480.4	261.717	36	1	1254.8	288.486	43	1	1306.1	249.708	57	1	1245.9	272.377	49	1	1258.3	214.169	46	1	1358.7	299.671	42	1	1482.9	272.737	46	1
C1ORF38	270730	8.8	31.832	40	0.84993	-2.2	21.684	39	0.4023	-1.2	22.789	41	0.45792	12.2	26.848	41	0.91379	1.2	25.783	42	0.56857	-2.1	19.309	39	0.43286	11.7	33.253	23	0.9384	7.7	15.324	26	0.86638	15.6	40.804	27	0.97851	13.3	24.001	42	0.94813	1.8	18.243	32	0.59227	10.6	27.435	39	0.93516
UTX	270731	224.7	71.33	32	1	223.5	80.949	43	1	118.5	51.794	47	1	125.7	42.04	43	1	104.5	47.334	53	1	117.5	52.777	43	1	129.5	51.42	46	1	128	37.058	47	1	99	42.125	33	1	86.5	31.909	34	1	127.7	45.266	40	1	134.9	41.466	40	1
HYAL1	270735	31.3	31.381	39	1	41.4	30.726	33	1	52.3	38.409	48	1	35.9	30.391	46	1	36.9	30.092	47	1	32.4	33.399	53	1	28.8	26.25	47	1	31	33.898	48	1	42	25.516	48	1	28.8	27.795	45	1	42.7	37.899	62	1	34.8	24.719	53	1
KIAA1559	270736	12.1	33.427	45	0.91631	4.6	27.235	34	0.70977	4	24.678	38	0.699	9.7	22.939	39	0.87213	9.7	23.171	46	0.88429	4	16.936	47	0.70571	17.4	29.816	49	0.98854	6.5	15.577	37	0.82471	3.6	15.649	47	0.70057	4.8	18.454	41	0.76945	17.6	31.792	42	0.98856	3.3	21.466	37	0.67435
USP8	270750	273.4	80.68	46	1	204.6	55.929	24	1	179.8	54.754	34	1	158.1	40.718	31	1	138.1	39.444	39	1	172.6	63.535	29	1	107.2	37.374	38	1	111.4	34.972	37	1	169.2	51.545	31	1	163.2	62.34	57	1	273.6	73.389	43	1	191.6	70.093	44	1
FOXO1A	270754	1359.7	269.453	44	1	915.3	223.999	50	1	992.2	238.343	41	1	739	180.187	46	1	984	202.322	47	1	592.9	114.04	39	1	770.9	197.256	57	1	720.2	169.818	47	1	719.8	165.27	38	1	497.3	111.505	34	1	1061.1	198.373	38	1	523.8	150.467	46	1
APXL2	290008	-0.4	26.954	31	0.49206	7.4	31.627	23	0.81178	13.9	29.128	30	0.93866	10.5	31.965	36	0.89224	1.2	17.41	38	0.56429	4	26.485	33	0.70571	-1.4	23.737	32	0.43983	6.9	27.184	47	0.84483	6.1	21.598	38	0.80659	3.5	20.988	31	0.70317	7	25.402	41	0.82547	18.8	39.6	27	0.99568
HOOK2	290022	97.8	43.205	41	1	55.4	36.959	51	1	65.1	42.396	38	1	60.6	41.376	56	1	51.6	28.128	37	1	61.1	29.884	29	1	72.9	47.846	50	1	40.5	28.648	48	1	48	34.063	37	1	36.5	23.173	43	1	69	38.738	35	1	66.5	59.351	50	1
C1ORF59	290025	238.2	67.185	36	1	216.2	63.202	38	1	103.9	38.473	47	1	111.3	42.536	43	1	99.4	43.99	52	1	126.5	44.515	48	1	141.7	47.048	46	1	150.5	49.696	44	1	108.8	36.297	37	1	81.6	35.108	41	1	128.7	53.937	46	1	134.1	41.526	44	1
LARP2	290037	164.9	50.495	53	1	145.9	46.966	40	1	96.8	36.811	37	1	88.9	40.022	46	1	82.7	40.319	35	1	108.9	45.524	47	1	74.2	41.375	31	1	94	47.645	35	1	83.2	37.746	46	1	67.8	30.976	47	1	119.2	48.779	34	1	99.9	44.95	48	1
KA35	290047	1.3	29.72	45	0.57287	-2	23.657	51	0.41092	1	21.168	43	0.56348	-5.9	21.939	44	0.25144	-5.6	21.546	42	0.24857	1.5	25.734	34	0.60429	-7.7	18.924	32	0.14327	0.7	24.647	25	0.54598	-5.4	17.613	36	0.24212	0.7	28.509	38	0.56484	-8.4	18.119	39	0.13305	-13.5	13.683	38	0.03602
CTSZ	290048	2193.1	524.054	39	1	1410.5	260.186	35	1	1716.7	405.431	33	1	1098	231.746	38	1	1570.4	303.18	40	1	1089.5	275.22	39	1	962.9	223.379	42	1	1074.3	263.547	38	1	1401.3	314.716	28	1	986	168.174	30	1	1930.6	367.637	33	1	1170.6	281.388	39	1
TP53TG3	290070	-9.1	27.38	47	0.1342	-7.8	21.925	45	0.19109	-21	19.59	30	0.00143	-13.8	24.385	39	0.03305	-15.2	16.711	48	0.02143	-17.6	15.67	39	0.01429	-6	15.818	50	0.20057	-11.2	15.213	38	0.04885	-8.3	21.474	44	0.13181	-16.6	14.458	37	0.00576	-5.5	24.717	44	0.24607	-13.2	13.781	32	0.04035
TBC1D8	290086	368.2	104.506	46	1	104.6	56.253	51	1	184.2	47.803	34	1	52.9	33.809	41	1	217.7	76.803	41	1	67.2	43.494	39	1	201	62.206	38	1	61.3	29.544	42	1	149.4	59.786	49	1	63.1	35.518	41	1	277.6	70.893	50	1	65.7	54.275	37	1
UGP2	290091	76.5	39.402	45	1	94.4	46.844	35	1	60.8	32.45	31	1	59.9	30.716	46	1	54.9	34.974	44	1	97.2	32.892	48	1	56.7	42.6	32	1	69	32.705	49	1	98.1	46.572	42	1	62.9	34.826	52	1	110.3	45.629	41	1	133.6	34.655	38	1
DNAH8	290114	-2.9	25.564	40	0.38384	-0.8	29.202	44	0.47414	-4.9	23.181	49	0.31384	-8.4	20.607	45	0.16236	-8.7	25.326	46	0.12143	-4.1	18.235	48	0.30286	-2.7	22.798	47	0.36963	-3.1	25.688	52	0.35201	-6.1	15.783	60	0.20201	-0.6	25.019	48	0.47262	1.2	30.306	48	0.56509	6.6	29.538	41	0.80115
FLJ20718	290131	144.8	60.834	38	1	152.5	68.662	18	1	109.4	43.699	38	1	108.1	40.931	39	1	94.9	40.729	42	1	110.9	39.413	25	1	109.7	62.89	29	1	98	48.637	34	1	101.3	65.423	37	1	88.9	31.843	39	1	119.8	52.492	31	1	100.6	33.482	27	1
FLJ40852	290132	0.7	26.241	49	0.54545	5.6	21.663	35	0.74713	6.8	25.072	42	0.79173	10.1	24.034	42	0.88362	4.9	24.921	36	0.74	-3.1	18.089	47	0.35143	7.5	26.758	41	0.84097	4.5	30.88	40	0.73563	10.7	22.681	33	0.90688	5.5	16.786	37	0.79251	5.9	16.756	31	0.7897	7.4	26.473	35	0.82277
EMB	290148	-0.7	26.206	32	0.47763	-16.8	21.217	32	0.01724	-14.4	15.15	38	0.03852	-11.8	13.474	32	0.05603	-8.3	14.472	39	0.13286	-0.5	31.435	37	0.50571	-7.5	25.073	26	0.15186	-11.8	14.264	48	0.04454	-7.9	19.366	33	0.1447	-4.3	26.172	34	0.28098	1.6	26.696	34	0.58941	-7.2	16.395	34	0.15994
ZCCHC16	290152	-16	24.58	35	0.02453	-16.2	17.709	33	0.01868	-9.6	20.758	50	0.11983	-12.2	19.553	34	0.05029	-7.6	23.555	43	0.16143	-10.9	20.516	36	0.08429	-1.7	27.215	36	0.42407	1	22.965	43	0.56178	-4.5	23.604	37	0.28797	-11.2	20.158	40	0.05764	-3.1	19.82	31	0.33763	-10.1	21.933	41	0.07637
RAB5B	290156	2261.2	498.995	45	1	2534.5	453.446	48	1	1947.5	349.299	39	1	2514	405.547	53	1	1938.9	380.503	40	1	2243.2	350.133	50	1	1781.6	203.891	33	1	1924.4	242.887	49	1	2174.6	413.99	42	1	2103.2	343.493	53	1	2363.1	416.247	52	1	2439.1	336.032	40	1
CTTN	290161	111.6	51.324	34	1	120.4	57.714	40	1	58.5	36.747	40	1	80.9	51.141	38	1	49.1	24.425	44	1	68	36.584	44	1	55.6	37.549	50	1	116.7	63.582	40	1	42.9	29.05	35	1	51.7	28.704	40	1	80.6	45.842	44	1	76.1	58.834	52	1
B3GALT3	290162	-3.1	21.277	37	0.37374	-1.3	27.698	34	0.45115	-7.7	16.992	37	0.18117	-4.5	20.263	37	0.31897	-7.6	17.221	40	0.16143	-0.9	24.209	33	0.48429	11.8	31.732	30	0.9384	-0.6	20.884	34	0.46408	-4.1	16.394	31	0.30372	-9.9	15.219	34	0.08934	-7.2	23.009	33	0.17454	-3.1	21.823	38	0.33429
XPC	290189	1206.3	275.655	43	1	1125.7	249.499	42	1	539.2	143.105	54	1	638.3	152.676	53	1	477.6	135.698	33	1	599.2	138.82	42	1	700.9	151.926	38	1	790.4	168.953	41	1	423.6	103.027	42	1	493.1	129.669	40	1	533.6	133.443	40	1	639.8	150.073	39	1
FIGNL1	290193	74.8	37.058	37	1	54.6	29.972	42	1	137.6	40.215	43	1	90.2	38.384	35	1	69.5	31.972	46	1	61.1	36.194	42	1	31.5	32.15	42	1	45.6	36.097	51	1	109.4	43.807	37	1	69.3	34.837	56	1	88.5	25.448	30	1	57.2	36.162	45	1
NEF3	290196	20	33.342	48	0.98846	10	18.239	33	0.86207	23.1	31.055	38	0.99572	21.3	28.96	48	0.99282	13.7	30.278	45	0.95143	29.6	37.717	62	1	15.3	26.662	39	0.98567	13.8	20.605	30	0.95977	25.2	29.387	51	1	14.9	25.841	33	0.9683	13.6	25.477	54	0.95994	11.5	18.691	34	0.94525
PCDH1	290201	143.5	64.192	47	1	102.1	40.824	41	1	116.4	55.334	55	1	110.7	55.636	45	1	69.9	39.581	44	1	93.9	41.435	53	1	73.2	47.507	53	1	87.6	28.526	36	1	88.1	45.155	40	1	99	51.143	48	1	74.2	41.448	44	1	78.8	41.055	55	1
ARL13B	290221	60.4	48.83	27	1	35.4	37.699	40	1	71	43.584	47	1	122.7	49.195	31	1	53	42.975	40	1	66.6	39.559	42	1	18.9	31.998	37	0.99427	24.1	24.115	35	1	42.9	27.034	29	1	82.6	45.539	26	1	65.6	33.586	35	1	71.8	50.122	24	1
USP31	290228	24.2	33.448	39	0.99711	16.3	25.025	45	0.95977	-3	23.611	40	0.38659	8.3	30.71	42	0.84483	-2.2	19.948	34	0.41429	4.1	26.104	50	0.71	10.9	22.393	47	0.91977	8.7	24.45	47	0.88362	3.8	22.567	41	0.70774	0.1	22.242	34	0.51585	4	28.215	47	0.71245	-4.1	17.441	43	0.27233
PAOX	290239	69.4	42.103	41	1	83.5	43.681	44	1	43	28.043	49	1	72.5	40.925	45	1	55.8	33.111	36	1	49.6	37.281	56	1	68.2	49.53	60	1	66.1	43.574	56	1	35.2	34.847	46	1	47.1	26.998	44	1	54.3	50.062	50	1	62.5	46.765	45	1
MBIP	290253	187.1	71.838	43	1	162.3	56.608	50	1	148.7	48.914	50	1	143.2	50.611	43	1	110.8	52.17	43	1	103.1	44.322	47	1	118.8	44.265	45	1	113.3	39.506	43	1	126.5	49.66	44	1	95.7	41.801	45	1	143.6	49.988	46	1	107.2	43.629	41	1
HYLS1	290270	189.9	73.382	41	1	144.9	64.881	45	1	151.2	64.455	41	1	123.2	43.534	40	1	121.9	52.64	41	1	71.7	31.51	30	1	82.9	46.805	47	1	116.4	59.609	50	1	150.5	48.329	35	1	105.4	53.322	48	1	150	64.583	46	1	96.1	45.438	40	1
FCRLM1	290279	-5.4	23.382	43	0.26263	71.4	32.745	37	1	-5.9	23.515	33	0.26391	7	24.489	54	0.80747	-6.4	19.601	61	0.22286	9.8	16.916	42	0.86714	1.4	29.856	40	0.60602	46.8	26.513	48	1	-11.4	17.912	33	0.05158	1.4	21.241	37	0.60231	-16.8	15.822	42	0.01001	9	23.663	41	0.89625
OSTBETA	290296	-3.1	28.037	38	0.37085	-6.2	22.524	41	0.24569	8.9	28.973	48	0.85164	-6.8	23.449	37	0.21983	0.2	21.773	33	0.52429	-9	21.219	45	0.12571	7.9	29.594	37	0.84957	-7.1	15.787	33	0.16092	-2.2	20.432	35	0.39112	-4.9	20.531	42	0.24496	-8.2	15.944	28	0.13877	-6.2	17.119	44	0.19452
SEMA3F	290300	419.3	118.498	46	1	250.5	93.492	60	1	150.1	76.007	39	1	58.4	43.963	26	1	170.1	53.514	37	1	88.5	53.226	41	1	250.5	67.742	34	1	186.9	63.216	58	1	108.3	58.021	44	1	41.8	37.234	40	1	164.7	60.738	55	1	79.4	50.491	45	1
KCNC3	290307	-5.4	24.473	37	0.2583	0.7	25.354	48	0.54885	10.6	20.376	26	0.88445	4.6	24.35	46	0.73563	7.8	28.655	47	0.82286	14.9	31.505	49	0.95571	2.6	28.666	51	0.66332	11.2	26.697	40	0.92672	13.4	25.829	46	0.95845	8.4	25.768	44	0.87176	2.7	21.753	50	0.63805	3.4	21.118	47	0.68156
NFE2	290315	11.6	31.352	57	0.91198	4.4	29.523	37	0.69828	2.5	25.706	49	0.63053	0.5	25.789	43	0.5431	-2.4	17.566	37	0.40143	2.8	26.421	46	0.66143	4.4	25.403	47	0.73209	-2.3	25.927	48	0.40086	2.8	27.143	47	0.65616	4.1	21.112	32	0.74063	-2	19.268	42	0.39771	-4	17.526	55	0.2781
TNFRSF11A	290324	13.1	15.28	25	0.92929	-3.7	25.641	36	0.3477	7.3	26.542	31	0.80884	1.9	30.248	32	0.59626	12.1	27.104	32	0.93	-4.9	26.179	34	0.27714	10.1	29.359	39	0.89542	-3.4	21.329	26	0.34483	11.6	21.949	38	0.92264	0.2	28.611	34	0.52882	9.3	27.869	40	0.89413	3.4	23.256	36	0.683
TTMB	290338	17.7	40.293	33	0.97836	12.2	33.082	44	0.91667	1.7	26.577	49	0.59201	18.5	30.392	35	0.97989	0.5	23.025	38	0.54286	13.5	33.22	46	0.94143	1.8	19.428	33	0.62178	5.5	23.452	46	0.77874	-7.4	18.714	35	0.15473	-2.1	20.995	37	0.37608	5.7	23.462	35	0.78255	12.1	26.918	42	0.94957
GTPBP4	290347	2618	635.37	30	1	2189.6	461.295	40	1	1586.7	305.325	30	1	2067.6	348.549	42	1	1469.2	254.574	50	1	2024	404.83	36	1	1505.1	250.231	45	1	1539.8	337.288	53	1	1263.4	236.959	34	1	1488.7	178.459	29	1	1663.8	291.901	42	1	1653	308.604	31	1
DALRD3	290356	-14.2	24.643	36	0.04618	-15.4	17.923	38	0.02443	-17.2	19.318	38	0.01284	-17.9	16.508	38	0.00862	-14.3	21.376	35	0.03286	-17.2	20.652	27	0.01571	-15.4	21.582	27	0.01289	-12.6	18.543	32	0.03448	-17.9	19.618	37	0.0043	-16.3	16.306	38	0.0072	9.9	47.011	28	0.90129	-15.8	15.499	28	0.02017
UBE2H	290360	372	128.586	28	1	331	93.291	43	1	294.2	84.671	38	1	269.8	83.755	38	1	247.5	88.079	53	1	300.8	84.442	28	1	157.9	54.941	45	1	210.6	83.017	40	1	173.1	65.014	50	1	176.7	74.893	54	1	293.1	99.432	33	1	283.3	105.186	40	1
SF3B4	290369	1367.7	301.443	36	1	1088.5	186.205	34	1	733	204.009	38	1	965.4	252.494	42	1	752.2	185.054	29	1	798	211.386	28	1	676.2	145.363	35	1	753.7	162.932	26	1	652.9	199.106	38	1	629.1	114.467	33	1	793.2	140.06	27	1	761.2	180.199	37	1
CHMP1B	290370	989.4	218.35	43	1	1091.8	181.611	25	1	1134.3	218.672	55	1	1074.2	210.349	54	1	842.2	164.747	32	1	924.9	196.604	40	1	690.2	180.448	47	1	894.9	197.618	38	1	815.5	184.688	42	1	773.9	151.504	43	1	885.3	178.545	40	1	836.8	164.23	40	1
C18ORF4	290376	32.5	34.818	38	1	30.6	27.42	49	1	27.9	26.409	47	1	53.7	44.155	45	1	28.4	33.63	59	1	31.1	26.027	48	1	14.9	20.604	38	0.97851	26.3	19.63	42	1	22.3	32.451	45	1	23.2	23.666	42	1	22.7	29.775	54	1	40.3	33.177	54	1
C6ORF111	290379	373.3	105.062	52	1	295.6	91.658	58	1	244.4	98.153	43	1	265.5	98.629	49	1	194.9	44.405	40	1	276.3	71.818	35	1	204.8	78.672	55	1	169	54.999	54	1	200.5	69.904	38	1	198.9	55.476	44	1	376.4	125.313	54	1	238.2	68.733	41	1
RGS19	290386	321	93.131	38	1	266.8	70.689	44	1	308.5	88.27	42	1	284.6	77.861	41	1	298	76.299	47	1	228.6	75.926	47	1	278.5	87.626	41	1	185.9	65.606	40	1	251.6	69.477	29	1	191.8	52.504	26	1	262.2	64.724	38	1	198	67.148	33	1
ICK	290390	550.2	150.958	43	1	342.4	101.016	51	1	202.5	70.543	35	1	163.6	57.717	45	1	160.2	48.682	41	1	105	38.833	45	1	246.2	60.924	44	1	220.9	80.77	46	1	163.7	51.555	53	1	136.6	61.626	49	1	233.3	69.501	52	1	108.5	45.861	41	1
MCCC2	290400	33.2	40.95	41	1	24.6	27.205	34	0.99425	41.6	39.256	36	1	69.1	39.073	33	1	21.1	26.433	32	0.99143	48.7	40.244	35	1	21	31.799	41	0.99713	34	30.125	35	1	19.7	24.289	42	0.99427	55.8	39.817	35	1	40.5	36.936	42	1	39.5	33.221	48	1
RAP2A	290411	1018.1	313.233	36	1	831.5	145.461	27	1	1031.8	236.342	40	1	846.5	199.987	38	1	946.7	213.321	42	1	774.9	160.458	48	1	641	173.77	41	1	610	120.925	34	1	860.2	205.491	36	1	670.7	134.556	35	1	1257.3	242.461	47	1	885.8	176.131	37	1
IL9R	290424	7	26.506	33	0.79798	-5	17.153	37	0.30316	1	25.418	45	0.56205	-7	18.609	30	0.21264	9.9	27.848	53	0.88714	4.8	24.09	39	0.73143	6.2	27.042	28	0.80372	4.4	23.263	45	0.72989	12	27.196	46	0.92693	3.3	17.419	31	0.69597	3.2	22.799	36	0.67382	0.6	17.545	30	0.54323
ALS2CR16	290433	-1.6	29.179	37	0.43867	-4.3	25.694	48	0.33477	-2.3	24.114	53	0.41369	-1.3	22.831	29	0.45115	-5.9	18.592	35	0.24143	-10.4	17.56	40	0.09571	-7.3	17.765	27	0.1533	0.3	25.956	42	0.50862	-3.3	20.234	38	0.33668	-7.7	21.204	50	0.13833	-3.5	16.807	37	0.3133	3.2	21.755	35	0.66571
KRTAP13-2	290441	-6.2	18.226	43	0.22511	-10.9	18.399	43	0.10489	-9.6	21.426	33	0.12268	-12.6	19.304	47	0.04454	-5.8	24.495	57	0.24429	-6.6	17.27	38	0.21429	-3.9	21.319	35	0.30086	-2.2	22.608	45	0.4023	-10.7	17.596	43	0.06447	-6	24.084	49	0.20029	-6.8	24.56	45	0.18884	-9.7	15.814	54	0.08357
FIGN	290451	36.5	42.551	37	1	14.5	28.352	57	0.94109	31.5	41.71	47	1	9.4	24.229	44	0.86782	15.7	35.271	43	0.97143	20.8	34.538	42	0.98429	19.2	30.997	38	0.99427	27.8	39.735	47	1	33.5	30.407	33	1	19.4	30.261	49	1	19.9	25.043	41	0.99571	20.8	30.558	60	0.99712
TPM2	290452	5421.7	1082.47	54	1	5634.8	946.604	41	1	4642.7	894.494	55	1	4372.3	816.749	46	1	5241.2	886.136	36	1	5454.1	886.548	46	1	4035.4	722.736	43	1	4296.6	734.459	46	1	3733.7	729.67	46	1	3205	544.545	40	1	4992.8	763.726	39	1	4657.1	981.027	54	1
FLJ13197	290458	6.5	35.128	21	0.78788	-4.4	20.391	27	0.32902	-1.6	23.048	28	0.44508	-4	16.498	32	0.33477	-1.7	15.267	43	0.43714	10.2	34.75	20	0.87857	6.2	24.889	36	0.79943	-3.6	20.692	29	0.33764	0.3	21.782	48	0.52292	-7.7	16.22	38	0.13977	-0.2	20.262	29	0.48498	-4.3	18.725	26	0.26945
C10ORF4	290463	-0.7	22.107	35	0.47763	8	36.176	46	0.82902	5.2	27.439	41	0.74037	-7.4	22.263	40	0.20115	0.4	23.603	40	0.53429	-8.1	21.357	39	0.15714	-6.9	20.852	31	0.16332	-1.1	16.754	39	0.43678	1.9	27.587	43	0.60888	-4.3	16.858	39	0.2781	-3.9	13.72	35	0.30329	0.5	25.544	25	0.54035
DCC1	290468	23.8	25.822	36	0.99567	22.9	27.603	43	0.98994	53.4	42.773	48	1	21.4	28.206	38	0.99425	27.2	28.555	42	1	21.7	28.08	33	0.99429	10.9	20.272	30	0.9212	16.3	28.181	43	0.98132	37	28.941	35	1	15.9	24.647	44	0.98127	28.3	26.234	42	1	17.3	26.207	40	0.99424
FBXO42	290477	75.6	48.343	47	1	59.9	31.032	39	1	65.3	34.276	44	1	77	49.297	26	1	48.9	47.123	30	1	47.7	37.559	43	1	37.2	36.446	45	1	39.6	29.454	40	1	52.2	40.482	27	1	34.9	30.135	32	1	59.2	41.899	34	1	54.6	42.6	26	1
PKP4	290484	465.7	145.894	51	1	349.8	92.11	46	1	448.4	81.172	51	1	338.8	67.764	26	1	414.8	102.525	38	1	297.9	92.996	45	1	374.2	85.502	51	1	260.7	89.104	43	1	368.2	81.129	38	1	282.1	79.078	40	1	400.8	99.551	51	1	255.6	76.254	37	1
SPG7	290500	45.7	41.099	37	1	31.2	36.937	39	1	15.4	28.981	36	0.95578	15.9	23.425	36	0.95977	15.8	30.26	42	0.97286	20	28.942	34	0.98429	16.7	25.722	48	0.98567	26	31.12	48	1	6.1	23.178	39	0.80802	18.6	32.763	41	0.99712	10.8	22.229	47	0.91989	21.2	29.94	51	1
UBE2A	290504	-7.5	22.848	45	0.18326	-8	23.046	33	0.18678	-8.5	23.841	36	0.15407	-11.1	13.457	33	0.07471	-11.2	17.128	37	0.07286	6.2	22.098	35	0.77286	-9.3	16.615	34	0.10172	-3.4	21.658	37	0.34483	-9.8	16.46	41	0.08453	-8.9	20.12	48	0.10807	-9.1	16.915	38	0.11731	-2.7	15.891	43	0.36311
C14ORF166B	290523	13.2	26.226	44	0.92929	29.5	38.447	44	1	17.1	24.969	43	0.97147	8.4	26.03	40	0.84483	13	27.504	37	0.94571	13.7	30.812	54	0.94286	11.9	29.332	56	0.94126	11.7	27.51	41	0.93678	19.6	39.316	34	0.99427	17.2	28.28	49	0.9928	10.6	19.776	32	0.9113	13.2	29.681	60	0.95821
CCNB3	290524	6	29.239	45	0.76912	0.6	27.57	46	0.54023	-8.4	21.622	42	0.15549	-6.2	20.191	36	0.22989	-3.9	21.322	38	0.33857	-6.6	19.617	60	0.21429	-0.6	18.802	46	0.47851	-6.1	18.116	54	0.20833	-7.2	21.394	36	0.15903	-6.6	23.169	43	0.18012	2.4	30.477	45	0.62804	-13.9	18.311	43	0.03602
ASF1A	290538	1013.2	261.463	52	1	534.3	129.53	41	1	472.8	97.705	39	1	298.4	62.079	38	1	340	103.13	33	1	208.4	65.21	39	1	523.6	116.123	38	1	399.4	111.722	39	1	350.5	73.055	43	1	222.6	55.299	43	1	355.2	105.452	35	1	190.7	57.467	33	1
HFE2	290541	2.3	27.602	42	0.62626	4.7	27.471	45	0.71408	2	23.504	36	0.60628	3.3	25.716	35	0.66236	0.6	25.513	44	0.54571	6.2	20.189	34	0.77286	2.8	23.143	38	0.66619	-6.9	13.839	26	0.17529	3.7	24.64	44	0.70201	-2.7	27.93	33	0.3487	0.3	20.823	40	0.51645	-2.1	22.028	35	0.40202
MMP13	290544	5.5	28.44	40	0.74747	-2.1	20.516	34	0.40661	-7.8	20.713	30	0.17974	-0.3	22.689	34	0.49282	-6.4	21.699	34	0.22429	2.2	24.064	35	0.63286	-1.9	24.14	31	0.41261	-6.6	15.136	33	0.18103	-1	17.108	33	0.45845	12.2	27.992	21	0.93804	4.6	30.117	31	0.74106	17.4	39.474	24	0.99424
LMBRD2	290554	15.7	29.8	33	0.96392	13.9	23.474	27	0.93391	-5.9	15.224	28	0.26248	-3.4	18.681	34	0.3592	-5.6	19.721	35	0.24857	-3.3	21.982	34	0.34286	-4.4	20.534	36	0.27507	5	21.116	35	0.75718	2.3	15.342	26	0.62607	8	21.677	21	0.86744	-4	19.078	37	0.299	-0.2	21.476	48	0.5
RFNG	290561	603	171.237	55	1	449.1	113.851	55	1	519.6	123.06	39	1	497.7	121.932	51	1	438.6	105.696	46	1	394.7	96.771	45	1	412.1	119.353	35	1	333.8	86.944	49	1	326.6	88.442	47	1	339.9	84.956	42	1	375.9	91.271	49	1	300.2	76.883	50	1
PLEC1	290564	-0.8	30.788	34	0.47619	0.4	28.101	39	0.52874	4.6	17.414	40	0.71612	5.7	22.207	48	0.78305	-3.8	22.059	38	0.34143	10.7	34.248	49	0.89714	-1.6	19.815	51	0.42837	3.2	23.954	48	0.67816	-0.8	19.42	51	0.46705	7.8	25.61	54	0.85447	1	17.224	37	0.5465	2.1	24.979	44	0.6196
KIAA1542	290575	2061.5	409.101	44	1	2183.1	390.573	50	1	1941.1	375.618	51	1	2015.5	427.976	36	1	1672.1	248.908	42	1	1601.5	322.743	38	1	1774.6	321.611	45	1	1697.3	294.586	42	1	1291	263.326	43	1	1334.2	277.208	43	1	1342.3	283.024	50	1	1168.8	189.399	42	1
ASB4	290576	-0.8	27.306	38	0.47619	0.1	23.17	45	0.51724	-6	20.602	51	0.2582	-1	26.475	43	0.46264	-8.5	20.856	44	0.13	-7.2	18.611	40	0.18571	-2.7	21.76	48	0.36676	1.3	22.192	43	0.57471	-10.7	17.048	41	0.06447	-2	21.202	52	0.38617	2.6	24.159	44	0.63662	-4.6	18.56	53	0.25504
RNF8	290592	178.5	66.538	69	1	100.9	41.548	52	1	130.9	51.434	45	1	105.2	56.625	35	1	96.2	42.441	48	1	75.9	51.045	52	1	103.6	47.536	43	1	66.7	34.527	52	1	101.9	45.847	54	1	79.2	49.006	44	1	135.8	51.364	52	1	78.4	34.074	45	1
CHRNA10	290593	25.1	29.203	53	1	28.5	35.468	42	1	33.7	36.748	42	1	23.9	24.471	38	1	19.7	28.35	39	0.98857	27.8	30.102	33	1	20.6	21.792	52	0.9957	22.8	27.641	45	1	31.7	23.834	48	1	18.3	27.475	25	0.99568	29.8	26.679	47	1	24.5	24.766	44	1
ODF3	290626	4.2	28.995	27	0.7114	3.4	21.739	45	0.65661	-7.3	19.731	32	0.19829	5.1	27.464	36	0.75862	2.7	21.725	44	0.64286	-10.7	21.4	43	0.08857	-9.4	17.562	38	0.09885	-5.2	22.651	38	0.24856	-4.9	18.422	53	0.27221	-6.1	15.924	31	0.19452	0.1	21.244	35	0.50358	-9.2	18.683	36	0.09078
LOC63929	290639	-6.4	25.196	37	0.21934	-6.4	23.83	35	0.23707	-13.2	17.871	28	0.05278	-0.9	25.955	31	0.46695	-12.2	17.708	37	0.06	2.4	22.126	27	0.64429	-10.6	18.528	36	0.0745	-10.7	10.035	22	0.06034	-8.5	16.331	30	0.12464	-10.6	12.446	24	0.07205	-10.4	18.31	32	0.08441	-13.8	11.665	31	0.03602
RPL13	290646	1411	266.697	44	1	1397.6	264.383	48	1	2140.4	458.377	53	1	1923.4	422.688	54	1	2269.7	434.312	41	1	1885.6	318.283	44	1	1076	245.108	49	1	984.2	172.027	42	1	1639.5	322.36	52	1	1274.3	210.905	45	1	1945.6	414.796	56	1	1700.7	326.682	44	1
SMARCB1	290653	675.2	207.394	38	1	551.5	167.39	36	1	407.9	110.087	46	1	451.6	123.577	36	1	385	115.461	44	1	343.4	110.253	38	1	481	118.072	38	1	452.5	146.049	39	1	380.3	94.692	36	1	358.2	121.861	38	1	414.5	125.671	35	1	372.3	116.718	47	1
FAM60A	290669	1753.7	352.742	45	1	1578.2	277.981	35	1	1213.3	250.661	37	1	1207.3	200.643	35	1	1229.6	241.406	35	1	1270.6	211.89	47	1	1205.6	214.261	43	1	1126.2	196.3	43	1	935.3	178.27	49	1	900.2	145.289	38	1	1567.3	290.704	36	1	1275.8	240.907	48	1
PLOD2	290672	280.4	88.67	50	1	249.7	81.283	37	1	836	210.282	45	1	1011.3	205.579	41	1	747.7	172.127	43	1	974.4	251.732	39	1	157.7	56.365	39	1	188.3	78.484	40	1	623.4	119.998	36	1	785.7	192	38	1	1001.2	244.438	39	1	921.6	148.297	30	1
STS-1	290673	366	99.917	48	1	254.2	55.018	39	1	392.1	89.941	38	1	484.5	96.641	36	1	243.7	54.777	50	1	264	71.627	36	1	225.1	55.849	36	1	225.9	60.7	33	1	318.6	110.135	43	1	366.7	107.987	33	1	277.9	77.958	57	1	218.4	63.921	42	1
MGC70863	290678	25.5	30.255	40	1	17	32.429	58	0.96408	3.3	20.467	42	0.65193	-4.9	18.055	39	0.29454	-1	24.083	40	0.46857	-5.6	25.603	41	0.24571	12.2	29.284	41	0.94842	4.8	22.855	49	0.75144	-0.2	18.438	58	0.49427	-4.8	22.785	44	0.24928	-2.3	17.985	46	0.37768	-4.1	23.787	40	0.27378
APOBEC2	290685	-7.1	23.235	34	0.19048	-11.3	18.685	44	0.10201	-3.4	29.959	26	0.36662	-14.4	20.474	45	0.02874	-13.3	19.089	44	0.04286	-6.7	22.669	48	0.21286	-19.4	14.751	36	0.00287	-5.3	23.999	37	0.24569	-7.9	15.319	37	0.14613	-8	23.188	40	0.13545	-4.6	28.816	53	0.27754	-14.7	17.987	49	0.02882
TAF1L	290687	92.3	56.827	35	1	69.5	35.917	30	1	37.7	23.767	37	1	36	31.976	39	1	36.2	31.012	40	1	20.6	25.317	37	0.98429	44.4	31.343	36	1	37.5	28.03	54	1	43.1	31.515	46	1	28.1	29.133	37	1	46.3	26.858	41	1	41.7	36.583	34	1
PLAC2	290703	-9.8	21.126	22	0.114	-11.5	22.515	42	0.10057	-2.8	19.367	43	0.38944	-2.1	25.576	44	0.41667	-11.1	14.393	27	0.07714	-4.8	25.689	36	0.27857	-2.5	21.8	54	0.37536	-7	18.506	39	0.1681	-9.4	20.589	40	0.09885	-7.4	22.322	46	0.14986	-4.2	21.749	44	0.28898	-5.1	18.592	44	0.23199
SRRM1	290707	1624.4	385.162	43	1	1436.4	272.462	40	1	1280.5	273.422	33	1	1326.4	270.652	44	1	987.2	171.564	47	1	1174.4	216.308	40	1	901.6	176.616	37	1	981.3	154.384	40	1	1075.5	216.242	43	1	1045.9	209.695	29	1	1332.5	280.653	41	1	1147.1	212.376	35	1
SORBS3	290709	139.2	56.453	43	1	110.8	52.913	58	1	155.5	64.631	40	1	161.1	52.355	36	1	168.3	61.626	36	1	125.7	60.742	38	1	104	48.609	48	1	85.3	40.31	41	1	139.2	57.935	52	1	124.4	49.772	48	1	147	51.724	33	1	125.9	44.421	37	1
FLJ13614	290730	100.1	59.847	34	1	64.8	40.553	32	1	134.1	46.692	50	1	76.9	30.948	36	1	106.3	45.018	43	1	88.2	41.673	40	1	41.3	28.934	46	1	39.7	26.769	38	1	98	54.001	46	1	79.3	44.088	40	1	190.9	51.529	33	1	84.4	56.857	32	1
GNLY	290743	-9.2	21.959	40	0.13276	-2.9	28.383	43	0.38506	-7.5	23.526	42	0.19258	-16	19.103	41	0.01868	-8.9	18.713	45	0.11714	-0.8	26.588	45	0.48429	-3.6	19.545	44	0.31805	-9.8	17.934	43	0.08764	-7.1	18.605	37	0.16332	-9	23.825	51	0.10663	-9.5	20.363	39	0.1073	-2.9	22.089	40	0.35735
TMEM9	290762	348.9	110.927	37	1	269	74.623	44	1	202.9	66.787	45	1	166.3	71.825	43	1	190.1	69.933	39	1	166.1	72.712	39	1	242.8	68.558	45	1	185.5	42.463	40	1	190	62.454	29	1	121	48.89	38	1	178.5	57.045	33	1	140.2	58.887	33	1
GAD1	290767	-4.9	22.442	31	0.28716	-4.1	26.725	37	0.33621	-5.9	26.018	51	0.26676	-6.9	25.387	47	0.21408	-1.9	29.131	48	0.42286	-12.9	22.593	30	0.05429	-5.2	22.723	42	0.24069	-4.2	24.634	46	0.29454	-7.1	18.262	46	0.16332	-13.4	20.446	40	0.02738	-6.5	21.072	40	0.20458	-3.1	21.969	37	0.33718
ZNF221	360025	1.6	27.603	38	0.5873	-6.8	21.72	48	0.22557	2.6	25.764	43	0.63195	-6.8	22.802	42	0.21983	1.6	26.504	47	0.58714	-12.3	17.401	34	0.06286	-1.9	20.176	45	0.41404	-2.8	25.002	48	0.37644	-12.3	15.813	36	0.04298	3	23.362	47	0.67867	-3.2	21.119	60	0.33047	1.4	23.202	30	0.58069
INPP5A	360053	2028.6	435.729	49	1	1766.7	292.876	47	1	1211	280.563	54	1	1311.9	268.152	37	1	1017.9	171.832	36	1	1076.5	229.79	33	1	1010.7	226.104	52	1	1300.9	239.261	50	1	836.7	197.087	44	1	908.7	207.518	52	1	1070.8	225.952	45	1	916.4	221.077	40	1
NRD1	360056	1937.3	410.188	49	1	1311.8	240.616	50	1	1379.4	325.301	49	1	1284	200.96	37	1	1166.1	235.128	47	1	1067.4	211.153	59	1	1020.1	170.317	42	1	912.4	182.069	65	1	1341.9	271.899	55	1	1036.9	179.585	46	1	1471.2	222.468	30	1	1239.7	232.136	42	1
PEX16	360064	37.4	38.145	45	1	27.8	31.603	49	1	20.1	29.086	39	0.99001	38.4	35.364	46	1	22.9	23.65	41	0.99714	31.7	31.078	42	1	26.3	31.004	49	1	24	24.556	47	1	23.6	24.59	39	1	25.4	30.379	50	1	24.5	28.324	65	1	22.5	27.662	51	1
VPREB3	360066	9.2	30.95	38	0.87013	18.6	34.367	51	0.97414	16.9	29.403	43	0.97004	-6.3	17.712	34	0.22845	4.3	20.199	33	0.71571	4.8	27.739	49	0.73143	-3.8	22.595	32	0.30659	6.5	21.884	42	0.82471	4	20.696	45	0.72206	4.7	20.178	41	0.76369	4.1	19.591	41	0.71817	10.2	21.286	33	0.92507
FAM111B	360068	-1.6	21.148	36	0.43867	0.8	29.021	36	0.55172	8.2	27.513	31	0.83595	8.7	27.761	35	0.85489	3.4	29.938	38	0.67714	3.5	24.969	31	0.68571	0.2	23.337	30	0.51719	-3.8	23.39	35	0.31609	10.9	20.542	36	0.90974	4	18.015	37	0.73775	8.2	25.81	34	0.87124	-1.9	22.027	18	0.40922
AMFR	360086	209.5	61.815	40	1	183.5	71.218	53	1	434.5	103.224	49	1	401.2	86.626	39	1	465.8	140.285	43	1	427.4	99.291	40	1	127	38.433	35	1	130.3	40.912	38	1	434.7	85.616	43	1	310.5	93.731	31	1	504.3	106.652	43	1	432	120.513	52	1
PH-4	360093	173.1	64.32	40	1	96.3	69.871	25	1	49.5	27.916	40	1	33.6	27.474	40	1	64.9	41.245	38	1	26	25.958	36	1	67.5	37.961	44	1	52.6	36.473	36	1	34.7	34.904	33	1	25.7	18.003	24	1	58	27.028	29	1	13.9	25.602	36	0.96542
NME1	360114	7031.9	1261.34	49	1	4811.3	929.789	54	1	4308.4	816.581	57	1	4014.7	774.585	50	1	4364.9	827.591	43	1	4732.1	784.204	41	1	4626.2	807.615	43	1	3546.1	606.207	50	1	4693	755.385	41	1	3486.5	709.952	62	1	5974.3	857.94	52	1	4864.9	901.506	42	1
GLOXD1	360129	25.5	38.803	38	1	21.1	28.814	37	0.98563	22.4	27.633	40	0.99572	17.8	30.595	36	0.9727	17.9	41.061	27	0.98	19	24.44	31	0.98	9.2	33.214	40	0.87679	19.8	41.829	44	0.99713	7.7	22.776	37	0.85817	18.2	29.913	26	0.99568	15.1	16.821	27	0.96853	30.3	37.474	40	1
C9ORF140	360133	16.9	29.673	35	0.97403	11.8	20.115	35	0.91092	116.2	33.913	44	1	40.2	25.843	36	1	89.7	35.421	47	1	21.5	23.5	44	0.99143	17.8	29.571	38	0.99284	15.3	27.876	40	0.97701	111.9	42.223	55	1	32.9	35.133	55	1	63.8	23.436	31	1	19	22.473	57	0.99568
TBL1X	360136	358.9	70.942	34	1	420.4	80.326	48	1	476.3	96.118	35	1	421.8	110.987	38	1	420	108.799	51	1	403.6	84.37	47	1	353.1	90.997	39	1	337.2	77.962	46	1	327.5	75.571	60	1	298.7	72.635	50	1	371.3	82.564	41	1	325.2	86.111	41	1
RASSF8	360156	22.3	38.515	45	0.99134	37.1	34.536	38	1	36.7	45.823	32	1	24.3	30.101	38	1	37.7	40.137	52	1	20.7	23.939	44	0.98429	25.5	30.874	38	1	25.1	31.441	37	1	33.4	30.274	55	1	19.4	27.408	48	1	29.6	31.355	51	1	28.6	25.574	43	1
PCNA	360162	4.2	28.936	29	0.70996	9	24.502	32	0.84483	-5.6	14.355	28	0.27532	-1.6	23.776	39	0.43966	-11	25.265	25	0.08	2.3	26.514	31	0.63429	-1.1	19.571	39	0.46132	-5	16.101	28	0.25718	3	20.58	26	0.66905	-3.7	17.899	34	0.3098	0.8	21.758	32	0.54506	5.5	25.062	30	0.76945
FLJ11292	360168	1.9	41.952	39	0.61616	-7.2	24.844	40	0.2069	-6.2	28.867	37	0.2525	-9.7	25.723	33	0.11925	-8.1	23.22	38	0.14143	-3.9	18.824	31	0.31429	-7.3	18.735	31	0.15473	-9.9	21.978	39	0.08764	-6.1	19.263	40	0.20344	-6.5	23.728	37	0.18156	-10.9	19.48	55	0.07439	-12.8	14.99	24	0.04179
DHX37	360170	33.3	47.181	41	1	26.3	37.852	37	1	23.9	36.617	29	0.99715	34.9	28.596	42	1	20.5	34.634	48	0.99	18.7	26.91	33	0.97857	19.4	32.77	45	0.9957	22	34.693	50	1	13.5	25.752	41	0.96132	33.7	33.533	36	1	7.6	27.252	46	0.85265	28.2	32.868	39	1
TTLL1	360180	124.2	62.265	37	1	97	57.649	42	1	54.6	40.31	50	1	50	41.704	44	1	47.6	37.003	35	1	58.2	42.87	52	1	73.3	52.207	38	1	59.4	39.022	48	1	44.3	25.077	40	1	45.4	41.716	43	1	59.8	37.222	33	1	45.8	29.919	39	1
ZCSL2	360187	833.3	204.934	43	1	719.9	157.655	50	1	377.8	89.915	43	1	549.6	120.549	41	1	435.2	97.032	30	1	657.6	133.637	38	1	445.5	118.157	53	1	496.4	94.977	31	1	447.7	105.968	53	1	487	107.379	43	1	683.6	113.677	38	1	763.3	160.362	45	1
CHMP4B	360193	754.5	253.888	39	1	847.5	229.966	37	1	456.2	121.002	38	1	566.9	116.848	40	1	722.6	195.227	46	1	659.8	101.095	23	1	553.6	112.4	30	1	620.3	117.828	34	1	397.5	91.922	41	1	449	111.748	34	1	806.4	174.665	33	1	710.6	143.185	41	1
S100A13	360195	2981	772.999	39	1	2313.3	534.532	41	1	2018	424.942	36	1	1424.9	270.241	57	1	1824.2	303.388	47	1	1571.4	284.273	52	1	1912	440.734	41	1	1871.8	225.012	26	1	2205	471.277	51	1	1215.8	209.869	35	1	2288.9	408.583	35	1	1706.2	307.723	27	1
FEM1C	360204	654.5	181.034	46	1	608	153.55	40	1	518.4	122.734	60	1	566.7	98.574	35	1	456.4	97.682	51	1	527.2	131.415	38	1	418.9	95.853	53	1	445.1	91.957	36	1	468.6	94.541	35	1	492.1	110.354	45	1	619.2	156.542	56	1	640.6	179.644	39	1
CTTNBP2NL	360209	372.7	92.031	38	1	312.7	75.507	46	1	278.4	88.087	41	1	257.6	72.106	55	1	189.5	74.057	39	1	245.9	94.731	38	1	224	68.686	54	1	229.5	66.8	44	1	213.5	82.1	50	1	222.5	71.964	43	1	296	60.226	45	1	270.4	83.205	53	1
BRIP1	360220	0.1	27.173	37	0.51948	4.6	38.262	42	0.7069	5.5	21.991	34	0.75036	10.3	28.785	32	0.88793	2.2	24.854	47	0.61571	-0.5	28.698	39	0.50857	4.1	24.935	33	0.72493	5.6	22.638	37	0.78448	20.7	28.23	32	0.9957	5.1	26.582	33	0.78242	0.4	24.515	39	0.51645	-1.2	21.679	44	0.45101
PIGB	360224	297.7	74.235	36	1	297.7	75.092	49	1	221.1	64.314	49	1	186.7	53.914	54	1	198.1	50.386	39	1	203.2	53.515	38	1	191.3	58.689	39	1	215	55.613	43	1	181.2	48.52	45	1	173.4	57.424	58	1	235.4	70.212	47	1	213.5	71.166	50	1
ARHGAP6	360253	-3.3	22.79	36	0.36219	0.4	22.256	42	0.53736	16.2	28.96	39	0.96148	9.1	28.092	51	0.86351	8.2	23.664	37	0.84	8.6	27.193	50	0.83571	7.2	27.854	43	0.83524	11.1	25.258	47	0.92672	4.1	25.711	36	0.72493	11.4	20.897	40	0.93228	-1.2	16.074	38	0.44349	6.2	22.856	44	0.78386
ATF7	360274	-0.4	20.16	33	0.48773	8.5	26.049	46	0.84052	0.2	19.911	44	0.51213	6.4	25.248	43	0.79454	-4.8	24.443	49	0.29	7.2	29.218	46	0.80571	5.5	26.38	36	0.77794	-4.2	17.581	36	0.2931	6.4	23.386	48	0.82092	3.4	24.65	38	0.70317	8.8	24.521	48	0.88269	6.1	29.815	43	0.78386
PDCD8	360278	22.4	34.911	30	0.99134	16.3	30.969	34	0.95977	12.2	21.819	30	0.91726	10.5	22.544	33	0.89224	10.3	28.094	30	0.89286	19.2	31.454	34	0.98	14.8	27.69	32	0.97708	5.4	25.177	31	0.77299	10.7	22.655	29	0.90688	26.7	34.468	39	1	18.8	28.593	32	0.99285	15.6	26.051	30	0.98703
DAB2IP	360286	9.8	28.525	39	0.88456	-1.8	29.385	39	0.42385	16.5	34.103	49	0.96576	4.6	21.523	42	0.73132	-4.7	19.386	45	0.29857	3.4	28.212	39	0.68571	1.6	19.632	42	0.61605	6.1	19.936	45	0.80603	4.5	20.027	39	0.73926	8.7	23.855	37	0.87752	-5.2	21.051	34	0.26037	3.9	21.425	34	0.70461
ALDH1A3	360291	347.6	81.54	40	1	220.7	63.43	48	1	95.4	44.759	44	1	97.6	40.411	47	1	137.7	47.776	43	1	163.7	47.731	44	1	209.9	64.942	44	1	130.6	46.441	39	1	89.3	28.576	26	1	79.1	35.647	43	1	213.9	78.564	43	1	176.6	83.868	50	1
LPO	360292	-6.3	17.374	33	0.22511	-2	23.73	37	0.4181	-11	18.402	35	0.07989	-1	29.327	38	0.45977	3.3	21.392	32	0.67571	-6.2	21.689	37	0.22429	-5.9	19.44	25	0.2063	4.2	26.047	38	0.71983	2.6	24.849	50	0.65043	-5.8	18.992	41	0.20461	-0.4	25.331	32	0.47639	-3.1	22.869	45	0.33718
MGC35212	360296	-4.2	26.551	46	0.31602	-9	18.205	29	0.16523	-5.3	13.943	33	0.29387	-2.5	21.877	37	0.39224	-3.7	18	44	0.34714	-4.6	19.808	42	0.28143	3	24.612	37	0.67479	-3.5	17.777	47	0.33908	-1.5	20.716	41	0.43123	6.8	26.599	43	0.83141	-5.8	17.064	42	0.22747	1.3	22.563	34	0.57637
HAGHL	360300	47.3	41.295	36	1	81.2	46.271	41	1	60.8	49.713	35	1	107.4	45.775	31	1	52.5	32.661	32	1	115.5	51.109	24	1	29.4	29.418	46	1	57.8	42.007	30	1	26.1	27.897	40	1	62	37.393	43	1	43.1	27.763	37	1	78.5	44.307	40	1
SLC7A8	360309	21.3	40.106	41	0.9899	12.7	30.246	44	0.92241	18.5	37.04	40	0.97718	8.8	28.581	32	0.86207	11.6	20.953	47	0.92143	15	29.352	39	0.95571	0.4	28.187	37	0.53582	12.5	24.265	38	0.94109	15.2	32.931	41	0.97421	6.1	17.763	39	0.80836	10.2	22.655	39	0.90415	17	31.139	52	0.99424
TSPAN17	360324	3568.5	603.654	53	1	4245.6	738.607	35	1	3185.3	474.407	37	1	3666.4	578.155	44	1	3772.3	629.355	42	1	3464.6	518.973	45	1	3413	582.17	36	1	3316.3	353.472	31	1	2509.3	426.16	48	1	2671.6	452.488	50	1	2903.2	531.437	46	1	2668.1	782.705	33	1
C9ORF111	360341	45.9	45.319	45	1	39	28.078	48	1	77.6	38.23	50	1	52.5	31.482	56	1	58.6	28.411	54	1	42.9	26.686	50	1	42.6	25.051	38	1	25.6	24.89	59	1	54.4	26.997	42	1	25	27.605	47	1	58.9	25.849	38	1	42.8	31.068	40	1
FEZ1	360343	2265	452.346	37	1	2024.6	350.319	39	1	1349.6	296.153	45	1	1027.8	175.849	40	1	1605.3	244.813	35	1	1154.2	181.431	33	1	1333.7	294.115	29	1	1442.6	306.892	48	1	898.4	198.867	32	1	719.7	154.801	31	1	1648.6	215.711	30	1	1043.4	205.692	34	1
GABRG2	360348	20.3	41.656	34	0.98846	14.5	29.217	37	0.94109	32.7	34.176	38	1	19.1	25.688	50	0.98276	18.1	28.481	40	0.98	13	24.947	41	0.93571	10.1	22.745	46	0.89398	21.4	30.998	33	0.99856	8.8	26.165	36	0.87822	21.8	31.818	42	1	22	35.322	44	1	15.2	24.684	44	0.98127
LRRTM3	360356	14.9	39.76	34	0.94805	5.3	27.156	24	0.7342	0.8	26.509	30	0.55207	25.5	39.014	16	1	-3.9	19.761	27	0.33429	13.2	33.237	39	0.93714	-3.3	18.269	28	0.32521	5	20.223	39	0.75575	5.3	25.813	40	0.7765	0.8	30.484	31	0.56628	3.7	27.208	46	0.69242	2.2	20.842	36	0.6268
AOC2	360367	14.5	23.874	45	0.94228	6	25.328	41	0.76724	16.9	31.048	47	0.97004	-0.4	25.716	41	0.48994	9.8	31.253	38	0.88571	5.3	24.319	47	0.75	5.3	19.514	50	0.77364	5.4	18.301	46	0.77299	3.9	20.631	48	0.7149	6.1	24.04	44	0.80836	7.3	24.052	40	0.84263	11	27.876	55	0.94092
ESR2	360369	11.1	31.935	41	0.90476	8.3	34.303	36	0.83621	10.5	19.582	43	0.88445	11.7	20.565	43	0.91236	11.8	21.913	33	0.92429	14.7	27.645	52	0.95286	9.2	24.787	43	0.87679	6.6	20.05	33	0.83046	20.6	25.111	31	0.9957	8	27.831	34	0.86744	2	22.592	33	0.60515	12.5	22.918	38	0.95101
LOC90693	360379	254.1	72.258	32	1	251.9	75.125	53	1	58.2	30.438	40	1	85.3	38.667	33	1	156.3	47.38	47	1	149.3	53.121	52	1	169.5	68.282	47	1	171.9	71.433	52	1	51.9	35.663	51	1	63.8	39.458	39	1	213	70.804	27	1	146.7	57.033	44	1
BAGE4	360392	15.4	25.735	45	0.96104	3.7	27.758	47	0.67816	1.2	20.215	41	0.56919	7.7	29.623	55	0.8319	8.7	28.014	46	0.85571	6.1	18.864	47	0.77286	-0.2	16.938	57	0.50143	8.1	23.485	46	0.87356	10.8	26.842	47	0.90688	12.4	21.135	40	0.93804	9.2	26.006	47	0.89413	5.5	22.15	44	0.76945
YEATS4	360397	261.1	95.9	46	1	122.1	54.141	40	1	128.8	61.824	29	1	113.8	48.825	44	1	112.9	53.776	44	1	93.6	50.63	25	1	89.8	44.716	31	1	82.6	37.073	31	1	87.1	44.824	36	1	72.2	44.479	30	1	137.3	56.169	43	1	73.5	43.919	41	1
SLC13A5	360398	-1.6	34.787	42	0.43867	-1.3	24.352	31	0.45546	1	24.085	40	0.56205	-7.4	21.667	37	0.20115	-2.7	23.253	47	0.39286	2.6	30.177	36	0.65143	-3.4	15.698	36	0.32378	-1.3	25.548	44	0.43103	-0.3	23.702	28	0.48567	2.6	28.325	37	0.66571	4.1	31.364	37	0.71817	-2.5	25.233	38	0.37896
TRIM54	360400	-7.4	24.871	36	0.18326	1.5	23.716	29	0.57615	-2.8	21.474	33	0.3923	-10.7	17.637	37	0.08621	0.5	26.984	44	0.54286	-5.5	20.595	25	0.25143	3.1	21.249	25	0.68195	0.4	17.376	34	0.51724	-7.3	18.705	28	0.15903	5	25.318	31	0.78098	-8.9	12.113	25	0.12017	-3.1	21.438	27	0.33429
RBM21	360402	259.9	76.798	36	1	158.5	59.793	55	1	123.1	45.423	48	1	145.1	44.014	41	1	113.2	45.901	41	1	129.5	56.957	40	1	140.4	46.913	43	1	122.9	50.879	52	1	100.9	41.855	43	1	108.2	33.109	29	1	118.8	53.324	36	1	108.7	54.364	53	1
ZNF517	360438	28.4	35.439	39	1	29	43.474	37	1	24.2	26.91	38	0.99715	14.8	29.079	34	0.95546	14.6	23.462	40	0.96143	4	15.902	38	0.70429	18.8	30.683	22	0.99427	24.4	30.927	30	1	19.9	26.346	41	0.99427	5.1	25.826	47	0.7853	18.7	24.163	34	0.99285	25.1	40.186	44	1
RNF12	360450	5.2	35.285	51	0.74459	7.2	26.835	43	0.80603	-2.9	22.102	52	0.38802	5.9	27.536	47	0.78305	9.5	27.942	45	0.87714	9.7	31.446	56	0.86429	14.5	29.883	44	0.97564	3	27.054	40	0.66379	12.8	27.429	44	0.94269	4.7	21.226	48	0.76513	10.5	30.626	46	0.90987	4.3	20.253	52	0.71758
NFASC	360458	-1.3	21.557	40	0.45455	2	29.96	37	0.59483	7.9	29.866	48	0.83024	-4.8	18.865	37	0.29741	0.6	27.566	33	0.54571	-0.8	19.901	44	0.48429	4.1	23.806	42	0.72636	3.5	23.837	39	0.68678	-3.2	16.024	34	0.33811	-2.1	17.499	42	0.37608	-1.4	22.434	41	0.4392	0.8	20.642	47	0.54899
NDUFA12	360463	4252.3	926.126	35	1	2254	466.026	44	1	2025.9	478.38	29	1	1628.7	289.534	39	1	2013.7	406.987	36	1	1865.7	459.2	34	1	2213.7	340.838	40	1	1873.2	392.469	38	1	2345.7	384.898	37	1	1424.5	313.43	30	1	3012.4	697.437	37	1	2168.6	512.927	44	1
FLJ35220	360465	-2	19.525	34	0.41847	2	30.093	29	0.5977	11.2	27.407	39	0.90157	5.4	25.901	35	0.77443	-4.2	26.111	35	0.32286	11.5	33.864	35	0.91571	-1.4	24.92	48	0.44126	-4.6	15.334	36	0.27012	6.1	22.304	41	0.80946	3.3	25.631	46	0.69452	-2.3	16.603	27	0.37768	5	29.018	41	0.7536
GATA5	360475	-4.3	24.708	40	0.31457	-4.7	22.172	38	0.31466	-1.3	25.436	37	0.45792	-12.7	20.098	41	0.0431	-6.1	26.502	42	0.24	-4.3	21.504	45	0.29857	-5.4	21.508	45	0.23066	-1.9	14.346	22	0.41379	-4.4	21.726	46	0.28797	-7.5	17.712	46	0.14121	-11.5	21.293	46	0.06152	-2.8	19.312	43	0.36023
ALMS1	360487	40.6	32.598	52	1	38.6	53.25	33	1	35	35.378	42	1	66.3	45.219	31	1	24.6	33.443	45	1	46.1	40.157	34	1	28.3	33.798	29	1	36	32.375	37	1	52.9	34.653	27	1	21.6	24.885	30	1	39.3	30.413	32	1	28.8	30.209	43	1
KIAA0404	360491	161.1	77.594	38	1	107.5	31.599	36	1	140.3	36.959	25	1	134	43.508	37	1	135.8	77.178	49	1	105.2	49.631	42	1	73.1	44.939	30	1	74.1	28.408	43	1	97.2	40.12	39	1	100.7	51.412	40	1	99	42.426	37	1	82.5	40.662	33	1
LOC401072	360497	0.3	30.022	44	0.5267	11.3	28.696	34	0.90086	6.7	24.935	36	0.7903	8.6	27.554	39	0.85345	-0.5	22.68	43	0.50143	3.2	20.193	34	0.68286	7.1	22.133	43	0.83381	14	23.095	43	0.96121	6.9	19.307	35	0.84097	13	28.573	37	0.94669	6.9	23.411	40	0.82117	15.1	24.316	38	0.98127
IFNA21	360524	-7.1	15.427	35	0.19336	10.1	31.039	50	0.86782	7.3	24.185	38	0.81027	2.3	26.568	31	0.61494	10	26.409	44	0.88714	-3.5	20.716	42	0.33143	9.1	32.325	32	0.87679	10	23.192	42	0.91092	-5.7	20.769	37	0.22636	5	22.025	45	0.78098	2.8	23.497	48	0.64092	6.9	25.925	44	0.81412
PIGC	360544	465	108.715	44	1	411.4	86.888	36	1	224.9	61.898	28	1	281.7	87.111	42	1	148.1	51.109	43	1	176.2	49.702	42	1	238.7	70.95	34	1	254.1	78.114	29	1	205.2	67.806	39	1	215.3	59.985	35	1	198	45.963	35	1	181.1	77.822	28	1
SCRG1	360553	-1.7	31.401	43	0.43434	2.5	32.327	37	0.61638	3.5	26.241	35	0.66762	6.7	31.226	33	0.80029	-6.3	15.886	19	0.23429	0.8	23.275	39	0.56857	-4.2	17.353	28	0.27937	-0.6	23.456	38	0.46264	0.8	18.599	30	0.55587	-1.3	18.209	42	0.43516	-3.6	24.438	35	0.30901	-4	18.915	35	0.2781
HBA1	360554	6	27.19	47	0.76046	-0.5	19.548	39	0.48994	3.5	23.347	44	0.67047	10.5	28.747	50	0.89224	0.3	19.654	37	0.53286	13.5	26.548	46	0.94143	10.4	20.761	37	0.90544	4.2	18.95	43	0.72126	1.5	17.107	38	0.58739	6.5	18.833	44	0.81556	-1.2	21.08	46	0.44206	1.5	23.504	40	0.59366
ADAMTSL2	360561	6.7	32.113	37	0.79221	22.5	32.172	26	0.98851	11.8	35.694	38	0.9087	30.3	37.883	43	1	14.2	27.142	39	0.95857	21.8	39.21	33	0.99429	9.6	32.034	33	0.88968	10.3	19.248	34	0.91523	12.9	32.222	33	0.94556	14.8	29.507	31	0.96542	12.4	28.27	39	0.9485	19.8	34.92	42	0.99568
SOD2	360577	762.9	193.634	41	1	4511.8	912.073	52	1	396.3	86.83	42	1	9935.8	1847.84	48	1	494.9	126.952	44	1	6627.8	1058.78	48	1	435.2	127.604	35	1	3594.5	598.301	44	1	336.4	107.064	49	1	8167.2	1410.15	50	1	636.7	139.982	36	1	7465.7	1278.09	38	1
TXN2	360593	116.3	27.561	24	1	115.1	61.731	29	1	107.5	55.139	47	1	87.3	43.966	32	1	124	60.902	40	1	64.5	40.92	29	1	98.7	55.816	37	1	66.6	28.646	35	1	90.9	46.088	42	1	60.1	42.318	33	1	116	56.307	43	1	74.8	40.843	44	1
MGC4268	360598	259	88.395	43	1	260.8	94.197	39	1	277.7	97.243	51	1	355.4	121.936	40	1	189.8	69.076	40	1	250.2	74.769	50	1	149.6	53.309	33	1	157.2	51.238	44	1	222.1	76.471	39	1	225.7	101.429	45	1	235.6	71.776	38	1	234.1	68.371	27	1
ZSCAN2	360600	249.6	86.978	36	1	318.7	101.98	40	1	227.7	61.074	35	1	239.2	70.87	40	1	182	51.882	37	1	170.1	65.494	32	1	186	76.932	32	1	178	54.515	45	1	167.9	55.345	38	1	166.4	50.308	36	1	156.7	54.159	41	1	122.9	47.403	38	1
BPGM	360626	10.9	25.622	38	0.89899	21.1	22.92	26	0.98563	15.1	27.261	43	0.95292	51.7	36.135	43	1	8	26.172	40	0.83429	30.3	26.784	41	1	22.8	29.003	38	1	31.6	28.139	42	1	8.8	22.568	48	0.87822	42.3	25.83	41	1	9.4	24.7	34	0.89557	27	28.86	43	1
MPP1	360639	315.3	80.748	26	1	225	87.846	32	1	345.1	95.891	36	1	233.2	82.497	33	1	314.7	76.841	48	1	247	81.253	47	1	238.6	85.771	37	1	143.5	68.089	36	1	318.4	88.035	45	1	185.2	63.636	49	1	412.5	113.277	31	1	208	69.221	44	1
LHX3	360647	6.6	30.626	33	0.79221	3.9	20.387	22	0.68247	9.5	43.24	27	0.86876	-1.6	24.575	31	0.44109	6.5	21.639	33	0.78714	-2.3	25.359	29	0.42143	0.5	20.013	31	0.53725	4.2	22.498	29	0.72126	7.8	13.959	18	0.8596	-1.5	20.076	29	0.42507	4.4	28.722	30	0.72818	1.7	17.882	38	0.60231
MMD	360671	632.6	119.71	30	1	842.5	162.41	39	1	271.5	94.56	50	1	635.3	141.455	46	1	287.1	81.406	45	1	529.5	136.965	39	1	353	89.424	48	1	578.9	116.965	43	1	276.6	70.523	36	1	533.3	101.077	40	1	447.8	107.395	48	1	572	171.465	49	1
C1ORF141	360672	16.6	23.868	41	0.97114	23.3	25.046	48	0.99282	32.4	40.115	32	1	32.4	31.136	35	1	19.8	33.458	44	0.98857	21.1	33.929	39	0.98714	23.8	33.91	36	1	26.3	29.404	52	1	29.3	33.643	38	1	17.7	18.365	47	0.99424	9.8	20.566	46	0.90129	16.5	22.175	39	0.9928
TTC1	360678	347.8	99.323	36	1	311.6	88.583	38	1	303.3	100.738	39	1	278.8	74.413	22	1	269.7	85.317	43	1	241.7	83.939	32	1	251	59.733	26	1	216.8	51.831	23	1	290.9	93.264	38	1	259.1	78.812	32	1	320.4	112.039	39	1	252.1	79.52	34	1
PRPS2	360685	107.5	64.612	34	1	137.6	69.132	34	1	164.6	87.243	42	1	154.9	61.192	46	1	166.6	81.974	33	1	140.7	63.413	36	1	57.8	35.332	27	1	77.4	46.828	18	1	136.2	60.533	37	1	110.8	53.157	34	1	162.8	69.838	37	1	152	58.69	36	1
CCT8	360692	4399.8	977.865	35	1	3057.4	622.863	31	1	2796.3	547.835	43	1	2622.5	435.821	34	1	2648.5	484.121	39	1	2623	508.517	35	1	2183.5	677.406	46	1	2139.4	440.156	33	1	2153.4	316.723	29	1	2008	343.51	38	1	3686	757.828	45	1	2650.5	611.894	40	1
KCNJ4	360706	27.8	29.251	41	1	34	42.982	48	1	44.3	48.918	43	1	58.6	51.143	30	1	42.7	45.14	55	1	48.4	38.728	57	1	29.9	31.823	38	1	31.3	29.972	42	1	32.6	31.08	46	1	46.5	33.003	45	1	51.4	47.178	47	1	37.5	34.388	47	1
CDH26	360707	11.4	30.508	48	0.9062	0.9	25.003	33	0.5546	10.3	28.445	42	0.88445	7.5	26.408	43	0.82328	13.8	32.407	36	0.95429	7.5	27.239	24	0.81429	5.2	24.665	39	0.76361	4.3	27.446	55	0.7227	7.1	24.018	47	0.84814	6	24.992	42	0.80692	1.5	20.298	50	0.58512	10.2	24.044	38	0.92507
MGC10433	360711	733.8	210.105	39	1	529.5	135.826	36	1	596.2	152.577	42	1	584.5	142.461	42	1	433.1	105.114	37	1	497.9	108.138	23	1	371.5	91.873	34	1	360.3	77.77	32	1	399.4	114.137	38	1	427.1	93.787	45	1	388.2	95.214	32	1	332	45.508	26	1
RPS29	360719	627.8	129.311	42	1	427.1	98.614	31	1	832.7	194.95	36	1	364	84.7	40	1	893.4	229.834	47	1	492.5	124.758	45	1	425.8	134.862	42	1	277.9	85.265	46	1	705.7	149.527	36	1	260.7	56.218	39	1	1073.8	145.721	33	1	496.1	97.954	39	1
FAM47A	360722	1.4	20.692	33	0.57431	8.1	23.316	42	0.82902	5.9	24.396	41	0.75892	6.6	22.751	35	0.80029	-0.1	22.931	46	0.52	12.4	32.414	37	0.93	7	25.607	46	0.83238	3.7	20.622	37	0.69971	8.6	21.738	54	0.87536	-1.7	19.987	42	0.40202	12.7	25.09	37	0.94993	12.4	26.252	31	0.95101
IL13RA2	360731	-12.1	23.863	27	0.07504	-10.9	18.111	22	0.10489	-9.5	21.547	45	0.12839	-14.4	20.614	23	0.02874	-6.3	25.386	40	0.22857	-1	31.718	31	0.48	-4.5	24.182	37	0.27221	1.5	28.693	22	0.58333	-4.3	22.261	28	0.2937	-11.6	20.165	28	0.05331	-11.8	17.502	28	0.05579	-7.4	18.466	34	0.15274
OR51F1	360743	-0.2	24.455	47	0.50505	5.9	28.475	49	0.76293	11.3	36.788	38	0.90157	4.6	24.792	31	0.73132	0.3	22.046	40	0.52857	9.5	28.318	54	0.86429	0.8	21.066	51	0.56447	3.1	27.659	38	0.67385	4.9	23.022	41	0.75501	10.4	27.64	42	0.91354	-1.9	17.181	48	0.40057	4.4	19.676	41	0.7219
LTBP3	360753	362.6	101.313	36	1	318.2	98.898	47	1	408.9	109.721	46	1	316.5	106.636	45	1	287.8	91.812	47	1	174.5	64.612	35	1	326.7	82.531	51	1	211.1	81.094	45	1	295.3	100.662	47	1	200.4	66.141	46	1	219.3	82.089	51	1	130.6	63.063	53	1
ARHGDIB	360762	25416.7	3768.17	36	1	20764.2	3149.55	37	1	13644.1	2131.88	43	1	11445.6	1612.86	42	1	15204.8	2940.62	45	1	12566.3	2145.24	42	1	16738.9	3206.22	38	1	15956.1	3044.31	39	1	12227.1	2199.17	40	1	8936.9	1290.06	53	1	15599.7	2594.86	46	1	12727.1	1680.9	40	1
CYB561D2	360768	275	82.877	33	1	210.7	64.124	38	1	121	58.451	38	1	144.7	44.057	39	1	102.2	68.657	33	1	90.4	48.886	29	1	173.1	70.819	40	1	172.8	71.174	26	1	90.6	37.151	39	1	118.7	42.64	30	1	66.8	25.929	29	1	106.6	54.855	43	1
SEPHS1	380019	178.3	47.257	40	1	130.5	45.306	38	1	211.5	64.966	35	1	127.8	43.251	44	1	188.9	60.459	46	1	158.2	60.665	48	1	91.6	28.685	37	1	61.8	35.027	45	1	143.6	40.029	39	1	93.1	46.07	42	1	272.1	79.221	40	1	142.3	61.142	36	1
MAGED2	380025	115.2	53.034	32	1	128.5	39.373	40	1	76.1	39.721	35	1	91.8	45.605	34	1	78.6	40.064	50	1	92.9	39.476	31	1	86	52.851	38	1	122.6	53.092	44	1	59.3	37.983	31	1	72.1	32.673	28	1	85.4	48.143	30	1	103.8	37.462	34	1
DUSP8	380026	97.6	55.578	54	1	120.6	56.59	44	1	32.4	30.268	46	1	52.8	36.555	48	1	33.2	38.451	32	1	55.7	37.527	44	1	69.7	32.36	46	1	82.7	34.83	44	1	10.8	24.532	43	0.90688	32.5	29.859	42	1	39.6	34.244	39	1	52.9	43.147	51	1
C9ORF132	380041	68.1	41.394	47	1	34.3	27.522	31	1	46.5	40.436	45	1	49	47.827	50	1	52.6	47.194	40	1	24.6	35.599	48	1	49.3	33.42	53	1	27.7	28.355	39	1	35	38.097	47	1	27.5	35.083	37	1	25.3	23.933	42	1	12.1	20.662	37	0.94957
RNF34	380068	1442.5	304.378	45	1	1286.8	242.335	41	1	1299.8	240.427	40	1	1330.9	274.637	55	1	1149.1	251.76	50	1	1180.9	164.83	39	1	906.5	176.957	37	1	944.6	194.654	40	1	969.1	152.89	43	1	1025.7	247.112	42	1	1232.9	263.033	41	1	987.9	302.507	39	1
ACY3	380072	1.6	28.829	36	0.5873	17.9	27.621	39	0.96552	25.3	37.717	50	0.99857	9	24.115	33	0.86207	20.3	28.593	38	0.99	27.6	40.253	40	1	15.3	22.05	35	0.98567	17.9	32.038	45	0.98994	17.6	39.301	39	0.9914	17.7	21.576	38	0.99424	16.8	28.806	39	0.98426	19	24.363	33	0.99568
TRIM39	380075	-0.1	22.78	41	0.50794	3.1	35.13	42	0.64368	-4.1	13.913	44	0.33952	11.7	24.614	34	0.91236	-1.7	17.666	42	0.43714	0.8	25.851	44	0.56429	2.5	24.428	45	0.65759	0	26.236	37	0.48994	0.7	19.544	38	0.54155	8.2	23.051	39	0.87032	6.2	20.298	43	0.80258	1.5	21.476	41	0.59366
TMEM128	380079	31.6	39.625	41	1	56	57.365	28	1	15.1	24.691	31	0.95292	33.5	39.173	44	1	25.6	31.493	29	1	21.5	36.538	32	0.99143	26.3	34.706	37	1	29.3	36.327	37	1	16.8	21.639	39	0.98854	22.9	18.949	34	1	15.3	32.714	40	0.96996	12.9	21.593	41	0.95533
KLK3	380088	42.4	47.554	50	1	32.2	36.641	41	1	22.4	32.789	47	0.99572	20.6	27.69	35	0.98994	16	21.069	36	0.97429	11.5	22.155	41	0.91571	15.1	24.302	42	0.98138	21.5	33.86	32	0.99856	15.4	25.191	53	0.97564	11.3	17.476	39	0.93084	22.2	33.104	59	1	16.7	25.837	40	0.9928
AMFR	380095	41.6	32.775	37	1	42.9	31.064	47	1	84.4	44.528	39	1	60.4	37.522	41	1	75.9	38.062	37	1	51.9	35.961	35	1	25.3	30.334	31	1	30.8	30.124	41	1	46.7	34.798	49	1	42.3	32.307	44	1	73.9	40.1	40	1	47.6	34.619	49	1
ARL6IP5	380100	4907.8	975.049	34	1	5012.9	1151.42	36	1	3417.4	550.943	31	1	4592.7	840.676	29	1	3998.6	830.545	42	1	4092.3	869.035	33	1	3560.5	900.469	26	1	3560.3	925.488	29	1	2663.4	538.322	42	1	3367	782.773	38	1	4276	762.638	39	1	3664.1	744.203	41	1
DNMT3A	380112	28.9	41.767	32	1	17.2	29.536	19	0.96408	14.4	30.265	41	0.94151	22.3	29.873	37	0.99856	15.2	24.901	36	0.97	18.6	19.82	30	0.97857	10.2	19.365	40	0.90258	27.9	34.226	30	1	13.3	26.825	52	0.95415	6.7	20.399	35	0.82565	18.5	21.947	44	0.99285	18.6	27.151	32	0.99424
NARG2	380113	38.6	43.716	41	1	22.1	28.957	32	0.98563	35.8	29.916	39	1	48.3	30.75	37	1	31.5	33.923	48	1	19.5	23.341	42	0.98143	11.2	22.452	42	0.92837	16.2	24.162	45	0.98132	29.6	24.76	40	1	20.6	29.697	39	1	26.6	26.812	50	1	27.6	32.934	46	1
KIAA0773	380131	80.2	43.584	49	1	52.6	29.345	30	1	31.3	28.892	33	1	30	27.865	62	1	26.4	36.181	53	1	27.8	26.809	32	1	44.2	32.409	51	1	40.2	28.416	47	1	17.5	20.56	46	0.98997	16	29.755	39	0.98271	30.8	39.007	46	1	30.8	35.788	42	1
DEFB127	380132	6	34.8	46	0.7619	-2.7	20.472	45	0.38506	11	30.551	47	0.89301	3.9	18.94	55	0.69684	9.3	28.918	39	0.87429	7.4	23.69	51	0.80857	12.4	31.045	38	0.95129	-2.1	22.123	38	0.40517	6.5	27.116	50	0.82235	-2.7	22.571	41	0.34726	1.6	20.209	38	0.58941	-0.3	23.723	41	0.49712
NURIT	380138	17.4	28.115	25	0.97691	7.9	31.767	43	0.82471	11.5	33.28	42	0.90157	16	32.399	30	0.95977	7.4	21.974	38	0.81857	7.3	29.257	34	0.80714	0.9	18.697	39	0.56734	11.2	29.585	36	0.92672	10.5	25.827	37	0.90688	15.6	28.688	45	0.97839	6.6	22.637	41	0.81116	7.9	22.353	34	0.84582
KCNC4	380152	26.3	31.137	44	1	25.3	43.311	55	0.99569	25.3	34.928	42	0.99857	30.3	33.416	37	1	26.1	32.796	43	1	19	25.117	33	0.98	20.7	25.656	39	0.9957	14.4	24.203	31	0.96552	18.6	26.439	39	0.99284	18.4	28.09	55	0.99568	31.8	34.932	45	1	21.7	26.041	44	1
CYR61	380162	2764.7	574.647	28	1	3302.4	792.663	30	1	3773.5	690.209	36	1	4478.3	410.478	30	1	4702.2	1138.65	42	1	5144.1	1143.64	41	1	1895.4	432.787	44	1	2452.5	532.954	35	1	2670.4	440.746	51	1	3064.6	610.208	42	1	4492.5	994.324	32	1	4566.3	802.684	27	1
BMPR1B	380176	-3.3	26.781	32	0.36219	-3.2	26.945	44	0.37356	-4.5	27.177	38	0.3224	11.6	37.544	27	0.91092	-8.5	18.177	40	0.13143	1.9	30.894	40	0.62	-7	23.816	34	0.16046	-4.2	18.318	26	0.29023	9.9	31.976	45	0.90258	-1.7	23.637	32	0.40202	0.2	21.447	28	0.5093	3.6	21.617	40	0.69308
ANKRD20A3	380181	32	34.756	41	1	23	28.957	22	0.98994	23.6	27.851	40	0.99715	1.6	26.37	46	0.5819	27.4	29.609	39	1	32.8	36.869	31	1	21.5	27.097	33	0.99857	8.1	19.394	53	0.87356	8.2	18.234	45	0.86533	8.3	22.973	37	0.87176	30.2	31.107	38	1	10.9	25.114	38	0.94092
KRTHA6	380184	19.5	28.174	49	0.98268	26	31.843	54	0.99856	20.3	22.728	43	0.99144	26.9	36.008	53	1	22.6	29.313	39	0.99714	13.9	27.018	46	0.94429	16.4	24.258	42	0.98567	19.2	24.97	61	0.99713	13.2	25.948	53	0.95415	15.8	27.572	49	0.97983	13.2	22.095	49	0.95279	10.3	22.716	46	0.92651
DGKB	380189	-1.5	27.092	44	0.45022	-9.1	20.755	38	0.16523	-11.8	15.78	37	0.07133	-11.6	23.23	31	0.06178	-1.9	21.137	35	0.42429	-5.8	23.899	35	0.24143	-2.6	23.477	44	0.37106	0.3	16.661	34	0.50575	-4.2	18.406	31	0.29799	-8.3	15.883	40	0.1268	-11.6	16.523	42	0.05722	-2.5	18.364	40	0.37752
KIAA1429	380201	348.1	111.724	47	1	282.8	71.174	43	1	324	87.714	39	1	304.3	93.45	41	1	268.7	67.079	22	1	253.7	61.025	36	1	217.9	67.869	50	1	193.4	58.757	45	1	303.4	77.1	37	1	292.2	90.087	44	1	302.9	102.42	51	1	262.6	84.918	41	1
ZNF331	380204	66.9	49.925	46	1	46.2	47.514	45	1	47	46.274	47	1	18.6	25.746	24	0.97989	34.2	36.503	40	1	30.6	31.216	32	1	43	44.944	37	1	13.8	17.062	37	0.95833	29.4	26.423	28	1	17.9	26.388	42	0.99424	39.2	39.559	43	1	21.8	30.658	41	1
NOL7	380215	4280.7	1044.13	30	1	4930.6	1155.04	29	1	3919.9	617.542	43	1	5260.6	1010.76	34	1	4007.6	823.913	46	1	4299.5	966.966	40	1	3733.7	760.87	31	1	3902.3	614.943	28	1	2840.6	435.134	31	1	3775	740.397	41	1	3379.8	747.885	34	1	3748.2	840.05	37	1
PCDH7	380240	35.4	37.395	44	1	35.6	39.094	53	1	27.1	32.276	46	1	32.1	39.078	64	1	20.7	26.859	41	0.99	23	28.756	54	1	18.7	24.162	45	0.99427	23.1	28.68	52	1	20.7	26.011	41	0.9957	28.8	37.587	42	1	19.7	26.465	40	0.99571	15.6	25.749	56	0.98703
BA9F11.1	380241	-1.6	24.005	46	0.44012	9.7	30.733	41	0.85632	6.5	24.939	39	0.78174	7.4	22.097	50	0.82184	1.8	22.761	42	0.59857	13.6	33.628	44	0.94143	1.7	22.695	37	0.61891	-1.4	16.804	49	0.42529	10.9	26.825	40	0.90831	-5.7	17.294	40	0.20749	7.8	25.263	42	0.85694	2.5	19.564	36	0.63833
GPR152	380270	18.9	36.553	45	0.98124	1.5	23.115	45	0.57471	-2.7	17.398	47	0.39658	5.3	18.323	38	0.76293	3.5	20.07	36	0.68143	5	22.898	50	0.74143	6.6	25.872	47	0.81519	5.4	27.404	46	0.77299	19.3	34.57	36	0.99427	3.6	22.758	47	0.70893	15.1	19.453	45	0.96853	3.3	20.206	53	0.67435
PSMD5	380273	289.9	54.221	35	1	254.4	64.133	32	1	243.7	49.758	51	1	225.8	62.008	52	1	255.1	75.691	39	1	212	57.326	38	1	221.8	62.462	37	1	232.3	58.779	54	1	229.9	78.516	48	1	181	56.308	59	1	234	57.991	53	1	187.2	52.285	48	1
LUC7L	380279	419.5	122.077	40	1	434.3	119.405	45	1	369.9	97.222	43	1	463	115.972	33	1	277.4	69.137	40	1	354	60.798	29	1	312.4	84.105	45	1	291.3	86.656	38	1	259.2	106.091	43	1	279.8	84.205	28	1	268.8	66.837	33	1	257.2	92.463	31	1
C14ORF130	380280	74.7	36.091	34	1	55.3	34.42	32	1	67.4	39.905	48	1	75.9	35.601	45	1	69.3	42.665	43	1	61	47.651	36	1	34	26.686	26	1	32.6	24.646	29	1	70.3	28.683	34	1	53.8	43.561	33	1	94.5	47.954	45	1	67.9	44.375	35	1
ERN1	380291	4.6	24.492	36	0.72294	17.7	32.21	51	0.96552	6.9	29.107	44	0.79458	7.7	27.842	43	0.83477	30.8	56.355	35	1	10.3	36.498	47	0.88143	9.7	23.741	52	0.89255	3.5	22.098	45	0.68678	4.9	20.218	52	0.75645	3.7	21.686	43	0.71758	16.6	27.596	62	0.98283	9.3	27.651	41	0.90058
ACTR3	380307	3399.8	956.925	51	1	2672.9	809.667	49	1	1391	369.458	39	1	1828	425.893	40	1	1365.2	326.386	46	1	2049.9	599.725	49	1	1453.2	372.604	45	1	1671.3	468.808	51	1	1034.4	263.208	45	1	1277.6	341.215	47	1	1838.5	437.11	41	1	1693.7	478.58	35	1
TXNDC14	380315	1221.5	321.35	51	1	1073.3	250.558	49	1	1018.6	258.558	39	1	1153.5	231.484	45	1	745.9	262.822	41	1	935.6	197.377	37	1	773.2	221.917	39	1	727.4	190.549	32	1	984.7	188.104	37	1	927.2	194.474	38	1	1001.1	191.074	36	1	966.3	284.031	39	1
KCNG1	380327	16.7	28.714	48	0.97258	30.1	34.972	38	1	24	36.827	38	0.99715	19.1	24.872	36	0.98276	23.2	33.075	36	1	21	26.971	36	0.98571	11.5	21.123	37	0.93553	19	23.903	50	0.99713	17.9	25.718	52	0.99284	19	25.749	45	0.99856	16.6	21.15	39	0.98283	17.3	27.11	36	0.99424
KRT6C	380332	39.5	41.387	35	1	35.2	39.774	42	1	25.8	31.391	54	0.99857	37.9	34.961	52	1	30.4	30.344	53	1	28.7	32.803	57	1	41.3	41.836	42	1	38.9	33.998	57	1	28.9	31.877	49	1	26.3	27.489	48	1	27.1	26.478	50	1	26.6	27.193	50	1
MRPS2	380338	270.4	64.231	43	1	270.9	63.337	29	1	289.7	83.782	41	1	256.3	71.597	53	1	254.4	72.135	37	1	296.5	78.111	46	1	204.6	71.626	38	1	219.1	79.734	35	1	235.7	52.969	25	1	221.8	90.383	30	1	247.7	93.584	35	1	244.2	71.409	43	1
FGF18	380348	44.6	43.973	32	1	38.6	32.799	36	1	41.8	32.822	38	1	29.3	30.45	30	1	37.3	24.375	42	1	34	31.499	32	1	34.2	29.991	39	1	53.1	32.691	36	1	39.3	25.849	36	1	36.9	28.108	25	1	26.6	23.906	29	1	28.7	27.152	26	1
SERPINE2	380349	1792.7	408.658	38	1	1849.6	282.787	25	1	3039	577.678	39	1	4306.1	600.518	28	1	2089.9	407.34	40	1	2696.3	411.12	32	1	1125.8	229.935	31	1	1376	271.945	32	1	2226.5	356.247	36	1	3056	577.786	36	1	2419.3	338.789	27	1	2340.4	426.479	42	1
CKMT2	380358	4.2	29.81	37	0.7114	-1.5	22.835	42	0.44684	9.4	29.55	47	0.86448	-5.5	20.678	39	0.26724	1.5	27.96	47	0.58143	-3.2	24.518	34	0.34857	-1.9	19.176	48	0.41261	-1.5	22.086	34	0.42098	3.6	27.756	35	0.70057	-5.3	21.016	43	0.22478	0.9	23.218	38	0.5465	-0.9	15.744	22	0.4683
CUTL1	380360	32.5	31.464	45	1	39.8	31.858	31	1	31.9	27.898	37	1	40	36.854	40	1	30.7	31.076	46	1	31.5	28.469	37	1	29.2	39.388	42	1	35.5	34.807	31	1	22.6	27.472	27	1	30	32.267	33	1	23.1	20.975	29	1	24.7	32.484	43	1
HPS6	380368	1554.3	318.906	45	1	1697.8	326.425	46	1	1498.9	309.391	39	1	1741.8	310.144	40	1	1368.7	279.398	46	1	1470.1	350.584	38	1	1265.9	284.207	48	1	1288.3	200.983	55	1	1028.3	201.228	40	1	1314.1	338.682	58	1	1259.1	223.529	50	1	1186.5	305.111	28	1
OR6C68	380369	-5.4	20.643	32	0.26263	10.8	30.37	29	0.88362	12.4	32.577	42	0.92011	0.5	14.99	36	0.5431	9.2	36.743	29	0.86714	-12.4	12.404	25	0.06286	3.2	19.982	33	0.68911	6.3	22.466	37	0.81753	4.2	22.216	30	0.73066	2.6	26.161	28	0.66571	-3	16.943	31	0.33906	7.6	27.95	34	0.83141
NME4	380372	4435.6	790.497	44	1	3913.7	441.863	29	1	3714.3	706.17	41	1	3123.2	497.795	42	1	4490.7	775.514	43	1	3887.5	652.464	42	1	3223.3	615.349	49	1	2979.7	484.045	39	1	2679.9	500.329	40	1	2163.8	378.444	37	1	4074	649.352	59	1	3200	556.931	47	1
SLC25A24	380376	161.1	58.454	44	1	357.9	93.067	49	1	168.8	58.354	39	1	202.5	56.557	43	1	115	46.752	41	1	200	50.52	45	1	149.6	47.666	51	1	281.2	88.905	47	1	99.7	37.036	44	1	152.7	57.354	41	1	177.9	49.98	49	1	155.2	67.876	53	1
ASB17	380382	14.3	31.574	39	0.94228	14.1	22.71	36	0.93534	15.8	19.577	39	0.95863	21.9	21.599	42	0.99569	21	32.558	34	0.99143	14.5	31.458	47	0.95143	4.6	18.426	36	0.73926	12.8	18.889	42	0.9454	11.9	20.478	35	0.9255	13.3	20.854	40	0.94669	19.4	29.171	40	0.99428	7.1	15.982	42	0.82133
TRIM6	380386	120.2	32.513	33	1	51.7	39.665	52	1	87.2	46.857	40	1	37.4	31.924	50	1	108	35.759	41	1	56.5	49.866	48	1	59.8	27.584	40	1	41	30.552	43	1	64.6	42.408	36	1	23.9	27.183	39	1	122.2	41.782	47	1	37.2	28.515	45	1
PECI	380397	8.1	28.609	51	0.83694	5.7	25.291	37	0.75287	7.8	22.163	41	0.82596	4	23.471	38	0.70402	0.8	23.405	43	0.55143	13.7	32.107	46	0.94429	3.1	21.271	40	0.68195	12.2	29.557	43	0.93822	-2.5	16.902	44	0.37679	13.4	24.749	54	0.94813	9.9	28.337	43	0.90129	6.7	21.091	32	0.80259
PDK4	380400	9.3	33.681	38	0.87157	-5.4	23.37	36	0.29023	16.3	34.183	43	0.96434	-2.9	16.161	39	0.37213	17.7	25.247	37	0.98	-1.6	26.808	45	0.45	-6.2	13.965	43	0.18768	-4.3	19.697	45	0.28448	18.9	26.393	31	0.99427	-0.8	21.425	46	0.4683	58.2	29.89	38	1	-3.2	21.221	36	0.33285
ADCY1	380424	-1.4	20.22	44	0.45455	6.8	24.785	50	0.78736	11.2	23.138	44	0.90157	12.7	32.724	36	0.92672	10	24.821	48	0.88714	3	19.548	46	0.67857	6.1	21.325	44	0.79226	3.1	19.236	49	0.66954	2	23.008	48	0.62034	0.7	21.966	39	0.56196	2	16.174	49	0.60372	3.3	19.105	30	0.67435
TACR1	380433	4.9	31.768	33	0.7316	2	22.099	38	0.5977	-4.2	27.28	36	0.33524	8.5	29.608	41	0.84914	6.7	25.721	39	0.8	0.4	26.164	30	0.55	4.3	25.903	43	0.72779	3.8	19.845	49	0.7069	-1.5	21.159	38	0.43123	-3.3	18.689	35	0.32565	-1.5	26.576	30	0.42918	5.2	23.77	51	0.75648
PHKG2	380438	77.5	54.977	51	1	98.9	54.511	32	1	88	49.27	39	1	101	60.348	44	1	73.1	44.717	47	1	64.5	32.773	46	1	61.7	48.638	39	1	68.2	44.722	43	1	77.8	54.168	48	1	57.8	29.617	37	1	59.1	51.804	35	1	52.9	35.825	49	1
ABCC11	380441	20.9	33.238	47	0.98846	21.8	31.637	47	0.98563	14.5	23.982	34	0.94437	15.1	32.076	52	0.95546	17.6	30.885	43	0.98	26.1	35.408	40	1	8.6	19.133	52	0.86533	24.8	34.385	52	1	15.6	33.666	32	0.97564	12.9	23.513	40	0.9438	12.2	27.82	43	0.94134	6.4	20.996	43	0.79251
SH2D4B	380446	12.8	25.875	33	0.92641	6.1	24.524	32	0.77299	9.4	27.816	39	0.86591	13.7	31.776	47	0.93822	8.8	28.231	39	0.85571	13.3	30.187	39	0.94	20.2	28.534	33	0.9957	7.8	22.661	30	0.87069	14.5	22.479	44	0.96991	15.7	27.023	38	0.97839	8.5	14.034	33	0.87411	9.6	22.378	34	0.9121
CNIH	380468	808.5	220.738	45	1	852.8	161.033	28	1	707.5	146.394	38	1	758.6	189.031	38	1	549.2	88.928	39	1	764.8	150.207	37	1	558.9	142.719	39	1	611.1	156.93	35	1	654.1	149.738	40	1	607.5	145.513	32	1	832.1	145.086	45	1	708.9	204.087	33	1
MGC39900	380471	17.4	31.234	40	0.97691	21.8	26.112	36	0.98563	13.4	24.896	59	0.92725	10.7	26.551	30	0.89368	10.8	26.979	45	0.90286	6.5	22.375	36	0.78	14.6	28.498	42	0.97564	23.6	32.267	52	1	11.7	26.511	52	0.92264	12.8	27.965	40	0.94092	16.1	28.734	51	0.97711	13.9	21.828	41	0.96542
LOC201725	380477	31.1	31.595	44	1	21.7	25.016	36	0.98563	96.6	58.436	41	1	128.9	64.195	55	1	58.7	31.115	46	1	78.3	56.667	45	1	4.8	20.803	33	0.74642	12.4	21.781	43	0.94109	73.7	25.99	33	1	78.6	35.194	30	1	72.1	45.29	36	1	57.9	36.786	43	1
CASC5	380482	16.6	32.257	46	0.97114	17.8	28.811	39	0.96552	69.4	39.654	46	1	35	26.798	43	1	25.5	26.833	39	1	15.1	23.233	37	0.95714	12.4	22.859	45	0.95129	6.6	29.005	42	0.82902	55.6	30.593	43	1	16.7	25.23	33	0.98991	32.1	26.442	30	1	12.1	24.988	54	0.94957
LOC285016	380487	17.2	37.635	37	0.97547	71.4	46.198	43	1	20.1	31.742	53	0.99001	54.6	31.108	45	1	15.3	28.535	40	0.97	52.3	50.442	48	1	20.5	26.079	44	0.9957	52.4	36.362	46	1	8.9	21.128	42	0.87966	36.5	35.56	54	1	19.2	38.27	41	0.99285	41.7	33.774	68	1
ARPP-21	380491	12.7	39.865	45	0.92641	15.7	33.531	50	0.95546	8.3	27.957	35	0.83738	15.7	25.196	41	0.9569	7.5	23.738	44	0.82	23.5	31.311	46	1	2	24.245	47	0.6361	9.3	24.812	42	0.89943	3.7	22.221	42	0.70344	11	31.391	46	0.92651	3.7	18.801	41	0.69671	9.4	21.327	47	0.90778
GHITM	380504	4659.5	763.592	44	1	3674.6	853.847	37	1	3135.9	713.757	37	1	3212.9	574.749	26	1	3040.8	733.765	47	1	2795.1	622.919	46	1	3183.8	431.766	52	1	3074.1	658.902	43	1	2776.9	576.559	35	1	2589.9	634.96	48	1	3476.4	787.706	33	1	2883.1	517.388	41	1
MGAT4C	380520	9	20.572	37	0.86147	60	43.391	38	1	7.1	27.978	40	0.80171	15.3	27.765	38	0.95546	3	16.479	54	0.65571	44.9	40.107	36	1	2.9	12.494	28	0.67192	27.5	22.378	30	1	-4.6	19.458	40	0.28224	10.1	27.522	37	0.90778	10.4	20.382	45	0.90701	42.1	29.264	38	1
MTX3	380523	135.6	50.419	36	1	92.9	38.069	33	1	76.5	31.647	39	1	76.6	31.343	25	1	94.1	36.014	25	1	97.3	28.083	39	1	73.2	32.176	24	1	78.5	39.186	38	1	64.1	28.514	39	1	55.2	32.574	33	1	148.1	51.368	26	1	139.8	48.622	33	1
STEAP4	380524	-13.1	17.989	37	0.05339	0.7	38.349	35	0.54598	0.7	21.963	45	0.53495	-1.1	20.527	39	0.45833	-4.6	18.654	32	0.29857	1.5	28.485	31	0.60286	-1.8	20.42	29	0.41834	-7.9	19.99	34	0.14368	-3.1	21.774	38	0.34527	-7.2	17.82	29	0.15562	-3.4	22.824	44	0.31617	0.6	25.25	44	0.54323
ERAL1	380537	753.8	147.394	48	1	560.7	146.288	49	1	538.1	100.012	52	1	551.4	125.409	39	1	448.1	113.97	41	1	491.7	81.844	52	1	419.1	100.921	52	1	404.4	85.696	49	1	448.3	86.588	39	1	437	73.727	32	1	565.2	122.234	40	1	436.4	110.842	47	1
CDH5	380538	9332.4	2255.48	25	1	8991.1	1670.28	44	1	8166.7	1732.58	49	1	7299	1369.71	50	1	8570.9	1576.33	42	1	7237.5	1033.03	39	1	6971.2	1445.41	41	1	6837	1203.32	36	1	7357.9	1450.98	36	1	5769.5	883.501	48	1	8611.8	1701.93	30	1	6781.5	1177.12	46	1
SPAG9	380541	301.5	78.706	33	1	500.6	121.432	38	1	250.2	79.447	49	1	524.1	110.014	45	1	248.9	65.063	37	1	495.6	144.414	34	1	172	54.162	32	1	398.1	118.08	32	1	237.8	86.5	42	1	406.7	124.726	46	1	371.7	86.526	35	1	499.5	143.567	51	1
CHSY1	380543	1606.1	334.763	52	1	1054	200.409	47	1	949	260.298	41	1	956.8	209.526	36	1	990.4	242.434	51	1	903.3	184.323	53	1	753.2	142.198	41	1	687	175.128	33	1	805.5	179.408	41	1	671.9	153.753	34	1	1194.3	270.87	46	1	815.2	201.568	47	1
FOXR2	380546	16.2	30.142	42	0.96825	16.9	27.036	41	0.96264	16.7	29.775	50	0.97004	12.6	22.171	33	0.92098	20.3	25.81	33	0.99	22.4	33.736	42	0.99714	12	29.09	46	0.94269	7.4	24.441	42	0.86063	6.5	20.939	45	0.82235	5.9	15.187	46	0.80259	5.8	21.548	36	0.7897	15.7	24.717	40	0.98703
C10ORF92	380553	11.9	38.054	36	0.91198	36	36.903	33	1	36.6	38.641	39	1	24.6	23.592	27	1	38.7	47.043	46	1	16.2	33.688	34	0.96429	24	35.167	48	1	17.2	33.815	36	0.98851	9	20.043	35	0.87966	15.1	27.838	37	0.97118	20.7	38.857	39	0.99714	18.4	35.874	34	0.99424
TBC1D14	380561	351.7	71.75	44	1	319	83.178	51	1	366.1	79.289	43	1	361.9	91.665	48	1	328.6	70.928	45	1	325.9	70.013	50	1	231.3	72.499	58	1	219.4	60.883	56	1	360.9	89.022	38	1	282.4	88.646	49	1	417.6	94.358	62	1	356.5	99.711	47	1
SCLY	380563	39.2	46.991	53	1	33.2	33.628	57	1	33.6	32.484	22	1	29.9	30.338	56	1	27.1	32.637	48	1	18.8	32.807	48	0.97857	29.8	32.084	49	1	23.6	33.23	35	1	26.7	25.291	43	1	22.5	25.604	41	1	26.8	29.435	65	1	14.5	24.522	35	0.97262
C17ORF41	380575	0.6	28.901	40	0.53247	-1	24.764	39	0.4727	0.8	23.056	44	0.55207	-3.6	21.064	45	0.34483	1.6	23.741	35	0.58857	1.1	25.102	49	0.57857	-3.7	21.078	62	0.31089	6.7	23.653	38	0.83477	6.4	20.499	39	0.82092	3.2	26.97	38	0.6902	7.7	22.742	48	0.85265	1	19.388	58	0.56052
MID2	380593	-7.5	23.445	30	0.18038	5.1	28.061	33	0.72414	0.5	22.317	43	0.52782	7.3	30.322	36	0.81609	4.6	30.431	37	0.72286	-6.2	28.708	29	0.22714	-3.2	17.215	35	0.33095	8.9	26.593	32	0.88506	-7.3	17.706	35	0.15903	13.9	32.091	36	0.95677	2.6	27.672	37	0.63662	9.5	28.173	34	0.90778
SORBS1	380600	8	38.788	39	0.83405	-1.1	23.776	50	0.46552	8.2	35.157	40	0.83595	-4.2	22.774	44	0.33046	0.3	28.142	38	0.53143	3.2	23.638	41	0.68286	7.9	29.02	51	0.84957	-2.9	21.673	39	0.36494	-3.4	25.009	45	0.33095	2.1	22.151	44	0.63401	4.2	27.01	54	0.72246	-2.8	18.29	36	0.36023
PRDM8	380608	164.9	59.13	43	1	147.6	62.059	39	1	26.7	36.803	40	0.99857	77.5	32.925	45	1	15.5	25.307	42	0.97	49.9	38.851	31	1	55.4	31.769	39	1	88	43.52	48	1	14.2	18.999	44	0.96848	58.6	33.786	31	1	15.1	25.161	28	0.96853	43.7	30.289	33	1
KCNH2	380619	7.2	31.117	29	0.80375	-5.9	24.996	25	0.26293	-3.6	20.022	28	0.35378	1	24.06	26	0.55747	10.7	24.395	27	0.90286	-6	22.46	24	0.23571	-1.4	24.249	18	0.43696	-1	22.26	46	0.44253	-1.6	23.186	28	0.4255	-2.9	21.887	28	0.33573	5.2	20.665	41	0.76681	3.2	26.764	30	0.66571
DMPK	380672	23.4	30.341	35	0.99567	32.6	31.103	33	1	38.2	41.915	32	1	28.4	29.02	31	1	16	37.906	43	0.97429	26.3	31.893	33	1	29	31.653	37	1	19.6	23.63	39	0.99713	21.6	22.884	48	0.99713	21.2	34.217	32	1	25.5	30.965	36	1	10.9	23.298	37	0.94092
RNF148	380674	30.3	44.853	36	1	13.6	27.997	35	0.93247	24.5	21.696	32	0.99715	31.8	26.69	33	1	22.4	26.507	46	0.99429	24.5	22.095	35	1	9.3	22.815	35	0.87966	24.3	30.854	40	1	23	19.8	25	1	36.9	26.015	31	1	19	29.396	26	0.99285	32.3	30.605	36	1
JUND	380682	6059	1279.17	56	1	5406.5	979.554	54	1	4268.2	748.46	40	1	4985.5	859.612	44	1	3985.6	627.666	44	1	5181.3	940.087	48	1	3712	706.877	60	1	4410.5	719.749	39	1	3546.6	597.557	40	1	3693.2	806.235	59	1	4770.7	833.673	45	1	4948.4	679.079	51	1
NOSIP	380685	2399.5	495.699	58	1	2001.7	440.325	50	1	1867.4	408.569	48	1	1797	308.286	52	1	1539.3	271.801	53	1	1454.6	283.823	44	1	1635.5	310.472	39	1	1525.2	319.445	51	1	1191.5	251.069	48	1	1248.3	308.859	38	1	1238.6	206.828	51	1	1189	267.151	52	1
RPS6KA2	380687	82.8	40.539	44	1	114.9	62.575	41	1	52.8	31.767	44	1	61.3	44.348	38	1	50.6	35.912	44	1	50.7	33.421	40	1	63.6	39.137	27	1	97	52.372	34	1	32.3	33.944	26	1	64.4	46.201	30	1	43.5	18.616	29	1	62.4	34.102	25	1
OR13C4	380703	0.2	29.816	34	0.52092	0.4	31.463	27	0.53736	-4.6	20.706	45	0.32097	-4.8	14.579	34	0.30316	-2.4	19.905	36	0.40429	-12.2	19.214	29	0.06286	-5.8	17.73	35	0.2063	2.5	21.222	47	0.63362	0.2	25.37	27	0.51862	-4.7	19.855	39	0.25793	-1.6	18.449	39	0.42489	-6.3	19.182	34	0.19452
TUBA1	380731	20	20.867	34	0.98701	8.5	20.918	26	0.83908	30.8	35.165	33	1	10	31.261	30	0.88075	27.6	31.918	36	1	24.1	40.241	29	1	25.9	28.424	38	1	23.3	34.432	40	1	13.5	24.466	52	0.96132	11.6	26.176	42	0.9366	36.3	37.546	40	1	10.8	20.82	38	0.94092
C4ORF9	380736	294.2	75.638	38	1	289.4	68.984	43	1	300	86.244	39	1	314.2	76.541	38	1	275.8	77.197	29	1	290.6	65.863	46	1	194.8	83.32	32	1	196.5	58.331	43	1	236.5	62.241	38	1	260	96.993	43	1	225.7	67.003	37	1	211.4	44.7	39	1
WDR78	380754	-14.6	24.178	30	0.0404	-15.8	17.608	33	0.02299	3	29.28	46	0.64479	-12.1	21.1	35	0.05029	-3.6	23.838	40	0.35143	2.2	26.18	32	0.63429	-3.5	24.318	39	0.31805	-11.3	19.175	36	0.04885	-7.3	18.167	33	0.15903	-5.5	19.69	31	0.21758	-7	19.897	29	0.18312	-11	19.605	33	0.06628
OR4F5	380768	7.8	25.134	40	0.83405	12.3	28.576	19	0.9181	6.3	19.953	27	0.77461	8.7	28.08	26	0.85632	6.2	21.262	41	0.77571	13.4	28.745	38	0.94	11.6	25.147	35	0.9384	7.2	25.289	30	0.85632	1.6	22.323	29	0.59742	14.3	21.135	30	0.96254	7.2	27.748	24	0.83262	7.4	19.023	35	0.82277
MDFI	430008	-7.5	18.999	25	0.18182	13.8	29.922	22	0.93247	10.7	29.038	30	0.89016	12.4	24.813	29	0.91667	8.7	24.272	29	0.85571	10	32.028	23	0.87143	14.6	30.854	18	0.97564	2.6	25.292	26	0.63506	10.8	20.429	34	0.90688	1.1	22.812	29	0.59078	18.9	32.581	20	0.99285	7.5	20.99	24	0.82421
REXO1	430017	238.9	92.73	44	1	299.3	63.788	46	1	200.9	64.009	40	1	237.1	83.258	52	1	210	76.489	32	1	234.2	81.794	45	1	223.1	61.871	45	1	246.5	58.394	40	1	131.1	47.297	33	1	160.8	49.809	37	1	140.9	58.689	41	1	146.1	47.158	39	1
IFIT3	430021	57.8	37.423	44	1	135.8	49.878	45	1	23.2	20.458	35	0.99715	217	64.302	48	1	5.7	23.678	43	0.76	21.7	25.019	48	0.99429	53.8	40.143	31	1	172.9	52.154	33	1	23.1	24.835	40	1	221	67.447	61	1	2.6	21.057	45	0.63662	32.3	27.316	31	1
DLAT	430037	303.8	87.12	42	1	178.9	67.918	37	1	129.7	55.762	40	1	131.4	55.807	46	1	119.3	39.861	47	1	128.7	51.661	43	1	111.4	59.164	42	1	78.6	51.409	31	1	80	35.266	43	1	95.5	50.994	37	1	154	67.29	42	1	109.6	52.417	33	1
SERPINA5	430041	20.1	29.606	43	0.98846	8.9	29.765	48	0.84483	9.9	30.338	34	0.87589	10.8	27.574	50	0.89512	7.9	26.123	38	0.83143	4	26.036	26	0.70429	7.2	21.605	36	0.83668	1.4	21.366	53	0.57902	3.8	20.456	40	0.70917	1	23.077	45	0.57781	8.6	29.406	39	0.87983	0	22.814	37	0.51873
OR7D4	430050	-6.6	26.722	50	0.20924	-10.4	21.959	41	0.11638	-2	20.178	49	0.42653	-7.3	25.283	37	0.20115	2.7	23.319	30	0.64286	-3.6	27.646	38	0.32429	0.1	22.367	37	0.5086	3	27.273	28	0.65805	-6.8	17.749	39	0.17335	-5.3	23.818	32	0.22478	-3.4	19.248	46	0.31474	-6.8	15.205	46	0.17867
COPA	430059	1855.6	294.532	41	1	1600.5	395.755	36	1	1521.4	318.168	24	1	1463.1	216.549	36	1	1231.3	341.017	51	1	1337.3	164.982	35	1	1102.6	203.936	48	1	1169.9	252.765	37	1	1232.3	178.863	30	1	1142.8	266.089	47	1	1441.8	259.596	40	1	1208.3	255.126	38	1
GREB1	430072	-5	27.938	44	0.27561	5.5	28.167	43	0.74282	-6.4	23.583	50	0.24394	-4.1	26.661	46	0.33333	0.5	22.563	40	0.54286	9.6	32.425	45	0.86429	-0.5	30.082	52	0.48711	-4.7	18.369	54	0.27012	-1	21.84	43	0.45845	-5.7	20.688	48	0.20749	-4.7	21.644	42	0.27611	-4.1	19.865	47	0.27233
KIAA0774	430079	-17.5	19.365	36	0.01154	-9.6	20.72	42	0.14512	-13.4	21.657	41	0.04565	-7.1	23.316	38	0.20833	-7.1	21.574	40	0.19	10	41.285	46	0.87143	-5.9	25.812	36	0.2063	-5.2	27.982	33	0.25	-13.5	17.437	45	0.03009	-3.1	18.694	41	0.33141	-11.5	15.942	28	0.06152	-2.1	28.081	36	0.39914
RARA	430088	2.3	36.043	44	0.62338	5.8	26.449	46	0.75431	7.4	28.203	37	0.82026	-7.3	16.476	48	0.20259	-3.2	19.911	32	0.36714	6.2	25.764	28	0.77286	6.2	23.647	40	0.80372	-5.4	18.157	36	0.23851	9.4	27.078	38	0.88682	3.5	23.29	40	0.70749	-1.8	18.82	47	0.41202	1	18.95	41	0.56052
TSSK4	430092	-5.3	23.106	44	0.26551	-9.2	19.92	48	0.16523	-1.2	29.133	43	0.46362	-2.5	21.953	38	0.38793	2.8	25.082	43	0.64571	-6.5	16.852	49	0.21571	0.2	22.226	44	0.51719	0.2	24.943	40	0.5	-1.8	24.503	35	0.41691	-4.1	17.967	37	0.2853	-6.9	18.422	45	0.18312	2.7	32.588	39	0.64842
FLJ45445	430095	3	26.914	50	0.66089	5.3	22.683	50	0.73707	3.9	24.613	49	0.69615	2.5	22.538	45	0.62644	4.2	20.607	41	0.71571	4.8	22.303	43	0.73143	1.6	23.125	43	0.61461	9.1	24.21	46	0.89368	-0.4	20.336	38	0.48138	2.8	18.421	40	0.66715	1	23.675	34	0.55365	-4	14.703	37	0.2781
LTB4DH	430100	1453.1	318.447	53	1	920.6	188.846	44	1	1465.2	297.102	46	1	755.5	178.992	54	1	1324.5	228.783	34	1	822.1	172.816	46	1	948.1	227.388	32	1	775.5	185.174	46	1	1196.2	234.821	36	1	646.6	143.984	52	1	1507.8	337.726	48	1	834.7	226.114	42	1
LENEP	430121	-2.2	20.9	22	0.4127	0.7	24.391	40	0.54885	5.7	23.461	41	0.75464	-7.8	19.04	31	0.1796	-3	21.826	26	0.36857	-0.1	26.951	39	0.52714	-2.7	17.936	24	0.36533	-0.8	24.948	32	0.46121	2.3	21.751	46	0.62321	-3.2	20.228	31	0.32565	-4	21.417	34	0.29757	-6.3	20.84	38	0.19452
LOC57228	430128	252.7	97.239	31	1	172.7	49.449	34	1	176.6	52.065	48	1	68.5	37.375	41	1	209.6	81.317	46	1	156	46.899	53	1	152.1	51.426	47	1	121.5	44.984	48	1	149.8	49.429	42	1	61.6	32.927	43	1	212.3	55.026	45	1	156.3	54.739	36	1
PRPH	430131	-4	30.098	38	0.32323	-3.2	28.319	47	0.37644	-8.5	26.869	43	0.15407	-12.3	19.446	36	0.04741	-13.6	20.037	37	0.03857	1	30.012	29	0.57857	-2.6	23.588	45	0.37106	-1.7	28.39	39	0.4181	0.5	24.059	40	0.53582	-9.4	20.188	30	0.09798	-5.6	21.229	50	0.23462	-8	24.365	48	0.12968
IBRDC3	430132	106.9	49.656	40	1	107	45.846	40	1	57.5	41.075	35	1	96.9	54.701	35	1	44.6	36.924	40	1	87.1	45.888	41	1	63.3	30.041	36	1	76.2	37.024	43	1	49.2	30.147	47	1	63	32.487	38	1	47.4	28.531	40	1	77.1	35.295	39	1
SEH1L	430142	76.4	42.917	49	1	73.2	35.869	44	1	136.5	46.444	42	1	114.3	46.692	47	1	97	45.586	42	1	99.8	43.279	50	1	51.4	35.877	43	1	50.2	32.107	43	1	123.6	49.127	37	1	78.9	31.499	47	1	115.5	52.428	58	1	103.2	56.727	44	1
CDC42	430152	23.6	37.661	34	0.99567	22.1	26.043	36	0.98563	25.8	39.244	27	0.99857	19.1	33.066	39	0.9842	8.5	24.551	30	0.84714	17.8	30.186	32	0.97714	17.8	32.077	28	0.99284	12.2	21.672	31	0.93822	13.9	37.158	36	0.96705	9.1	27.649	32	0.88473	4.9	22.572	20	0.74964	31.4	41.958	36	1
HIST1H2BA	430170	15.8	31.421	48	0.96537	16.6	31.011	51	0.96121	9.4	34.036	48	0.86305	20.5	32.322	43	0.98994	13.1	35.604	42	0.94571	22.9	40.12	34	1	7.7	25.376	54	0.8467	-0.6	14.724	42	0.46552	13.2	30.237	40	0.95415	3	20.523	38	0.68156	7.5	33.686	31	0.84692	9	26.403	50	0.89769
LOC493869	430189	987.3	273.078	37	1	975.5	197.599	34	1	1133.7	247.121	26	1	1392.3	344.854	29	1	675.2	151.813	35	1	760	194.443	42	1	560.8	139.317	48	1	575.7	171.169	35	1	900	155.237	33	1	1066.8	280.431	50	1	896	213.48	27	1	663.6	160.737	30	1
C1ORF131	430196	337	74.13	42	1	215	50.841	39	1	241.6	77.092	32	1	269.8	72.227	34	1	196.9	66.845	44	1	233.6	56.913	37	1	146.7	45.641	36	1	139	47.471	47	1	197.3	70.409	52	1	206.9	58.747	41	1	275.5	86.829	46	1	211.6	49.494	37	1
YPEL2	430215	1045.4	221.181	39	1	839.7	169.891	37	1	709.8	189.734	35	1	1076.8	187.055	22	1	593.5	151.534	42	1	683.5	170.504	34	1	635.5	171.614	47	1	517.7	120.539	38	1	653.1	166.735	37	1	779.1	202.009	35	1	721.9	176.222	35	1	656.7	154.104	32	1
EDG7	430240	4.4	26.805	43	0.71429	10.1	25.522	50	0.86782	-4	17.552	43	0.34237	7.8	28.309	46	0.83908	-0.3	22.456	34	0.51286	1.8	20.951	39	0.61429	-0.8	18.123	36	0.47135	5.8	24.337	46	0.79454	8.5	23.275	40	0.87536	7.8	22.342	40	0.85447	-0.1	15.094	44	0.48927	8.3	28.471	59	0.87464
PHF20L1	430246	1027.3	235.969	39	1	796	163.73	33	1	519.8	135.829	34	1	455.4	104.975	33	1	431.6	112.168	41	1	455.6	93.193	39	1	627.2	178.199	40	1	519	120.074	32	1	430.3	103.187	35	1	347.1	61.845	22	1	682.1	128.063	32	1	500.6	140.403	37	1
C19ORF26	430255	19.3	26.754	35	0.98268	18	28.04	37	0.96552	8.4	27.194	45	0.8388	18.6	28.615	34	0.97989	15.6	26.06	42	0.97	18.5	29.395	39	0.97857	14.4	22.361	40	0.97421	20	28.74	31	0.99713	19.9	24.893	47	0.99427	20	20.063	37	1	15.6	22.798	38	0.97139	15.6	25.116	33	0.98703
USP1	430259	-0.2	30.323	33	0.49928	-16.5	18.028	31	0.01724	-12.7	20.303	32	0.05849	-0.5	27.805	42	0.48563	-5.2	23.868	40	0.26857	10.7	28.634	27	0.9	-3.2	25.598	28	0.33095	-10.1	13.957	25	0.0704	1.9	26.756	42	0.61175	-4.4	26.613	37	0.26801	-5.9	17.085	30	0.22604	-7.1	18.838	40	0.17435
C20ORF132	430270	5	26.418	42	0.73737	-1.5	25.228	48	0.44684	4.3	28.699	48	0.70756	9.9	33.834	49	0.88075	1.3	23.175	40	0.56857	2.7	26.15	44	0.66	-8.2	18.474	47	0.12464	-4.4	20.602	46	0.28305	-1.2	17.5	47	0.4384	-2.3	21.046	48	0.36888	4.4	23.04	53	0.72961	-0.8	22.19	51	0.48127
CEP72	430279	-2.6	24.615	33	0.39683	5	24.836	40	0.71839	11.2	21.945	42	0.90157	-1.3	17.451	23	0.45259	9	28.802	31	0.86	2.9	23.522	39	0.67143	4.4	22.192	39	0.73209	3.1	17.899	37	0.67098	2.8	16.501	36	0.65616	5	24.728	39	0.78098	4.1	14.718	31	0.71817	-1.1	16.034	28	0.45965
C10ORF35	430286	14.6	33.545	51	0.94228	16.4	20.693	33	0.95977	-3.5	20.698	44	0.36377	1.3	28.044	39	0.56609	3.4	28.878	35	0.67714	1.8	19.631	28	0.61429	12.7	29.598	44	0.95559	12.5	26.478	33	0.94109	5.1	28.885	43	0.76218	-4.1	18.506	54	0.2853	8.9	27.071	34	0.88412	4.5	22.488	44	0.72622
KLK11	430289	1.3	25.707	51	0.57143	2.6	25.378	46	0.62356	-2.8	21.051	37	0.39087	0.7	30.843	41	0.55029	6.2	18.618	32	0.77857	-2.9	17.295	43	0.36571	-3.8	23.323	43	0.30946	-7.2	20.959	44	0.15948	-2	18.864	46	0.40401	2.5	21.604	38	0.66138	-10.7	19.277	31	0.07582	2.6	25.361	46	0.64409
ZNF218	430291	1.7	27.114	43	0.59019	-6.7	22.417	39	0.23132	-2.6	30.322	41	0.40086	-9.7	15.69	37	0.11782	-14.7	18.7	37	0.02857	0	24.986	45	0.53429	-2.2	22.797	40	0.39828	2	26.448	46	0.61638	-0.1	21.507	43	0.49857	-4	21.423	49	0.2853	-7.9	19.322	34	0.14449	-3.8	20.842	44	0.28963
WISP2	430307	0.9	29.561	55	0.54978	5.3	29.023	41	0.73994	10.6	32.263	37	0.8873	1.7	24.627	36	0.58764	-1.2	25.271	44	0.45429	1.8	26.97	37	0.61429	-1.8	19.196	34	0.41834	-0.7	23.759	54	0.46121	-4.6	22.916	38	0.2851	-3.8	20.867	45	0.30548	-3	22.048	66	0.33906	-1.5	19.189	50	0.43516
MRS2L	430315	70	44.086	41	1	40.8	31.963	42	1	56.1	51.023	39	1	39.6	35.75	36	1	33.3	21.099	26	1	44	32.196	43	1	35.2	30.989	32	1	20.3	21.412	39	0.99856	38.5	35.528	38	1	29.9	29.601	37	1	53	33.296	32	1	36	24.631	37	1
PTOV1	430324	792.4	168.604	42	1	560.9	113.616	37	1	786.4	173.957	48	1	607.8	122.641	52	1	523.5	111.334	46	1	449.1	105.432	45	1	456.9	124.101	50	1	349.6	55.269	45	1	605.1	121.395	43	1	406.4	89.798	46	1	599	131.161	45	1	413.2	90.379	40	1
ERAF	430328	-8.2	26.29	33	0.16306	-2.7	26.335	50	0.38649	-0.2	25.655	34	0.50214	-8.5	20.922	32	0.15517	-3.4	25.308	46	0.36143	-0.1	25.699	38	0.53429	-6.4	18.508	43	0.17908	-5.8	20.241	47	0.22414	-9.3	17.043	52	0.10029	-6.2	23.831	26	0.19164	-6.4	19.617	47	0.21173	-2.3	24.403	46	0.38473
WIPI2	430332	0.6	26.252	40	0.53102	-2.2	18.972	38	0.40517	2.1	24.269	39	0.60913	-7.6	21.04	47	0.19397	1.4	26.176	49	0.57714	1.3	26.134	47	0.59429	5.3	28.775	42	0.76791	-2	20.745	44	0.40805	-4.6	16.825	39	0.2851	-3.4	26.583	42	0.32133	-6.1	22.041	31	0.22031	-1.5	23.638	30	0.43948
ACTA2	430338	2421.4	557.403	33	1	2958.7	490.76	59	1	1684.8	295.591	55	1	1238.9	244.09	45	1	1627	279.983	41	1	1741.9	269.351	50	1	2069.5	453.155	40	1	2024.5	358.577	47	1	1165	237.215	50	1	845.4	233.146	62	1	1737.2	372.302	40	1	1271	266.344	45	1
ALS2CR4	430358	683.7	158.295	38	1	719.5	171.751	44	1	773.3	135.923	33	1	764.3	146.555	63	1	531.7	133.143	48	1	536.5	133.398	45	1	410.9	95.508	45	1	466.2	97.335	43	1	700.9	166.876	48	1	617.3	144.43	51	1	609.7	116.083	51	1	514.4	82.151	39	1
SCUBE3	430360	15.1	31.337	51	0.95382	1.7	21.7	32	0.58477	5.3	31.336	35	0.7475	7.3	25.546	51	0.81897	4.3	27.013	46	0.71571	18.5	34.856	44	0.97857	11.8	33.927	61	0.9384	2.4	22.734	55	0.63362	3	24.188	41	0.67192	-3.5	21.669	57	0.31988	4.5	27.992	44	0.73391	5.6	25.739	48	0.77089
POLK	430368	-4.3	23.85	32	0.31313	-10.1	23.935	44	0.12644	-5.8	31.44	45	0.26676	6	29.67	46	0.78736	-3.5	24.431	46	0.35571	1	24.772	48	0.57857	-2.3	19.352	37	0.39542	-5	21.467	40	0.25718	-10	18.41	39	0.0745	-1.3	27.275	42	0.43372	6.8	28.68	27	0.81831	-8.6	18.125	36	0.10231
LOC139886	430369	612.6	140.539	37	1	102.3	46.074	35	1	119.5	52.505	42	1	48.1	32.688	42	1	166.5	65.379	57	1	45.8	37.72	34	1	245.7	77.532	49	1	45.4	30.784	41	1	93.8	41.395	42	1	23.9	30.903	45	1	213	87.455	38	1	35.9	27.894	42	1
KIAA1688	430372	174.2	49.675	35	1	136	53.297	39	1	120.6	56.325	37	1	107.2	55.116	39	1	144.6	59.332	39	1	113.5	46.37	41	1	117.2	42.951	27	1	85.8	46.768	26	1	73.2	31.696	31	1	62.9	35.446	39	1	100.8	36.652	31	1	63.8	33.606	37	1
CLDN18	430376	-2.6	26.118	47	0.3925	-1.6	23.968	48	0.43966	-1.4	24.525	41	0.45506	4.2	32.404	45	0.71408	4.9	26.725	52	0.74	0.8	31.592	48	0.56857	-6.2	21.396	42	0.18768	-4.8	18.614	54	0.26868	-2.7	23.132	48	0.36246	7.8	34.277	44	0.85447	4.9	28.624	43	0.74964	3.1	31.501	46	0.66427
UBE2G1	430382	880.3	242.013	37	1	750.9	175.056	35	1	605.6	178.976	35	1	503.8	106.151	29	1	321.4	81.981	45	1	278.9	78.253	33	1	586	168.762	27	1	474.1	97.073	47	1	387.7	114.483	42	1	405.9	115.54	49	1	355.3	87.363	32	1	233.5	58.456	28	1
BRWD1	430400	50.3	47.321	38	1	23.6	30.785	44	0.99282	31.7	26.051	29	1	25.3	31.398	40	1	13.9	28.113	51	0.95571	12.9	28.253	31	0.93429	14.3	23.932	37	0.97135	28	34.185	28	1	20.4	23.562	31	0.9957	18.6	24.465	28	0.99712	21.2	22.764	30	0.99857	1.6	17.873	27	0.59366
KITLG	430408	1086.3	227.734	40	1	990.9	205.952	38	1	149.8	55.601	38	1	132.4	52.877	36	1	136.6	43.266	30	1	280.4	82.674	36	1	399.4	117.591	37	1	661.8	188.191	34	1	116.4	52.494	31	1	102.6	45.973	44	1	194.4	78.457	29	1	266.6	87.655	34	1
C12ORF4	430433	230.1	116.049	44	1	176.6	59.746	33	1	182.4	76.309	51	1	165	65.247	25	1	195.8	82.562	31	1	198.9	76.046	32	1	166.4	82.87	46	1	131.7	71.261	39	1	133.8	67.931	34	1	126.5	71.489	51	1	176.8	45.375	34	1	160	77.336	37	1
ARSJ	430437	300	79.843	42	1	381.3	85.745	38	1	190.3	66.991	37	1	326.3	90.429	34	1	178.9	59.171	37	1	312.6	80.385	43	1	165.9	42.658	34	1	265.1	63.985	28	1	140.9	53.11	34	1	247.7	79.139	36	1	189.7	66.975	36	1	277.6	52.259	24	1
GPR162	430465	1322.1	276.642	41	1	984.9	193.494	42	1	642.3	164.049	37	1	549.8	121.824	44	1	922.9	188.77	34	1	818.7	155.899	47	1	856	195.858	53	1	664.7	166.441	46	1	373.1	80.815	41	1	347.1	85.551	37	1	892.9	171.491	27	1	567.5	114.18	34	1
ZNF431	430474	29.3	27.548	28	1	13.3	25.24	45	0.93103	22	27.014	32	0.99429	13.7	25.822	44	0.93822	34.9	42.739	30	1	33.6	35.173	29	1	23.5	38.389	33	1	8.4	17.076	38	0.87931	12.2	23.623	45	0.9298	13.2	30.149	40	0.94669	23.5	28.81	39	1	25.9	29.019	40	1
HOXD9	430475	16	36.286	44	0.96825	11.1	27.882	37	0.89368	19.2	39.146	35	0.98288	11.9	35.065	40	0.91236	9.9	23.013	26	0.88714	8.1	26.099	42	0.83	1.6	26.515	31	0.61461	11.9	29.377	41	0.93678	0.1	23.678	40	0.51433	4.5	26.955	38	0.76225	8.5	26.754	48	0.87983	2.7	24.915	38	0.64697
BLOC1S1	430537	593.1	165.832	59	1	425.5	107.474	40	1	685.3	137.199	47	1	545.6	104.978	38	1	563.5	153.786	28	1	579.3	144.861	42	1	317.5	80.456	33	1	359.5	88.593	41	1	748.8	160.214	48	1	488.2	118.662	32	1	834.2	152.817	43	1	630.3	126.927	47	1
UNQ5783	430541	11.6	28.831	36	0.91198	3.3	27.551	40	0.6523	3.9	28.257	34	0.69757	11.7	27.29	29	0.91236	4	25.761	41	0.71	0.7	18.822	28	0.55857	2	27.603	43	0.63324	-2.3	21.894	38	0.40086	-4.3	17.092	42	0.2937	7.6	26.124	34	0.8487	6.4	31.351	34	0.8083	-0.1	17.043	33	0.51729
AKAP7	430546	22.9	40.916	45	0.99279	4.8	30.909	46	0.71408	13.4	34.188	42	0.92725	9.9	26.275	48	0.88075	8.1	28.366	43	0.83857	12	27.166	49	0.92429	3.8	30.974	43	0.71203	-6	20.52	35	0.20833	6.5	26.608	45	0.82235	-1.2	23.248	46	0.43804	-0.7	20.434	45	0.46352	7.2	26.924	43	0.82133
RBPSUH	430553	167.6	50.694	46	1	149.6	46.797	43	1	164.8	62.711	47	1	160.7	69.049	38	1	116	47.588	44	1	130.2	44.042	47	1	72.3	29.865	48	1	115	40.243	39	1	113.3	35.23	52	1	107.9	33.635	52	1	182.2	53.923	47	1	141.7	59.294	35	1
ACOX1	430563	-0.2	20.699	42	0.50505	7.3	20.521	43	0.80603	3.4	29.41	27	0.66049	7.6	21.173	42	0.83046	1.2	23.807	37	0.56714	8.7	31.685	23	0.83571	4.4	26.607	27	0.73209	6.1	21.313	25	0.80316	4	25.049	36	0.72206	5	21.562	50	0.78098	3.1	21.062	38	0.66524	7.8	25.944	40	0.84294
PBOV1	430575	10.5	28.262	28	0.89177	-3.5	25.901	38	0.3592	2.6	26.409	34	0.63195	12.7	36.081	45	0.92672	6.2	24.054	35	0.77857	-1.7	19.551	40	0.44286	1.1	19.06	43	0.59169	-0.7	24.505	40	0.46121	-0.4	21.884	38	0.48424	1.2	23.522	46	0.59654	11	32.395	33	0.92418	5.8	20.088	41	0.77522
PPARA	430577	38.9	38.28	49	1	32.2	40.197	49	1	25.7	28.465	44	0.99857	32.5	30.04	51	1	22.1	30.468	43	0.99286	10.2	23.591	41	0.87857	10.7	21.394	37	0.91547	19.9	27.264	44	0.99713	17.7	31.944	53	0.9914	22.8	30.641	68	1	17	28.805	49	0.98569	15	23.887	53	0.97839
SLC44A3	430593	13.4	38.642	43	0.92929	6.2	28.492	34	0.77299	18.3	27.559	50	0.97575	18.2	25.52	38	0.97845	13.6	26.646	56	0.95	13.8	36.804	53	0.94429	8.7	28.254	35	0.86676	1.1	22.29	50	0.56897	8.8	25.487	36	0.87822	0	22.527	43	0.51441	21.5	26.286	45	0.99857	0	20.687	57	0.52017
OR2B11	430598	5.1	32.011	36	0.7417	-0.6	24.626	44	0.48132	-4.6	20.384	36	0.31669	1.2	21.388	36	0.56178	0.3	20.479	41	0.53286	-1.5	22.225	46	0.45571	-1.8	18.569	39	0.41404	-1.9	21.019	51	0.41236	-2.8	17.73	44	0.3596	-0.7	18.844	47	0.47118	4.9	21.952	49	0.74964	-0.9	27.733	37	0.47262
CDH16	430600	-11.3	21.249	36	0.08369	0.9	31.778	30	0.5546	10.6	29.122	46	0.8873	-8.7	19.992	28	0.14943	-6.5	24.125	46	0.22	4.9	28.443	41	0.73714	-4	21.28	39	0.2937	-0.4	21.633	42	0.47701	3.6	26.48	34	0.70057	-2	22.146	45	0.39193	1.7	25.917	37	0.58941	-1	24.074	41	0.46398
TPST2	430609	965.6	181.06	43	1	527.7	104.383	47	1	616.7	128.331	50	1	472.5	113.423	45	1	692.2	138.407	49	1	421.2	78.775	46	1	529.6	150.095	39	1	411.7	85.395	35	1	490.6	135.578	51	1	366.8	108.49	37	1	794.2	162.234	41	1	437.1	106.921	42	1
CLN8	430619	64.2	56.798	48	1	30.5	33.801	43	1	41.5	40.898	45	1	26.5	27.156	49	1	38.7	36.519	37	1	32.6	27.478	42	1	34.3	39.849	46	1	15.3	23.995	34	0.97701	18	28.118	38	0.99284	-0.7	15.159	37	0.47118	36.9	36.477	34	1	12.6	16.854	38	0.95245
TEAD2	430626	2703.7	521.057	31	1	2297.4	493.625	36	1	2348.5	457.755	36	1	2362.3	476.942	37	1	1296.9	274.1	40	1	1436	285.431	43	1	1640.9	362.825	44	1	1720.9	252.798	31	1	2154.8	397.285	25	1	1801.9	349.565	27	1	1434.1	290.196	41	1	1333.2	217.642	31	1
CFHR5	430639	7.6	43.828	38	0.82395	-8.5	17.89	37	0.17672	6.6	32.36	48	0.78602	3.1	30.836	28	0.66092	-9.1	22.531	44	0.10857	-5.7	18.182	25	0.24286	-3.3	27.865	30	0.32378	-3.9	16.116	27	0.31609	-2.3	22.722	46	0.39112	-9.7	17.68	29	0.0951	-2	23.846	34	0.39628	-5.8	15.77	31	0.20173
C10ORF59	430653	30.1	34.185	34	1	38.4	34.78	49	1	34.8	36.237	37	1	33.7	32.131	37	1	41	34.398	42	1	31.8	28.013	36	1	18.3	21.243	34	0.99284	22	30.83	39	1	30.8	30.468	38	1	17.7	26.194	49	0.99424	44.1	41.642	49	1	35.3	30.389	38	1
ACVRL1	430670	1251	239.577	44	1	1998.4	438.708	70	1	1906.5	297.704	55	1	2513.5	405.099	50	1	1320.9	281.097	54	1	1468.1	254.955	70	1	1250.8	188.85	56	1	1579	300.93	56	1	1262.5	243.15	70	1	1681.8	289.167	62	1	922.3	178.331	54	1	1193.1	280.344	55	1
C1QB	430682	-10.6	23.719	41	0.09812	-13.2	19.628	32	0.05747	-12.9	21.937	32	0.05563	-10.9	19.507	35	0.08333	-12.8	18.865	38	0.04714	-13.8	17.671	26	0.04143	-12.4	18.244	40	0.04011	-9.7	16.763	36	0.09052	-9.3	18.463	29	0.10029	-10.5	18.673	46	0.07637	-7.7	20.546	41	0.15451	-12	20.143	47	0.05476
RHOBTB3	430687	581.6	132.249	45	1	703.2	148.525	32	1	489.7	116.648	36	1	539.2	159.71	38	1	538.6	130.744	57	1	903.1	223.208	46	1	282	71.236	38	1	479	126.519	44	1	442	99.04	43	1	422.2	155.698	26	1	645.7	197.7	36	1	821	212.194	41	1
MGC45438	430703	10.1	27.049	26	0.88745	5	27.393	31	0.71695	12.9	26.389	33	0.92725	4.3	20.584	28	0.71983	1.2	28.786	33	0.56429	6.6	27.592	41	0.78714	-2.1	23.146	31	0.40544	-2.8	24.149	35	0.37644	4.7	19.608	28	0.74212	10.8	24.183	17	0.92507	-4	14.987	34	0.30043	1.2	22.16	37	0.57637
PDLIM4	430722	58.3	32.193	34	1	113.8	36.974	33	1	51.6	47.128	43	1	128.5	55.846	42	1	62.8	39.491	43	1	195.6	66.735	46	1	42.3	28.114	49	1	110.7	63.595	39	1	47.1	39.981	48	1	103.6	40.866	40	1	58.2	29.139	40	1	182.7	57.237	50	1
TRIT1	430746	381.8	98.829	52	1	287.6	82.979	41	1	223.9	63.691	52	1	188.2	79.984	38	1	184.7	44.52	29	1	209.9	55.157	42	1	171.2	58.919	47	1	163.3	60.012	42	1	154.3	44.099	30	1	155.3	62.886	34	1	275.4	76.732	46	1	190.8	64.487	58	1
C11ORF30	430747	20.2	25.332	31	0.98846	31.3	36.074	25	1	31.2	38.499	37	1	23.9	25.052	26	1	21.6	31.705	33	0.99286	26.4	29.793	22	1	35.5	32.215	39	1	27.3	29.409	29	1	33.7	29.018	32	1	26.7	29.581	42	1	30.5	31.434	36	1	19.5	22.164	23	0.99568
VSX1	450014	2.4	23.207	38	0.63348	11.4	35.248	42	0.90086	8.5	29.432	46	0.84451	15.5	39.239	46	0.95546	4.5	28.899	46	0.72	13.2	28.607	58	0.93857	11.4	22.744	42	0.93266	9.7	28.852	50	0.90661	11.5	26.549	40	0.91977	6.4	23.806	46	0.81556	5.1	22.145	44	0.76252	8.8	24.234	44	0.88329
NY-REN-7	450020	36	40.594	35	1	46.2	35.464	40	1	59	50.077	46	1	45.4	27.781	33	1	31.7	29.248	39	1	58.7	41.342	49	1	30.6	27.615	41	1	32.5	32.918	57	1	34.9	38.516	29	1	31.5	30.422	36	1	29.3	28.498	41	1	39	33.072	34	1
KPNB1	450022	4379.8	931.247	48	1	3233.3	705.691	43	1	3489.4	535.196	39	1	3799.9	571.456	29	1	3455	663.015	45	1	3528	680.536	42	1	2214.1	407.098	36	1	2354.8	509.132	39	1	2657	626.86	35	1	2557.3	499.545	29	1	3849.1	781.698	43	1	3064.4	545.357	34	1
CSH1	450026	34.1	38.881	42	1	48.6	44.242	48	1	38.1	35.909	32	1	46.1	40.605	43	1	38	40.811	49	1	45.8	35.706	42	1	28.3	32.789	37	1	32.2	34.829	36	1	28.6	32.06	46	1	19.8	24.827	49	1	23.4	26.438	46	1	46.1	51.313	52	1
CNTNAP4	450035	-10.6	18.868	38	0.09812	-13.6	21.498	25	0.05603	-7.2	20.089	36	0.20399	-2.8	30.407	39	0.37356	0.8	27.668	45	0.55	-5.3	17.179	23	0.25714	-6.9	16.736	25	0.16332	-2.6	21.337	29	0.38075	-3.7	24.352	31	0.32092	-9.8	19.561	29	0.09222	-10.5	22.004	34	0.08155	2.4	28.203	40	0.63401
LY9	450037	3.1	28.994	20	0.66378	5.9	22.761	44	0.76293	9.4	26.103	47	0.86591	5.6	19.631	55	0.77586	-1.8	16.866	40	0.42571	0.9	21.898	40	0.57	20.4	40.101	37	0.9957	2.5	21.216	53	0.63362	7	23.127	34	0.84527	2.7	21.461	43	0.66571	6.2	23.945	38	0.80401	-0.2	17.502	30	0.5
GYLTL1B	450039	-5.5	25.367	33	0.25253	-4.9	24.781	27	0.30891	-7.2	24.127	39	0.20399	-3.9	18.8	28	0.33764	-1.8	25.617	18	0.42571	0.8	20.123	34	0.56857	-3.9	20.635	21	0.30659	-4.3	20.881	29	0.28736	-1.5	19.019	39	0.42837	-5.3	21.939	34	0.22622	1.2	19.178	31	0.57082	3.4	21.531	32	0.67867
ZNF341	450056	68.3	40.746	39	1	61	43.297	40	1	54.3	42.907	40	1	73	37.032	37	1	39.5	20.457	25	1	52.8	26.451	21	1	54	34.976	41	1	44.7	27.762	33	1	34.1	24.18	32	1	41.7	31.962	30	1	48	25.463	35	1	33.8	28.917	37	1
P2RY2	450086	1.1	23.44	44	0.55988	2.9	26.479	44	0.64224	13.4	37.61	44	0.92725	15	30.941	50	0.95546	-2	21.549	41	0.41857	5.2	23.632	39	0.74714	2.4	22.441	40	0.65043	10.3	33.539	40	0.91379	5.7	30.29	46	0.7894	6.9	32.827	58	0.83141	5.4	25.659	47	0.77396	6.4	25.902	38	0.79107
TMEM123	450091	1817	375.439	43	1	1537.2	338.022	39	1	2287.9	436.126	43	1	1852.8	439.162	57	1	1684	410.682	47	1	1344.5	317.12	50	1	1125.2	267.643	37	1	1197.3	267.306	50	1	2007.9	358.831	37	1	1524.8	286.44	54	1	2364	511.648	43	1	1421.7	282.206	44	1
GIMAP7	450114	1386.5	290.019	45	1	354.1	109.577	36	1	1197	192.824	39	1	384.9	99.676	41	1	829.6	195.364	38	1	131.4	79.73	33	1	835.3	196.62	45	1	267.2	81.223	35	1	1132.7	231.181	39	1	289.2	67.094	37	1	1166	209.841	41	1	130.6	72.133	35	1
GRHL1	450131	83.4	58.267	48	1	92.4	44.979	53	1	102	63.815	53	1	107.6	53.733	47	1	90.6	49.127	33	1	101.5	53.273	38	1	61.8	42.599	48	1	80	48.956	46	1	86.2	49.283	41	1	70.3	40.626	38	1	104	50.943	46	1	123.6	63.991	47	1
BOP1	450132	2004.3	475.258	36	1	1725.8	352.532	40	1	1974	329.044	51	1	2120.8	401.716	56	1	1882.7	311.027	42	1	2143	357.134	52	1	1604.2	296.125	49	1	1263.6	214.02	40	1	1403.9	280.625	33	1	1417.1	243.462	39	1	1457.4	339.292	45	1	1466.6	482.676	33	1
CREB1	450138	181.6	84.054	44	1	157.6	48.015	44	1	114.9	55.64	43	1	147.4	54.09	33	1	84.8	47.942	27	1	112.5	52.958	47	1	94.7	43.529	38	1	121.6	52.805	54	1	96.5	50.392	42	1	101.2	47.292	47	1	128.2	56.768	45	1	89.7	34.527	47	1
ACE	450139	7.9	27.729	47	0.83405	6.7	22.388	58	0.78592	0.1	24.733	52	0.5107	1.6	27.263	58	0.5819	1.4	20.22	41	0.57286	10.5	28.076	37	0.89429	12.2	28.467	45	0.94842	2.2	18.801	41	0.62356	3.1	23.044	48	0.67335	1.9	15.848	53	0.6268	7.6	28.509	44	0.85122	9.3	25.712	46	0.90058
MTERFD3	450152	9.7	24.768	34	0.88312	12.8	37.043	39	0.92241	26.5	37.579	37	0.99857	5.8	18.53	40	0.78305	15.3	30.305	32	0.97	15.9	27.348	35	0.96429	7.3	24.918	36	0.83811	10.1	20.396	39	0.91236	-4	16.391	43	0.30659	13.7	27.678	44	0.95533	8.2	21.725	42	0.86838	10.7	29.293	45	0.93516
C1ORF9	450161	19.3	37.689	31	0.98268	12.5	30.714	38	0.92098	15.1	31.563	52	0.95292	10.1	26.567	45	0.88075	2.2	23.87	40	0.61571	13.6	37.598	43	0.94143	1.2	21.044	36	0.59742	13	26.312	45	0.94828	12.3	24.8	50	0.93266	-1.4	17.954	42	0.42651	2.8	23.852	44	0.64092	0.7	20.432	34	0.54755
LOC91661	450162	7.1	30.188	47	0.80231	3.7	19.76	45	0.67672	8.4	24.678	40	0.84023	2	20.178	41	0.60201	4	22.215	50	0.71143	7.9	27.568	36	0.82286	16.7	26.711	34	0.98567	3.3	18.188	33	0.68247	7.9	22.776	41	0.8639	-1.9	18.799	42	0.39625	11.3	28.862	43	0.92704	0.5	20.669	28	0.54035
ESRRG	450184	-2.9	25.537	38	0.38384	-8.5	22.39	23	0.17529	-10	14.989	33	0.10699	-2.1	20.203	24	0.41092	-3	22.439	35	0.37286	-4.5	15.166	37	0.28857	-6	14.687	23	0.19914	-10.6	17.397	30	0.06178	-12.9	16.901	26	0.03725	-0.2	19.621	28	0.50576	-9.9	15.794	26	0.09442	-8.4	21.019	30	0.11239
CCDC21	450189	30.9	35.317	48	1	40.3	32.797	41	1	92.2	49.752	47	1	94	36.36	39	1	45.6	34.558	52	1	55.8	42.142	36	1	18.1	30.575	51	0.99284	32.2	29.569	46	1	67.3	27.324	34	1	56.8	35.726	39	1	49.9	29.981	40	1	33.8	25.628	43	1
SMARCD3	450195	-5.9	31.144	35	0.23665	-8.8	20.088	24	0.17098	-7	26.07	28	0.20827	-7	19.204	29	0.21121	3.7	23.867	43	0.69714	-2.5	21.662	34	0.40857	-2.7	20.023	43	0.36963	-6	18.186	26	0.20977	1.9	21.86	27	0.60888	-3.2	21.433	38	0.32565	-7.4	19.355	28	0.17024	-2.6	21.184	42	0.37752
HAP1	450201	20.4	30.425	42	0.98846	8.8	24.443	45	0.84195	8.4	18.042	41	0.8388	8.5	27.432	41	0.84914	4.2	25.208	43	0.71571	7.6	28.1	44	0.81429	11.1	33.087	37	0.92693	3.8	22.885	42	0.7069	10.6	21.843	53	0.90688	12.9	30.012	49	0.94669	15	23.731	49	0.96853	12.9	30.486	45	0.95533
FLJ10292	450215	24.6	30.329	39	0.99856	25.3	36.422	39	0.99425	17.6	20.289	33	0.9729	32.8	41.219	39	1	24	37.845	54	1	27.7	38.695	39	1	17.2	24.314	44	0.98711	11.2	24.694	47	0.92672	13	19.573	51	0.94986	13.8	25.597	39	0.95533	22.3	23.393	36	1	22.1	30.886	54	1
TTN	450220	8.2	39.668	27	0.83983	11.3	31.408	27	0.90086	17.9	37.108	28	0.97432	35.1	46.726	31	1	21.3	45.718	30	0.99143	20	40.391	29	0.98429	7.2	23.693	30	0.83524	14	23.591	29	0.96121	21.3	35.49	32	0.9957	10.6	23.221	29	0.91931	28.3	45.385	38	1	16.5	24.274	29	0.9928
HS3ST5	450228	2.4	22.401	46	0.63348	8.2	29.406	39	0.83621	14.2	30.733	41	0.94009	12.9	29.175	49	0.92672	16.4	36.934	42	0.97857	17.1	32.876	45	0.96857	-3.9	21.738	42	0.30516	10.4	27.861	40	0.9181	5.5	26.565	38	0.7851	3.4	19.847	31	0.70029	-2.9	17.818	38	0.35193	-3.9	17.058	25	0.28818
CUGBP1	450243	100.9	54.565	36	1	106.2	45.336	28	1	86.3	45.486	38	1	70.1	32.9	43	1	65.7	31.714	39	1	77.3	37.096	40	1	65.7	32.355	47	1	83.4	44.903	34	1	62.2	29.653	38	1	64.9	30.08	34	1	67.2	32.738	40	1	79.9	34.024	39	1
TEPP	450296	0.8	25.986	30	0.5469	7.2	30.521	36	0.80603	7	26.492	53	0.79458	33.4	46.927	39	1	3.9	21.599	33	0.70429	28	32.07	39	1	5.7	30.318	25	0.7851	1.2	22.327	43	0.57184	3.2	22.419	40	0.68481	19.3	34.839	41	0.99856	15	26.923	36	0.96853	19.1	29.165	37	0.99568
RAD1	450307	34	38.016	37	1	12.6	19.168	30	0.92241	15.4	31.737	47	0.9572	21.1	29.642	30	0.99282	13.8	24.8	27	0.95429	9.7	28.703	47	0.86429	6.2	18.482	36	0.80229	8.4	19.7	40	0.88218	12.8	24.28	51	0.94413	5.6	28.794	34	0.79539	10.3	20.763	38	0.90701	9.5	20.539	48	0.90778
CDK2	450315	-1.2	25.528	49	0.46176	0.1	15.724	37	0.51724	72.5	45.729	41	1	64.4	32.091	37	1	39.6	34.007	49	1	54.3	37.419	48	1	5.9	28.777	50	0.78797	2.6	20.142	29	0.63793	46	29.703	59	1	56.1	32.409	57	1	57.1	40.232	50	1	33.6	32.528	45	1
OAS2	450327	328.5	75.57	35	1	302.5	91.138	44	1	115.1	46.136	45	1	282.3	77.816	46	1	25	28.884	41	1	58.7	39.307	44	1	185.3	65.291	39	1	251.5	50.436	41	1	91.4	38.674	29	1	207.9	66.42	58	1	35.3	30.079	34	1	31.6	23.096	34	1
RAB11FIP1	450347	16.9	25.741	47	0.97403	8.7	29.581	42	0.84052	16	27.274	32	0.96006	8.5	27.305	48	0.85057	12.7	24.2	50	0.94143	3.4	19.619	49	0.68429	9.3	25.125	44	0.88252	4.5	19.198	45	0.73707	11.6	21.948	36	0.92264	9.2	24.278	41	0.88473	13.1	24.875	39	0.95136	8.9	20.437	36	0.88761
WASF2	450367	271.2	102.265	46	1	252	72.011	38	1	408.4	89.356	42	1	522.2	164.258	47	1	481	135.684	41	1	493.4	134.353	35	1	186.3	66.189	35	1	229.7	56.376	39	1	342	102.997	36	1	384.8	91.871	45	1	405.2	111.912	32	1	400	132.28	45	1
VN1R5	450369	22.5	30.862	46	0.99134	32.6	26.611	49	1	30.6	37.36	41	1	49.5	39.763	47	1	31	35.85	55	1	21.5	25.915	50	0.99	28.4	26.472	49	1	28.8	29.022	34	1	28.9	26.458	53	1	32.6	36.42	43	1	30.6	36.728	47	1	39.6	35.182	55	1
LOC554235	450379	-6.8	19.654	42	0.20779	-1.2	26.028	44	0.45833	-2.2	25.615	52	0.41655	-3.3	25.037	49	0.36207	0.6	23.096	55	0.54286	0.4	24.357	40	0.55	1.7	24.835	47	0.61891	-5	21.462	42	0.25862	-2.6	17.869	34	0.36963	-7.2	21.028	40	0.15706	-4.3	21.476	47	0.28326	-7.4	18.704	38	0.15418
C4ORF7	450382	-6.2	23.225	44	0.22511	-1.5	20.487	39	0.44684	7.7	37.036	38	0.82596	8.5	35.019	32	0.85057	3.4	33.509	31	0.67857	0.6	24.412	47	0.55429	-2.8	16.684	30	0.36246	-4.8	19.364	49	0.26868	-8	25.782	39	0.1404	-8.8	13.226	41	0.11095	-3.3	22.867	45	0.32475	-2	19.663	29	0.40634
UBE1L2	450390	696	184.308	39	1	872.1	271.791	48	1	677.2	133.651	53	1	953.1	226.64	42	1	433.5	109.191	55	1	639.3	156.187	47	1	416.3	110.982	50	1	536.9	148.739	46	1	480.1	126.053	66	1	759.9	218.131	51	1	615.3	149.084	50	1	609.8	176.997	57	1
IPMK	450392	6.7	28.433	36	0.79221	0.4	18.932	23	0.53305	-6.5	21.32	34	0.2368	2.5	29.329	37	0.62069	-4.3	17.453	43	0.31714	-1.4	21.647	26	0.46	6.6	29.262	34	0.81662	4.2	26.157	34	0.72126	-9.2	13.22	23	0.10315	-4.2	16.796	33	0.28242	-7.8	11.105	23	0.14735	-7.3	21.565	34	0.15418
ISLR	450400	-8	16.787	51	0.16739	-5.2	23.55	43	0.29885	-0.2	27.463	44	0.50214	-0.6	19.21	30	0.47557	0.6	20.707	50	0.54571	9	21.713	48	0.84857	-4.5	13.174	31	0.27077	13.9	28.636	41	0.96121	2.4	23.895	38	0.6404	0.1	22.249	39	0.51585	-5.8	18.573	37	0.2289	-0.1	20.514	39	0.51585
PDCD8	450403	172.9	61.275	44	1	157	52.22	33	1	137	66.729	58	1	126.7	57.466	42	1	118.9	66.273	37	1	132.7	76.299	31	1	122.3	58.143	45	1	108.7	38.872	29	1	110.6	46.398	41	1	97.1	43.437	41	1	120.2	59.773	38	1	126	70.767	42	1
ABLIM1	450408	1.7	25.427	32	0.59307	-1.4	28.127	36	0.44828	3.5	26.727	39	0.67047	-8.7	22.708	34	0.14943	-0.1	28.198	34	0.52	-1.7	27.94	42	0.44286	-5	20.006	39	0.24499	-1	25.993	29	0.44253	0.5	21.112	42	0.53295	-11.9	20.947	30	0.04035	-1	24.019	34	0.45351	0	23.629	39	0.52161
HSD11B1	450411	10.7	29.006	42	0.8961	-3	22.198	32	0.38218	6.7	24.568	42	0.7903	3.4	23.435	38	0.67529	-0.9	20.958	47	0.47571	1	26.306	44	0.57429	-4.2	16.103	31	0.27937	-3.4	27.601	33	0.34483	1.2	23.447	38	0.5745	2.9	29.211	33	0.67291	2.7	26.504	37	0.64092	-4.6	19.124	36	0.25937
POTE15	450431	6	40.427	50	0.76912	-2.3	26.903	34	0.40086	-3.3	25.055	42	0.37233	17.8	33.334	33	0.97414	2.8	23.473	27	0.64571	-1.6	23.587	33	0.44571	1.4	24.123	53	0.60602	-2.8	19.923	38	0.375	9.6	27.052	45	0.89112	0.6	19.452	44	0.55476	-5.7	19.926	38	0.23319	-4.8	16.829	42	0.24928
NOXO1	450437	3.3	24.098	55	0.66667	3.1	23.228	46	0.64368	4.8	24.773	51	0.72896	1.1	21.574	43	0.56034	4	22.494	49	0.70857	5.1	29.352	44	0.74286	5.7	26.199	53	0.78367	-0.2	25.589	39	0.48132	7.7	24.515	29	0.85817	-3.1	19.4	42	0.33429	6.8	24.316	46	0.81831	-1.2	20.134	37	0.45389
RPL39L	450445	148.1	57.971	51	1	187.8	70.247	44	1	310.1	71.498	48	1	358.5	92.586	48	1	223.3	80.074	41	1	203.5	64.218	55	1	106.1	53.321	47	1	135.6	47.185	37	1	269.6	117.274	42	1	254.4	73.609	34	1	161.3	53.213	37	1	160.8	63.486	40	1
CCDC54	450452	6.8	26.691	39	0.79509	10.5	31.411	37	0.87644	-2	16.786	41	0.42511	6.5	24.665	48	0.79454	-1.3	21.761	39	0.45286	4.1	26.015	53	0.71	0.8	19.433	38	0.56304	-2.9	20.313	36	0.36925	5	25.17	44	0.75645	0.3	21.896	32	0.53314	5.4	24.282	39	0.7711	5.2	27.16	47	0.75504
DSG2	450463	-1	30.035	35	0.46753	-10.7	16.704	25	0.11063	-2	26.415	49	0.42653	-4.6	22.522	33	0.31034	-3.1	22.419	42	0.36714	3.7	37.896	33	0.69571	-1.7	21.342	26	0.4255	-4.3	20.549	41	0.28305	-4.3	22.849	43	0.2937	-8.8	19.447	40	0.11383	-9.1	20.716	41	0.11588	-8.8	22.268	42	0.10086
PLRG1	450474	1282	320.111	51	1	1110.2	264.979	43	1	1026.1	191.709	31	1	1082.8	179.011	44	1	849.3	226.004	36	1	881.9	163.981	45	1	797.5	201.616	48	1	726.4	132.193	50	1	873.9	155.423	54	1	891	213.469	50	1	951.1	174.747	40	1	890.3	252.402	43	1
CLIC2	450477	9	33.586	52	0.85714	9.8	22.017	41	0.85632	9.1	20.962	50	0.85735	7.5	27.097	46	0.82471	23	37.176	55	0.99857	16.4	36.459	46	0.96714	0.9	21.155	41	0.56734	2.9	17.995	47	0.65517	4.3	21.506	47	0.73352	14.3	25.745	41	0.96254	12.7	27.017	50	0.94993	5.7	27.378	43	0.77378
IGFL3	450494	8.8	27.27	43	0.84993	27.2	38.228	26	1	15.8	30.821	52	0.95863	16.3	37.431	24	0.96408	13.3	30.066	37	0.94714	17.2	33.159	41	0.97143	4.5	20.219	36	0.73496	8.3	24.615	27	0.87931	12.3	17.872	39	0.93266	7.3	19.069	23	0.8415	12.6	29.201	39	0.94993	1.7	21.767	35	0.60231
ZNF518	450528	127.3	46.761	36	1	86.6	43.824	22	1	77.9	36.087	28	1	75.3	40.475	23	1	52.9	38.931	30	1	61.6	45.914	28	1	54.6	31.845	25	1	70.3	42.208	21	1	40.7	32.315	30	1	39.2	17.983	24	1	86.3	37.342	30	1	50.4	30.01	32	1
CADPS	450537	0	27.573	37	0.51371	-1.9	22.463	39	0.42098	6.6	28.929	32	0.78602	-0.5	19.895	35	0.48707	-1.1	21.099	32	0.46143	3.8	20.317	40	0.69714	-2.2	22.315	37	0.39828	-3.4	21.406	38	0.34339	-2.6	19.203	33	0.36963	-4.6	16.55	30	0.25937	-2	20.715	44	0.39771	-6.2	19.252	43	0.19452
DUSP3	450544	1508.7	345.195	48	1	2230.9	499.254	51	1	2366.5	495.502	43	1	2610.8	458.847	42	1	2711.3	572.114	40	1	3319.7	872.023	33	1	1206.7	210.88	37	1	1963.2	286.854	34	1	2033.7	399.804	29	1	1972.9	427.669	24	1	2718	561.997	45	1	3018.6	680.867	33	1
PPIE	450546	482.1	152.131	39	1	384.8	109.692	40	1	340.6	73.207	53	1	376.6	80.869	30	1	293.9	101.806	51	1	322	87.583	39	1	337.4	88.115	50	1	327.8	111.652	47	1	254	66.416	44	1	291.6	94.342	53	1	346.2	112.246	51	1	328.9	98.277	49	1
C10ORF80	450554	-0.4	26.453	31	0.49351	9.9	25.748	36	0.8592	6.6	26.549	48	0.78745	-1.3	21.684	22	0.45115	21.6	33.691	36	0.99286	16.1	34.97	38	0.96429	-8	15.632	30	0.12894	5.2	17.903	34	0.76437	2.1	17.312	27	0.62178	6.7	24.937	31	0.82565	-2.4	16.38	39	0.37482	3.7	28.378	31	0.69308
PCDHB6	450564	-5.4	19.732	50	0.26263	-3.2	22.24	39	0.375	-4.1	19.395	41	0.34237	-2.1	28.452	35	0.4181	-4.2	23.131	53	0.32429	-5	27.055	41	0.26857	-3	24.867	23	0.34097	-0.6	15.753	33	0.46408	-4	20.868	20	0.30946	-4.6	21.548	36	0.25937	3.6	22.768	37	0.69099	-7.4	20.839	38	0.15274
PPP2R2C	450576	-3.7	16.904	29	0.33045	-7.4	20.509	32	0.19971	3.3	35.451	33	0.65193	4.2	25.597	44	0.70977	-4.4	23.186	46	0.31429	-0.2	29.984	25	0.52	-6.7	17.451	32	0.16905	-5	20.511	39	0.25718	-12.6	15.297	25	0.04011	-9.1	19.497	34	0.10519	-4.6	16.595	37	0.27754	-1.2	25.093	39	0.45389
MORF4L1	450593	9.5	24.139	34	0.8759	21.7	34.512	37	0.98563	15.9	24.879	36	0.96006	19.5	27.46	37	0.9842	11.1	26.975	49	0.90857	15.7	35.817	34	0.96143	10.6	26.244	47	0.91117	13.3	22.662	43	0.95259	15.6	29.891	45	0.97564	14.7	27.339	41	0.96398	9.4	25.676	36	0.89557	8.7	16.687	38	0.88329
CLCN7	450603	3018.8	584.315	40	1	3739.8	645.048	39	1	3914.6	740.647	48	1	4093.8	720.502	42	1	3029.6	497.925	59	1	3357.2	564.044	43	1	2515.5	490.849	36	1	2570.4	462.215	47	1	2576.8	419.495	42	1	2717.4	444.176	43	1	2552.3	440.784	45	1	2369.7	420.227	26	1
C3ORF58	450615	303.5	95.225	32	1	165.8	62.198	37	1	176.3	74.694	26	1	89.6	43.893	36	1	176	54.94	44	1	110.6	55.495	29	1	121.6	40.336	33	1	81.2	30.664	35	1	142.1	41.799	35	1	96.4	31.136	25	1	229.6	59.979	26	1	108.2	56.22	26	1
KLF17	450619	1.4	20.311	52	0.57576	2.3	28.502	54	0.60489	6.7	26.526	64	0.7903	-0.7	18.544	46	0.4727	-3.5	13.506	41	0.35571	0	23.195	55	0.53429	1.5	26.622	57	0.61175	0.5	21.377	48	0.52011	-1.4	17.444	40	0.43266	0.5	20.025	66	0.54755	6.1	24.429	42	0.79828	-3.2	17.77	63	0.33285
ASIP	450639	4.3	28.149	47	0.71429	4.8	30.01	46	0.71408	-1.5	22.056	38	0.45078	-0.6	25.157	44	0.47557	-2.2	18.776	40	0.41286	-0.2	25.223	49	0.52143	1.1	21.136	38	0.59456	0.2	25.013	39	0.5	-0.6	18.136	40	0.47135	2.4	21.378	35	0.65562	2.9	21.562	39	0.65522	-2.9	18.492	37	0.35447
ERBB2IP	450646	52.9	37.205	54	1	70	35.732	44	1	33.9	38.516	43	1	35.8	37.65	47	1	30	30.259	39	1	31.7	30.231	47	1	47.1	34.143	50	1	60	34.185	41	1	27.6	26.855	50	1	26.6	28.356	49	1	30.2	26.079	45	1	34.3	30.369	48	1
COL20A1	450653	-4.8	26.449	41	0.29149	-8.2	21.245	42	0.18103	-0.3	29.274	40	0.49929	2	36.384	43	0.60345	-7.4	28.769	43	0.18143	-5.6	24.527	47	0.24571	2.9	27.909	41	0.67192	0.5	26.597	36	0.52299	-3.9	16.921	27	0.31232	2	23.148	49	0.63256	-3.1	27.59	40	0.33906	-4.8	21.8	44	0.24496
OR10A2	450669	-7.3	23.752	38	0.19048	-6.7	25.181	39	0.23132	-13.8	19.333	34	0.0428	-7.3	26.181	39	0.20259	-10.2	18.845	39	0.08857	-5.9	22.952	37	0.24	-13.8	15.116	24	0.02149	-10.4	13.236	39	0.06609	-11.2	13.355	43	0.05301	-9.3	20.696	48	0.10086	-8.9	25.42	45	0.12589	-10.8	14.424	41	0.06916
FAM20A	450670	-12.4	15.284	32	0.06638	-2.4	29.062	27	0.39512	-4.7	25.362	33	0.31669	-12	20.181	29	0.05172	-9.5	18.763	29	0.1	-7.7	23.421	35	0.17143	-11.9	8.967	30	0.04585	-6.1	19.012	30	0.20546	-1.4	24.22	34	0.4341	-3.7	22.519	36	0.30692	-7.6	18.336	43	0.15737	-8.1	22.123	37	0.12392
MGC15407	450703	287.8	85.543	55	1	204.7	71.932	68	1	171.4	82.105	46	1	158.8	65.288	63	1	147	49.84	43	1	142.2	50.061	43	1	148.9	64.967	65	1	118.1	56.857	40	1	126.1	45.736	47	1	135.5	62.371	56	1	231.1	68.731	57	1	171.4	62.545	53	1
MYOHD1	450707	17	33.037	43	0.97403	25.3	36.972	47	0.99425	20.2	34.657	40	0.99144	29.6	32.734	53	1	31	39.228	39	1	24	31.632	45	1	11	28.754	42	0.9255	5.2	17.814	42	0.7658	13.8	27.8	43	0.96562	15.2	29.353	50	0.97118	30.8	42.875	44	1	21.7	31.893	38	1
CRK	450730	1188.6	295.922	43	1	1143.9	267.875	45	1	1012.8	213.247	56	1	1059.1	237.305	48	1	958.8	227.188	51	1	912.7	222.97	61	1	986.5	246.264	59	1	975.3	293.488	44	1	803	154.108	44	1	859.2	230.103	49	1	784.5	232.561	53	1	854.7	204.602	47	1
PDZD4	450750	-0.8	25.049	33	0.47186	-0.2	27.141	39	0.50718	2.7	35.185	46	0.63338	-4.1	20.688	40	0.33333	8.7	29.357	55	0.85429	-4.4	19.774	49	0.29143	-3.7	17.887	44	0.31375	2.4	19.86	44	0.63218	-4.9	16.154	57	0.27077	0.6	23.48	45	0.55476	10.4	32.622	46	0.90701	0.2	18.211	49	0.5245
ALDOA	450754	3336.2	516.101	38	1	3453.4	799.83	36	1	3201.3	695.68	50	1	3263	698.735	31	1	3088.9	807.814	48	1	2991.2	494.696	35	1	2478.1	449.609	36	1	2504.1	429.092	37	1	2618.9	511.352	28	1	2312.3	467.801	45	1	2504.3	548.075	44	1	2553.7	563.021	48	1
RALA	450762	11527.4	2174.05	53	1	10180.6	1925.42	46	1	11235.9	2336.66	51	1	11036.2	1545.7	48	1	8662.9	1779.5	44	1	9356.8	1639.2	56	1	7438.4	1182.03	45	1	7914.2	1759.11	41	1	8265.3	1544.07	56	1	8406.4	1351.81	39	1	10136.4	1972.49	44	1	8620.4	1450.05	36	1
VPS53	460010	26.8	31.123	41	1	31.7	41.122	27	1	33.2	38.659	35	1	29.7	34.986	30	1	21.4	34.641	45	0.99143	26.4	31.747	33	1	14	18.988	40	0.96705	18.5	26.494	26	0.99425	18.4	19.901	39	0.99284	30.1	18.539	29	1	16.6	30.89	37	0.98283	19.1	26.111	48	0.99568
EPHB2	460020	158.4	54.266	47	1	167.1	90.754	42	1	91.5	51.637	43	1	109.5	52.224	35	1	73.2	45.032	48	1	84.1	50.735	38	1	111.2	54.24	33	1	105	52.917	38	1	68	37.084	29	1	103	63.499	42	1	66	35.573	35	1	74.7	40.464	39	1
DKFZP564J157	460039	29.6	31.591	41	1	54.3	33.613	30	1	27.4	34.222	26	1	49.6	36.678	40	1	24	33.887	27	1	47.5	44.443	28	1	30.9	34.023	45	1	46.9	43.905	40	1	19.3	24.328	40	0.99427	33.8	25.018	32	1	17.3	24.192	40	0.98712	42.8	35.608	34	1
PSG6	460047	-4.1	25.823	39	0.31746	4.4	28.199	38	0.70259	-2.2	25.859	39	0.41655	4.2	26.172	20	0.70977	-4.9	19.475	40	0.28429	1.2	22.818	55	0.59286	0.5	22.377	46	0.54155	0.8	23.907	35	0.55029	-0.3	22.573	40	0.48997	7.9	34.384	37	0.85447	1.4	24.47	52	0.58083	2.2	25.929	40	0.6268
CCDC59	460048	1260.3	211.047	31	1	755.7	134.983	26	1	762.7	185.097	36	1	790.4	182.922	35	1	461.3	105.876	43	1	556.8	110.607	33	1	525.8	141.331	43	1	522.5	106.263	37	1	715.5	147.338	38	1	626.9	130.221	32	1	755.5	158.535	28	1	599.7	112.313	48	1
KIAA0738	460053	21.2	30.05	46	0.9899	19.3	25.956	43	0.97989	16.4	19.585	44	0.96576	12	34.255	38	0.91236	8.8	29.41	47	0.85571	7.7	23.894	48	0.81571	11.4	26.331	52	0.93266	17.8	27.009	54	0.98994	12.7	29.106	52	0.9384	12.2	25.294	41	0.93804	22.3	24.076	40	1	9	24.153	46	0.89769
AK1	460064	1294.8	251.137	51	1	1236.6	237.455	50	1	1143.3	267.924	33	1	970.4	216.058	37	1	673.7	162.478	38	1	628.5	136.479	52	1	908.4	202.245	44	1	913	187.558	35	1	733.9	136.897	47	1	641.1	164.258	51	1	580.7	72.844	36	1	462.3	115.037	47	1
OR4C15	460066	4.7	27.257	39	0.72872	11.7	25.346	27	0.90948	5.2	23.333	37	0.7418	3	14.232	27	0.64943	9.1	23.846	30	0.86571	2.3	23.012	29	0.63429	12.5	23.118	26	0.95415	8	21.634	36	0.87356	-1.1	19.032	26	0.45129	10.9	17.311	25	0.92507	6.3	20.544	39	0.80687	15.6	24.839	28	0.98703
ABCG5	460068	-7.6	24.179	23	0.17749	1.8	36.997	32	0.59195	-2.2	27.587	29	0.41655	-7.1	22.351	27	0.20977	-2.1	25.53	31	0.41429	-3.6	22.767	36	0.33	-5.9	19.031	31	0.20201	-4.6	24.998	23	0.27012	-11.4	15.642	38	0.05158	5.8	29.413	30	0.80115	-2.9	20.994	37	0.3505	-6.3	22.238	21	0.19452
CDCA5	460072	41.1	33.73	39	1	33.4	35.71	49	1	496.3	130.568	43	1	315.2	85.343	51	1	295.3	70.461	57	1	146.9	61.699	40	1	21.5	23.051	44	1	21.1	26.125	41	0.99856	447.7	113.383	40	1	234.4	91.375	51	1	265.5	82.599	44	1	113.9	48.376	54	1
PIWIL4	460079	-0.4	21.9	48	0.48773	9.6	25.125	34	0.85345	-3.1	27.297	39	0.37803	3.1	28.381	37	0.65661	-9.1	20.921	36	0.11143	1.7	26.342	41	0.61286	2.3	23.322	40	0.64183	1.1	26.332	35	0.56897	-4	17.664	51	0.30946	3	29.442	31	0.68156	-4.4	23.337	39	0.2804	1.9	22.652	35	0.60663
UBE2E1	460093	6509.6	1388.38	42	1	5820.7	1058.58	47	1	4457.8	846.052	56	1	4259.3	715.151	44	1	4212	650.299	44	1	4196.8	596.563	34	1	3796.5	820.055	42	1	4189.1	555.296	41	1	3251.4	611.076	54	1	3409.1	569.661	45	1	5051.1	956.84	45	1	3780.1	714.814	42	1
DDX59	460100	291.5	75.796	39	1	237.4	61.891	40	1	167.6	54.069	43	1	218.8	67.58	35	1	151.6	52.339	48	1	150	42.202	40	1	142.3	57.584	34	1	174.2	59.219	40	1	145.8	40.197	31	1	162.5	57.217	28	1	161.7	45.064	41	1	178.7	55.638	41	1
RPLP0	460102	1488.1	312.868	43	1	1287.3	308.969	48	1	1752	399.712	43	1	1691.5	361.223	55	1	1788.9	298.647	32	1	1771.5	312.785	40	1	1036.9	252.072	40	1	1045.5	163.061	33	1	1729.3	229.845	41	1	1244.1	288.677	37	1	1978	392.925	32	1	1702.7	398.838	36	1
CA10	460110	10.4	25.217	40	0.89033	20.7	33.007	46	0.98563	2.5	24.91	41	0.6291	1.3	21.617	55	0.56753	3.2	15.78	40	0.65857	5.5	25.473	54	0.75429	13.4	25.348	57	0.96275	4.9	18.706	41	0.75144	14.8	33.25	46	0.97421	13.5	27.984	40	0.94813	17.8	31.188	43	0.99142	12.2	29.988	44	0.94957
C1QL1	460113	7.3	32.7	35	0.80664	17.7	40.076	26	0.96552	12.2	29.234	45	0.91583	8.7	25.032	33	0.85489	11.7	29.752	45	0.92429	17.2	30.432	59	0.97	5.1	20.326	33	0.76075	8	28.768	37	0.87356	9.7	27.15	53	0.89542	19.2	32.859	60	0.99856	9.7	28.02	48	0.89843	8.9	27.387	46	0.89193
APBA1	460121	-3.4	14.355	28	0.34921	3.4	27.359	46	0.65948	1.4	16.482	34	0.57347	-4.7	22.138	47	0.30603	7.8	25.093	45	0.82857	9.1	25.077	36	0.85	4.3	23.834	42	0.73066	2.7	26.762	40	0.64368	10.5	24.074	38	0.90688	8.6	21.48	30	0.8732	3.1	20.249	34	0.66381	4.3	19.918	42	0.71758
FARSLB	460128	90.4	55.508	38	1	40.1	38.246	41	1	83.8	57.949	40	1	59.2	41.592	49	1	67.9	48.291	43	1	39.8	43.759	40	1	33.8	30.382	43	1	17	24.43	33	0.98851	41.6	42.937	37	1	37.2	41.742	33	1	51.5	38.636	36	1	32.8	28.07	34	1
NALP7	460129	-4.5	24.942	38	0.30592	-4.5	29.676	45	0.32184	1.5	28.217	44	0.57917	-4.3	19.978	44	0.32615	-8	24.455	39	0.14571	-1.3	25.591	38	0.47	-13.9	14.813	38	0.02149	-12.2	18.425	43	0.0431	-0.2	28.471	45	0.49713	-9.5	17.797	48	0.09798	-11.5	17.839	35	0.06152	-6.7	21.616	34	0.183
PRPF40B	460131	-1.9	28.298	54	0.42569	-2.7	24.258	36	0.38649	-1.2	27.267	29	0.4622	-0.5	24.087	47	0.48563	-0.3	26.34	43	0.51429	13.5	36.74	43	0.94143	-6.5	17.599	45	0.17479	-6	17.663	35	0.20977	-1.9	19.174	45	0.40688	3.1	25.475	39	0.68444	-2.1	25.915	49	0.3877	-8.4	20.294	43	0.11239
ZNF160	460132	-1.9	21.455	42	0.42569	9.6	29.373	41	0.85345	10.3	37.589	28	0.88445	-1.9	27.311	46	0.43103	7	20.799	40	0.81143	11.1	31.852	43	0.90429	-4	15.138	48	0.29656	-5.4	19.382	49	0.23851	-0.3	20.896	39	0.48567	1.1	24.957	38	0.59078	-6.1	16.752	44	0.22175	-6.2	14.839	35	0.19452
C17ORF39	460133	63.6	36.435	54	1	64.7	34.26	34	1	107.1	34.622	64	1	104.9	52.792	35	1	111.8	47.42	30	1	105.1	44.136	46	1	35.3	31.556	47	1	45.5	37.484	35	1	97.8	44.773	54	1	88.8	41.069	50	1	130.5	53.477	42	1	109.7	53.165	51	1
DREV1	460142	211.4	71.956	40	1	100.4	45.758	30	1	86.1	52.793	49	1	61	49.064	39	1	79.7	45.358	54	1	58.1	39.118	41	1	87.8	48.773	34	1	48.2	31.727	44	1	93.6	52.978	39	1	30.9	31.469	46	1	139.9	73.587	43	1	60.7	40.741	34	1
TP53I3	460154	2569	600.378	48	1	2865.4	562.304	47	1	1859.5	431.11	31	1	1457.3	269.633	41	1	1422	315.071	34	1	1592.4	326.734	33	1	2322.6	430.91	38	1	2082.9	408.6	36	1	1308.3	321.709	37	1	1081.3	237.142	30	1	1407.6	299.954	60	1	1162.1	269.483	49	1
TRAIP	460161	17.4	32.528	49	0.97691	29.7	35.855	53	1	50.1	49.452	44	1	16.6	26.936	50	0.96695	21.9	28.336	48	0.99286	10.4	22.441	50	0.89143	7.9	22.673	53	0.84957	9.3	25.616	64	0.89943	26.8	29.898	38	1	24.2	30.925	50	1	18.3	25.374	54	0.99285	13	23.243	50	0.95533
H1FOO	460164	-6.6	19.316	37	0.21356	1	32.766	23	0.55603	3.7	32.533	49	0.68331	-7.6	25.423	42	0.19397	-10.8	23.535	31	0.08286	-3.4	18.993	34	0.33286	2.4	26.598	46	0.649	-4.5	20.32	45	0.27443	-5.9	17.14	39	0.21203	-4.4	26.685	35	0.27666	-8.8	18.661	45	0.12589	-8.3	16.687	26	0.11527
IRF8	460187	1.9	25.906	35	0.61039	4.1	30.361	43	0.69109	-0.1	23.006	38	0.50357	-2.6	19.651	35	0.38362	9.2	31.749	42	0.86714	0.5	27.19	38	0.55143	6.8	23.62	38	0.82521	-3	20.057	33	0.35489	3.1	21.725	40	0.67765	2.3	22.406	37	0.65274	4.8	23.423	54	0.74678	4.2	28.251	38	0.71614
ZNF189	460193	-2.3	32.626	38	0.41126	-15.5	16.295	23	0.02443	-8.1	22.194	36	0.16976	-16.5	19.684	35	0.01724	-12.5	19.763	47	0.05429	-4.3	24.892	46	0.29857	-2.5	23.349	40	0.37249	-4.2	32.531	24	0.28879	-5.7	21.794	33	0.22636	1.3	24.484	39	0.60231	-8.3	18.017	33	0.13591	-11.5	19.269	34	0.05908
T2R55	460202	-7.1	24.713	35	0.19192	-3.1	26.523	35	0.37787	0.9	30.859	41	0.55635	-8.2	19.942	33	0.1681	-5.8	17.322	32	0.24429	-11	20.185	28	0.08286	-9.9	22.549	41	0.08739	-6.9	17.753	28	0.17529	-13.8	16.361	44	0.02865	-7.5	20.388	29	0.14409	-6.5	18.502	35	0.20458	-6.1	21.882	40	0.19741
OR52E2	460215	-11.2	21.006	38	0.08658	-7.3	24.361	25	0.20115	2.5	31.977	33	0.6291	-7.3	24.03	31	0.20115	-4.7	22.502	33	0.29857	-3.5	19.486	51	0.33143	-4.7	19.966	34	0.26075	-7	16.496	34	0.17098	-7.9	22.727	37	0.14327	-5.1	19.715	37	0.23775	1.4	24.533	41	0.58083	-4.2	24.1	38	0.27233
ATP6V1G1	460220	4482.1	1024.41	35	1	3731.5	524.374	33	1	2681.7	482.431	35	1	2769.6	612.804	39	1	2774.1	594.738	51	1	3399.4	797.093	30	1	2445.7	425.212	43	1	2472	581.686	31	1	2070.7	434.107	42	1	2211.3	549.019	38	1	3650.9	819.362	43	1	2854	586.881	38	1
APIN	460224	-6.7	21.9	33	0.20779	1.1	30.455	31	0.56034	-5.5	24.957	40	0.28103	-1.1	27.323	45	0.45833	-5.1	23.347	48	0.27143	-12.8	22.617	35	0.05571	0.3	28.205	38	0.52722	-2.4	24.224	36	0.39799	-10.1	16.696	37	0.0745	-8.6	15.314	39	0.11527	-2.3	17.551	36	0.37625	-6.4	20.221	37	0.18732
PLEKHJ1	460239	84	92.469	22	1	38.3	42.812	30	1	37.3	33.26	32	1	39.3	33.799	38	1	30.7	26.576	26	1	78.1	61.63	22	1	27.7	32.544	40	1	35.4	34.67	32	1	22.2	33.211	38	1	29.5	38.602	31	1	63.5	33.435	28	1	48.5	38.645	30	1
ORMDL1	460243	1040.8	260.748	45	1	885.2	212.01	49	1	627.6	153.995	58	1	647.9	124.421	40	1	498.9	123.758	53	1	537.6	120.738	52	1	765.8	196.677	37	1	649.7	142.92	38	1	558.6	116.075	37	1	505.4	106.935	32	1	662.1	165.727	44	1	481.6	146.806	47	1
ING2	460255	154.8	78.749	33	1	131.8	51.307	26	1	156	71.225	40	1	91.5	46.712	24	1	127.9	53.726	41	1	93.6	55.984	30	1	87.4	43.803	29	1	90.8	37.726	27	1	93.8	33.12	24	1	68.7	43.041	29	1	112.4	47.709	35	1	80.1	39.084	32	1
UBE2I	460273	3152.7	641.488	49	1	3536.1	651.244	31	1	2962.6	596.151	41	1	3286.1	622.742	35	1	2555	544.189	47	1	2960	564.84	61	1	2590.3	362.237	35	1	2680.9	527.55	39	1	2475.7	499.304	38	1	2526	389.596	30	1	2535.4	531.204	48	1	2636.6	485.371	43	1
ZNF423	460280	10.8	27.729	32	0.8961	3	23.545	28	0.64224	-0.9	22.163	34	0.47504	-3.3	24.3	37	0.3592	5.7	31.863	36	0.76	-3	25.238	42	0.35429	2.4	20.879	48	0.65043	4.6	17.384	32	0.74138	5.7	21.846	41	0.78653	-3	17.937	42	0.33573	-2.8	14.285	35	0.35479	-3.5	18.839	39	0.317
C20ORF38	460296	-11.1	25.851	51	0.08947	-0.6	37.564	35	0.48276	-8.3	21.556	38	0.15549	-5.7	20.383	39	0.26006	-10.9	15.085	41	0.08143	-6.6	26.653	34	0.21429	1.7	28.759	46	0.61891	-7.4	22.387	35	0.15517	-3	18.77	41	0.34527	-6.7	21.402	36	0.17723	-6.7	23.527	34	0.20029	-10.7	17.308	42	0.07061
BATF	460324	2	25.891	47	0.6176	2	26.145	34	0.59626	-7.3	21.804	41	0.19971	-7.4	17.802	29	0.20115	-0.4	25.07	41	0.50429	-9.9	15.522	39	0.10571	3.6	30.391	34	0.69914	-0.9	23.913	34	0.45115	-10.2	15.796	42	0.07163	-1.4	19.19	24	0.42651	-8.1	23.45	23	0.14306	-2.5	18.973	47	0.37896
E4F1	460326	864.1	186.011	49	1	965.6	182.488	46	1	1115	196.102	35	1	1141.8	260.515	35	1	947.6	202.15	46	1	986.3	180.487	42	1	748.2	138.285	38	1	678.6	147.14	29	1	653.3	141.552	47	1	768	173.014	48	1	907	181.063	50	1	765	176.761	54	1
ATP6V1H	460333	1089.4	278.275	32	1	984.8	286.736	33	1	615.2	220.968	40	1	572.5	130.428	39	1	573.7	124.605	43	1	503.9	128.406	38	1	846	211.371	26	1	720	189.784	29	1	410.5	102.982	39	1	441.9	131.181	38	1	524	123.409	33	1	450.7	115.379	38	1
C17ORF71	460338	72.9	39.057	41	1	64.4	40.302	36	1	45.2	32.691	56	1	53.6	29.509	40	1	43.5	40.85	44	1	54.4	41.429	45	1	27.1	27.84	43	1	38.1	33.207	37	1	35.8	26.661	33	1	43.9	40.707	39	1	55.7	34.709	29	1	35.6	26.389	36	1
RUNX1	460341	-0.3	24.205	44	0.49639	5.4	25.163	44	0.74282	1	22.958	44	0.56205	19.3	33.6	39	0.9842	12.9	30.563	43	0.94571	9.2	22.107	29	0.85143	6.9	25.85	40	0.83095	3.8	29.785	42	0.70259	-1.2	19.414	44	0.44413	7.9	18.971	25	0.85735	1.3	24.996	44	0.5794	15	23.916	39	0.97839
SELS	460343	13.9	33.623	36	0.93939	23.3	40.723	23	0.99282	7.6	27.129	37	0.82596	12.4	34.163	36	0.91523	3.8	23.17	35	0.69857	18.1	31.183	44	0.97714	7.2	25.468	22	0.83524	12.1	31.065	18	0.93822	0.2	15.162	33	0.51862	3.4	22.203	41	0.70317	13.6	24.438	37	0.95994	3	22.049	41	0.6585
HNRPLL	460348	509.9	179.642	39	1	324.5	94.546	44	1	274.9	76.327	43	1	266.7	73.013	30	1	223	69.928	41	1	239.7	93.902	42	1	204	52.839	48	1	195.6	58.468	34	1	197.8	58.403	45	1	224.7	96.086	44	1	333.8	102.317	29	1	204.9	61.772	29	1
SMURF1	460349	6.5	32.876	23	0.79221	5.3	24.38	39	0.73994	6	28.31	29	0.76034	10	26.445	38	0.88075	-7	16.737	35	0.19714	2.1	25.562	26	0.63286	8.3	15.979	23	0.86103	-1	21.319	22	0.4454	2.7	24.755	42	0.65473	0.6	23.145	23	0.55476	5.4	21.335	31	0.7711	0.7	17.317	17	0.54611
GIP	460358	15.9	39.474	43	0.96681	14.4	33.076	55	0.93966	4.1	24.229	59	0.70043	7.3	22.063	37	0.81897	9	20.809	50	0.86286	10.1	27.857	59	0.87429	12.4	30.392	49	0.95129	6.7	23.558	43	0.83621	6.6	25.844	39	0.82378	12.9	31.57	58	0.94525	7.3	22.76	45	0.84263	11.4	33.881	49	0.9438
C1ORF137	460364	-2.1	25.366	42	0.41847	-1	28.077	55	0.46839	3.8	28.246	44	0.68616	3.9	26.171	43	0.69828	-3	21.164	49	0.37571	0.8	20.347	37	0.56714	-0.5	21.311	61	0.48711	13.8	27.962	39	0.95833	7.5	26.61	41	0.85673	2.8	30.366	34	0.66571	-4.2	17.621	49	0.28898	-3.2	23.229	31	0.33285
TNPO1	460368	34.9	42.748	28	1	35.2	22.465	29	1	34	21.738	31	1	67.4	41.253	48	1	14.2	24.223	34	0.95857	22.9	29.122	37	0.99857	24.9	25.429	33	1	40.9	28.044	38	1	26.8	27.056	32	1	45.4	34.619	31	1	19.1	24.874	51	0.99285	19.7	20.104	44	0.99568
ESRRB	460370	12.5	28.178	46	0.92352	2.3	20.017	31	0.60489	15.4	36.832	59	0.95578	14.3	34.171	33	0.9454	6.1	21.15	43	0.77143	12.4	26.425	42	0.93143	5.8	26.397	33	0.78653	21.4	36.035	50	0.99856	9.7	25.76	44	0.89542	6.7	22.61	44	0.82565	11.8	28.516	49	0.93276	9.8	28.11	50	0.91787
LGTN	460373	317.1	95.864	45	1	303.2	86.433	49	1	411.6	111.75	46	1	296.8	75.583	39	1	444.6	109.564	43	1	409.2	112.119	45	1	241.5	63.725	39	1	215.4	69.083	45	1	395.9	89.982	42	1	262.3	80.168	48	1	530.3	128.212	41	1	359.2	79.42	33	1
RAMP1	460376	1.3	30.078	34	0.57143	10.4	32.395	47	0.875	4.3	23.634	48	0.70756	8.9	31.981	34	0.86207	2.3	24.713	52	0.62143	-2	18.918	45	0.43714	-2.5	20.426	38	0.37822	0.9	18.604	53	0.55747	-3.8	14.485	44	0.31519	2.1	20.711	37	0.63689	2.9	21.963	44	0.64664	-1.2	17.559	42	0.45389
SLAMF9	460392	10.9	35.017	34	0.90043	2.2	20.909	39	0.60201	5.3	25.686	43	0.7475	16.7	34.534	37	0.96695	18.3	24.861	40	0.98	0.4	23.828	44	0.55	13.7	29.563	52	0.96418	-1.8	24.131	38	0.4181	8.7	25.296	34	0.87822	7.9	20.947	47	0.85735	6.6	26.357	44	0.80973	9.7	20.294	40	0.91499
NRP1	460402	4798.1	691.051	32	1	3398.4	528.968	31	1	2718.4	405.032	34	1	1834.7	396.187	36	1	3895.1	684.326	39	1	2148.7	575.525	29	1	3206.3	693.099	36	1	2221.8	568.015	36	1	2447.8	442.785	37	1	1551	362.9	44	1	5769.2	993.45	32	1	2561.3	650.686	44	1
ZNF577	460403	9.3	30.384	45	0.87302	-6.8	17.966	44	0.21983	-1.7	22.324	42	0.44223	4.7	20.64	44	0.73707	2.6	19.789	43	0.63714	21.4	42.613	38	0.98857	3.1	20.475	33	0.67622	7.6	20.71	30	0.86351	-6	17.418	35	0.20774	2.3	18.525	38	0.65562	6.3	24.817	35	0.80687	-0.9	24.315	48	0.4683
MYBPC1	460433	-1.2	22.6	39	0.46176	2.5	28.623	47	0.61638	4.5	26.945	40	0.71184	8	33.711	35	0.83908	-2.7	20.726	41	0.39	-3.6	18.831	35	0.33	12.4	28.242	31	0.95272	-4.1	16.905	34	0.29598	0.7	20.247	30	0.54441	-4.8	19.688	39	0.2464	1	23.875	38	0.5465	-4.4	22.998	28	0.26801
ZNF556	460435	-1.6	25.874	31	0.43867	6.8	25.637	56	0.78736	4.6	23.899	44	0.71469	10	22.204	38	0.88075	4.4	25.865	41	0.71714	0.6	18.785	36	0.55429	10.6	23.759	43	0.91117	-0.8	21.708	37	0.45833	5.5	25.002	40	0.7851	-2.3	22.064	39	0.37032	-0.4	17.019	42	0.47783	10.5	26.994	43	0.93516
AMT	460445	58.5	35.903	53	1	38.6	29.049	44	1	83.2	43.497	38	1	81.5	43.065	34	1	41.6	31.029	35	1	45.5	33.364	48	1	74.8	46.395	39	1	39.3	29.705	47	1	44.2	32.601	45	1	43.5	42.684	40	1	64.8	40.289	37	1	16.2	20.091	40	0.99135
ZNF680	460450	116.8	44.39	45	1	67.5	36.724	36	1	78.1	54.48	51	1	65.9	38.112	41	1	91.2	37.801	48	1	86.2	38.799	45	1	38.4	27.237	47	1	42.1	27.508	50	1	57.7	43.251	40	1	39.6	26.015	41	1	153.8	55.283	46	1	84.1	44.372	49	1
DPPA4	460465	-16.2	16.79	27	0.02165	-2.5	26.714	41	0.38793	0.6	26.907	31	0.53352	-5.3	23.917	29	0.27586	-12.5	23.757	33	0.05429	-9.5	22.906	21	0.11286	-1.7	26.164	32	0.4255	-6.8	16.979	32	0.17672	-8.7	15.828	29	0.12178	-8.7	18.019	33	0.11383	-5.1	24.026	25	0.26466	-9.7	19.404	26	0.08357
RASGEF1B	460471	0.4	26.402	40	0.5267	4.9	30.821	40	0.71552	-3.5	25.35	45	0.35949	-1.4	21.934	40	0.4454	-0.5	22.433	45	0.50429	2.2	25.706	32	0.63429	5.5	25.422	34	0.77794	8	23.637	29	0.87356	-3.9	22.438	32	0.31089	2.5	25.781	32	0.66138	6.6	30.749	35	0.80973	1.1	21.15	42	0.57205
NR2C1	460474	148.6	57.896	53	1	131.6	33.792	24	1	144.5	57.802	37	1	139.6	46.851	38	1	95.4	35.075	46	1	107.5	34.771	35	1	99.1	44.929	38	1	91.1	43.467	42	1	94.2	36.499	42	1	87.9	43.82	41	1	129	45.772	36	1	96.3	41.646	41	1
KIAA1026	460484	10.2	27.891	50	0.88889	3.9	31.871	46	0.68247	11.8	24.052	58	0.9087	14	28.948	43	0.94109	7.1	23.032	46	0.81286	5.7	24.707	45	0.76	6.5	20.449	42	0.80946	3.6	22.376	36	0.69253	7.3	23.441	41	0.85387	5.6	26.304	45	0.79539	5	20.819	31	0.7568	5.7	25.001	37	0.77378
MCAM	460497	958.6	215.613	32	1	975.7	272.224	37	1	420.2	117.087	31	1	423.9	144.832	27	1	351.6	123.407	25	1	401	125.704	43	1	566.9	233.123	33	1	639.9	138.949	25	1	277	88.749	41	1	298.8	81.022	27	1	405.1	117.133	30	1	417	180.226	32	1
ZNF585A	460504	75	40.634	39	1	79.1	38.404	54	1	53.5	33.665	38	1	86.5	36.73	40	1	39.5	37.296	56	1	59.1	32.931	63	1	47.4	28.476	30	1	60.9	34.636	37	1	85.1	37.686	32	1	82.6	32.924	38	1	56.7	42.716	34	1	86.1	43.334	62	1
TKTL2	460520	-2.5	24.038	46	0.40404	-6	23.414	37	0.25287	4.2	28.426	38	0.70613	-0.6	22.596	42	0.48563	2.6	27.77	34	0.63714	1.1	22.176	50	0.58286	-4	24.64	46	0.29513	-6.9	19.348	38	0.17529	0.3	20.765	45	0.52292	-3.3	18.612	34	0.32565	-3.4	20.545	42	0.31474	-5.7	21.219	38	0.21326
TRFP	460524	1481.8	312.121	44	1	1246.8	194.761	47	1	1460.1	263.215	38	1	1186.1	211.418	43	1	1528.2	222.621	42	1	1324.7	286.407	59	1	1044.4	220.426	37	1	822.7	176.96	37	1	1240.9	243.403	39	1	883.2	209.087	47	1	1541.2	283.745	36	1	1210.1	310.32	46	1
PPFIA2	460537	-6	27.969	34	0.22944	-13.7	19.652	45	0.0546	10.5	36.935	36	0.88445	-3.2	17.969	37	0.36494	-6.5	17.921	41	0.22143	-0.7	21.41	52	0.49286	-7.1	20.646	35	0.15903	-9.9	13.652	40	0.08764	-8.1	16.683	37	0.13897	-9.5	20.045	38	0.09798	-6	19.642	37	0.22175	-5.2	22.452	32	0.23055
MAGEA3	460541	8	36.03	34	0.83405	1.1	18.803	36	0.56034	4.2	21.46	38	0.70328	7.7	28.457	29	0.83477	-3.1	17.822	52	0.36714	0	25.786	26	0.53429	2.7	17.011	36	0.66332	12.5	22.538	35	0.94109	0.1	24.5	36	0.51289	4.4	26.69	43	0.76225	5.5	27.284	36	0.77396	5.7	23.935	36	0.77378
DIP2A	460551	41.5	39.7	36	1	43.9	37.384	39	1	31.8	32.582	50	1	25.2	28.759	44	1	30	27.79	39	1	30	34.122	38	1	18.6	25.267	30	0.99427	18.6	25.216	43	0.99425	35.1	34.418	45	1	16.3	23.624	46	0.98415	9.8	21.944	38	0.90129	26.1	31.022	40	1
LOC51255	460561	3114.7	680.05	41	1	2617.5	602.115	41	1	2337.9	322.225	47	1	2281.9	424.2	35	1	1759.9	355.188	39	1	2080	414	45	1	1825	333.82	44	1	1985.2	437.429	36	1	2368.3	476.883	47	1	2062.9	287.146	46	1	2407	403.097	48	1	2217.7	484.607	46	1
BTD	460592	191.1	72.426	50	1	116.5	48.738	38	1	161.5	60.862	31	1	115.6	50.677	45	1	118.4	62.111	52	1	83.5	37.904	52	1	115.2	51.764	47	1	86.6	48.379	38	1	188.3	69.35	27	1	97.9	64.375	56	1	145.8	63.081	54	1	96.3	49.933	47	1
SSX8	460593	15	35.397	47	0.95238	18.1	27.605	55	0.96695	19	25.289	52	0.98288	5.2	20.797	40	0.75862	18.1	28.667	42	0.98	7.6	25.234	46	0.81429	12.8	18.493	43	0.95702	14	27.289	42	0.96121	19.5	31.654	58	0.99427	9.3	21.283	40	0.89049	9.3	26.686	42	0.89557	17.8	23.027	57	0.99424
C10ORF31	460594	7.2	34.929	46	0.80375	-4.9	19.363	29	0.30891	-14.9	10.624	27	0.03138	4.7	24.88	35	0.73707	3.1	24.754	44	0.65571	-3.2	20.824	43	0.34857	-5.8	22.077	43	0.20917	-0.2	24.328	50	0.48132	-2.1	19.381	45	0.39542	-2.4	23.422	46	0.36455	-4.2	19.979	54	0.28755	0.4	22.999	52	0.53602
NRXN1	460601	18.8	33.562	48	0.9798	14.4	31.098	36	0.93966	11.6	28.82	55	0.90442	20.9	24.313	39	0.99282	13.3	23.381	36	0.94714	4.5	18.398	44	0.72286	5.3	17.63	30	0.76791	19.8	26.952	32	0.99713	19.1	20.883	40	0.99427	19	17.998	37	0.99856	5.2	21.532	29	0.76395	15.5	23.835	43	0.98271
TNFSF13B	460608	11	29.15	48	0.90188	3.2	21.709	49	0.64799	13.1	31.955	34	0.92725	51.4	37.891	50	1	-1.4	19.92	42	0.45286	-3.9	19.424	39	0.31429	-0.2	19.078	39	0.50143	4	14.938	40	0.71264	-7.6	19.399	38	0.15043	52	34.241	49	1	7.6	33.666	37	0.85122	-0.3	16.097	40	0.49712
CST7	460615	41.9	50.449	46	1	30.5	34.278	41	1	30.2	32.929	50	1	32.3	38.219	44	1	18.2	24.061	40	0.98	28	27.483	41	1	28.7	40.933	40	1	32	29.384	53	1	24.1	41.262	39	1	33.7	34.322	58	1	20.8	28.079	41	0.99714	40.1	38.408	48	1
MKNK1	460630	268.1	80.916	36	1	253.9	73.469	52	1	219.3	69.918	30	1	199.1	65.505	37	1	142.7	29.107	39	1	152.3	54.531	44	1	172	67.711	31	1	163.7	57.875	38	1	186.3	58.291	40	1	143.5	51.902	42	1	203.6	43.925	35	1	168.9	38.511	28	1
GLYAT	460632	10.5	24.419	39	0.89177	13.4	31.618	40	0.93103	14.6	33.016	35	0.94579	11.3	26.033	52	0.90374	18.3	33.551	44	0.98	12.9	29.08	51	0.93429	8.7	20.129	36	0.86676	6.5	24.8	47	0.82615	9.1	24.094	36	0.88539	11.3	29.993	50	0.93084	28	45.61	40	1	10.1	25.419	43	0.92363
WNT8A	460639	15.5	34.94	45	0.96392	-5.1	20.74	42	0.29885	-1.1	26.584	43	0.46648	0.8	25.451	43	0.55316	-7.6	21.782	44	0.16143	-0.8	25.747	52	0.48429	-0.3	22.268	49	0.49284	2.9	26.073	38	0.65374	-1.2	18.865	49	0.44413	-5.8	14.522	53	0.20461	-8.2	13.431	37	0.1402	3.5	22.176	42	0.68588
CGB	460653	11.6	32.288	56	0.91198	9.6	23.978	58	0.85345	15.9	30.541	59	0.96006	9.3	24.457	53	0.86638	5.3	20.754	42	0.74714	19.1	36.425	41	0.98	2.8	17.458	39	0.66619	4.1	18.609	51	0.71695	4.6	19.488	44	0.74069	0.7	22.833	50	0.5634	7	23.516	50	0.8269	-1.2	20.155	48	0.45101
ATF6	460685	1975.4	389.256	31	1	1683.4	290.351	33	1	1570.6	267.084	40	1	1771.7	313.775	33	1	1471.2	274.595	38	1	1359.7	224.008	38	1	1129.7	209.692	27	1	1269.5	249.798	34	1	1288	217.19	26	1	1323.4	227.896	34	1	1504.9	178.298	22	1	1176.2	244.123	34	1
NME2	460687	-7.2	25.935	24	0.19048	-2.1	21.941	28	0.40517	-5	19.418	31	0.30956	-0.6	25.327	49	0.47414	-7.4	19.181	42	0.18143	-0.7	22.717	32	0.49429	6.5	32.293	25	0.81232	1.9	25.331	49	0.61207	-3.8	15.451	24	0.31519	-1.6	18.432	38	0.40922	-2.4	22.915	29	0.37625	-0.5	23.32	31	0.4928
XLKD1	460722	221	76.131	33	1	17.9	26.041	32	0.96552	34.2	29.076	42	1	1.8	34.647	26	0.58908	204.9	51.476	50	1	11.7	31.802	41	0.91571	124.5	51.648	37	1	13.2	27.686	31	0.95259	42.2	31.309	29	1	1.1	20.037	21	0.59222	353.7	64.191	27	1	3.8	17.769	39	0.70029
ADRA1A	460725	8.8	31.063	37	0.84704	-6	20.561	29	0.25287	5.6	25.495	30	0.75036	14.4	36.281	31	0.94684	4.7	22.636	45	0.72714	12.4	27.848	32	0.93143	5.4	25.984	39	0.77507	6.5	23.231	38	0.82471	5	22.85	40	0.76218	-0.8	19.062	39	0.45965	-2.8	17.379	29	0.35479	4.4	21.223	26	0.72046
KRT6E	460730	9.2	32.492	43	0.87013	0.7	22.858	37	0.54885	3.7	29.674	53	0.67618	-5.5	25.126	40	0.26724	0.1	25.806	42	0.52429	-3.8	25.724	47	0.32	-3.2	20.255	24	0.33095	4.9	22.943	45	0.75575	0.1	21.984	38	0.51433	3.8	26.031	40	0.7219	-0.9	18.792	32	0.45494	-0.5	26.015	36	0.49568
LOC255313	460746	10.3	28.583	33	0.89033	11.1	26.814	32	0.89368	9.1	25.581	38	0.85735	19.7	32.788	45	0.98563	18.1	27.685	40	0.98	12.7	27.319	41	0.93429	13.7	30.494	43	0.96418	3.6	25.626	47	0.69253	8.3	20.304	45	0.86676	10.9	23.74	49	0.92507	7.6	20.486	39	0.85122	13.2	22.474	33	0.95821
CDC25B	460754	240.1	59.492	44	1	178.5	48.576	43	1	768.3	142.333	32	1	350	97.51	52	1	311.4	67.285	46	1	205.6	64.033	39	1	166.7	60.862	55	1	142.3	60.261	54	1	775.1	185.382	45	1	263.4	55.012	48	1	368.7	75.891	33	1	203.8	55.519	40	1
OPN4	460767	0.1	24.278	40	0.52092	9.5	35.23	42	0.85057	7.5	22.729	38	0.82311	-3	20.905	34	0.36782	4.6	25.696	35	0.72286	-4.8	24.4	55	0.27714	-4.3	18.064	46	0.27507	-2.9	17.909	49	0.37069	-4.6	17.145	33	0.28367	3.3	23.17	39	0.69308	6.3	26.263	38	0.80687	2.4	23.401	38	0.63401
MLF1IP	510008	15.8	21.885	36	0.96681	14.9	36.819	35	0.94828	102.8	42.469	39	1	59.2	41.265	46	1	63.1	45.63	46	1	36.9	26.676	41	1	13.3	26.109	46	0.96132	15.5	27.027	28	0.97845	94.7	53	43	1	33.3	20.874	29	1	64.2	32.182	49	1	32.4	19.976	32	1
TESSP2	510010	11.2	27.464	47	0.90476	7.5	23.807	53	0.81322	13	24.898	40	0.92725	7	23.173	48	0.80891	15.6	26.797	60	0.97	16.4	27.496	53	0.96714	12	21.766	52	0.94699	16.1	25.096	34	0.98132	9.3	19.357	37	0.88682	19.8	25.912	40	1	14.6	26.926	41	0.96567	14.5	20.105	46	0.97262
PRKAG3	510017	7.4	25.332	54	0.8153	18.6	30.295	59	0.97414	10.8	27.156	37	0.89016	1	22.449	36	0.55747	13.2	26.454	35	0.94571	8.9	25.09	37	0.84857	16.8	21.587	41	0.98567	11.4	21.956	44	0.93103	15	17.558	35	0.97421	4.8	20.832	31	0.76945	0.7	15.298	32	0.52504	13.5	21.195	46	0.95821
WNT5B	510020	0.7	17.756	21	0.53968	17.9	34.31	34	0.96552	9.3	27.33	33	0.8602	3.1	25.035	49	0.66092	-3.5	20.977	31	0.35286	0	21.76	41	0.53429	4.2	21.22	45	0.72636	0.5	17.444	38	0.5273	6.9	14.762	37	0.84384	12.5	21.973	30	0.93948	6.7	20.527	32	0.81402	3	18.31	44	0.65994
LRCH1	510025	-3.4	24.233	45	0.35209	9.1	25.366	40	0.84483	-3.5	20.809	30	0.35806	8.8	23.224	35	0.86063	8.7	27.641	43	0.85571	-0.3	27.438	31	0.51714	-1.2	20.504	34	0.44986	1.6	21.282	30	0.60057	7.4	27.714	41	0.85673	6.2	23.08	33	0.81124	-0.7	17.847	39	0.46352	9.9	27.52	43	0.91931
PAWR	510039	686.9	174.935	42	1	607.6	133.933	45	1	570.7	170.573	39	1	515.6	105.406	36	1	569.6	137.706	38	1	579.4	108.446	31	1	340.5	83.352	44	1	451.8	113.823	44	1	420.3	103.041	45	1	372.6	90.03	53	1	652.4	131.138	32	1	490.5	182.661	45	1
HGD	510040	31	27.785	53	1	45.8	29.51	28	1	48.6	44.222	41	1	40.8	27.625	36	1	34.9	31.799	39	1	41.5	32.324	39	1	27	28.671	28	1	40.2	30.131	43	1	34.9	25.559	42	1	35.1	25.528	38	1	40.3	28.341	29	1	46.2	33.662	51	1
ZNF323	510041	490.3	117.182	43	1	193.9	49.757	47	1	168.1	64.533	40	1	120.2	47.86	29	1	202	53.459	39	1	135.7	53.836	41	1	210.1	64.071	40	1	132.3	39.226	42	1	122.9	46.216	44	1	85.7	34.759	38	1	309	88.041	38	1	113	30.983	35	1
WFDC1	510048	13.4	30.005	44	0.92929	6.7	27.429	34	0.78592	13.4	31.617	34	0.92725	10.1	26.83	41	0.88362	1.3	23.556	50	0.56857	0.3	20.238	51	0.54571	9.3	27.841	38	0.88252	13.2	32.17	37	0.95259	2.6	16.164	25	0.6533	11.7	19.198	49	0.9366	19.6	27.201	30	0.99571	8.8	21.783	36	0.88329
LEFTY2	510050	9.9	22.193	39	0.886	16.7	27.486	45	0.96264	25	35.702	43	0.99857	18.3	24.976	58	0.97989	13.9	28.98	37	0.95571	10.4	27.14	51	0.88429	25.6	34.543	40	1	8.5	19.895	41	0.88362	15.7	27.809	48	0.97994	18.1	24.128	50	0.99568	7.3	25.555	36	0.83834	11.4	22.963	44	0.9438
PRPSAP1	510053	2279.8	420.578	44	1	1894.4	308.389	33	1	2675.8	498.153	42	1	1942.3	429.966	40	1	2020.3	354.997	29	1	1606.9	354.665	39	1	1480.3	291.803	54	1	1511.9	252.355	40	1	1930.6	368.411	41	1	1498.6	286.848	48	1	2286.2	360.496	32	1	1345.1	217.954	42	1
SOX6	510075	-5.5	23.265	39	0.25397	-4.8	26.364	46	0.30891	-6.4	21.95	40	0.24108	-3	23.024	41	0.36925	0.4	19.848	36	0.53429	7	24.746	44	0.8	5.7	30.266	31	0.7851	5.1	22.281	55	0.75718	5.3	31.947	36	0.7765	0.2	22.032	38	0.52882	2.9	18.019	28	0.64807	1.6	23.819	37	0.59654
ASPHD1	510082	10	24.467	46	0.886	30.7	36.612	47	1	11.5	26.361	44	0.90157	21.6	34.171	39	0.99425	15.2	29.061	35	0.97	28.3	27.168	38	1	10	21.95	53	0.89398	17.2	27.677	39	0.98851	12.9	19.804	38	0.94556	24.9	32.622	31	1	6.5	17.148	35	0.80973	19.9	25.753	51	0.99568
TMPRSS3	510092	-0.6	21.945	37	0.47908	-4	20.307	37	0.34339	2.5	20.413	37	0.6291	0.6	28.624	34	0.55029	2.7	20.517	39	0.64286	-7.5	18.719	31	0.17714	2.7	16.967	38	0.66476	8	21.57	42	0.87356	4.3	24.615	28	0.73352	6.7	30.556	30	0.82421	4	16.578	48	0.71245	4.4	23.193	40	0.72334
SPO11	510093	1.1	26.108	46	0.56133	-1.9	24.531	42	0.42241	-1.4	27.716	49	0.45506	-8.1	28.2	41	0.17672	-3.8	17.411	44	0.34286	4	27.768	45	0.70429	0.7	18.688	46	0.55874	3.3	21.625	53	0.68247	-0.6	21.915	39	0.46848	0.7	19.826	63	0.56484	-3.6	18.18	50	0.30615	3.4	18.405	39	0.67723
MGC119295	510095	20.6	37.274	43	0.98846	18.6	31.433	42	0.97557	5.2	25.745	27	0.74037	5	18.391	33	0.75287	16.5	22.938	41	0.98	12.4	33.927	24	0.93143	20.8	31.438	40	0.9957	11.4	19.264	27	0.93103	10.5	25.144	49	0.90688	7.2	27.924	35	0.83862	4.5	24.43	38	0.73104	0.2	18.912	27	0.5245
AKAP1	510113	12	27.121	41	0.91198	8.1	22.839	38	0.83046	9	24.313	38	0.85307	4.4	21.861	36	0.72989	15.4	34.99	39	0.97	3.4	21.239	35	0.68429	8.3	21.409	42	0.86246	9.2	18.932	38	0.89655	7.9	22.562	33	0.8639	10.1	28.692	42	0.90778	12.6	24.177	42	0.9485	11.8	18.309	39	0.94669
HBXIP	510121	11.8	29.383	34	0.91198	6.9	22.378	39	0.79454	-4	16.981	34	0.34237	3.9	23.245	36	0.69397	6.9	21.416	36	0.80571	5.3	25.586	39	0.75	9.1	27.093	28	0.87679	8.8	25.464	41	0.88362	10.3	22.057	38	0.90544	1.5	10.073	32	0.60807	12.8	24.808	34	0.95136	13.7	26.566	36	0.96254
DUSP5	510128	833.1	186.747	49	1	798.8	174.07	40	1	283.3	70.366	41	1	498.7	108.865	51	1	229.6	51.5	44	1	338	97.216	45	1	470.4	107.232	50	1	591.9	134.105	40	1	250	66.336	45	1	443.8	97.877	48	1	299.1	76.554	39	1	351.7	84.207	46	1
FLJ41649	510129	5.1	24.344	43	0.74315	2.6	25.877	42	0.62356	-0.7	25.842	38	0.47932	0	27.361	35	0.51868	-4.8	20.251	37	0.29	-6.3	21.004	37	0.22143	-0.6	20.476	49	0.47851	-1.9	18.713	45	0.41236	-0.2	16.065	53	0.49713	1	20.189	29	0.58646	-2.6	23.052	44	0.36481	-2.7	15.005	51	0.36311
OR13C3	510131	3.5	23.197	40	0.6811	9.2	27.797	35	0.84483	12.8	28.075	32	0.92725	-0.6	15.234	28	0.4842	2.3	14.495	31	0.62429	-3.2	17.248	32	0.34857	9.8	22.012	34	0.89255	2.6	20.597	33	0.63649	10.3	25.471	50	0.90544	-4.7	14.125	29	0.25937	8.9	24.821	37	0.88412	8.8	27.96	31	0.88329
MPV17	510132	903.7	248.223	51	1	730.7	195.305	51	1	622	156.438	37	1	582.1	114.327	36	1	525.1	160.338	42	1	597.8	146.104	51	1	651.9	135.265	39	1	634.1	162.292	33	1	628.6	156.774	46	1	487.2	87.79	35	1	677.1	164.854	48	1	585.5	113.239	29	1
CHMP6	510142	159.4	67.069	43	1	137.5	51.223	46	1	147.6	43.448	44	1	176.4	73.531	40	1	176.1	71.452	43	1	167.9	63.732	50	1	113.4	51.272	42	1	117.8	48.375	46	1	116.6	54.423	41	1	119.3	56.553	49	1	124.8	57.995	48	1	139.6	57.55	64	1
RYR3	510154	1.1	23.539	50	0.56421	-3.3	17.697	41	0.36925	3	20.467	48	0.64337	1	18.49	43	0.56034	11	30.623	34	0.90571	4.3	22.074	55	0.71857	3.8	25.137	40	0.71203	15.3	26.848	44	0.97557	8.1	24.822	51	0.86533	7.2	26.868	52	0.83862	16	24.286	38	0.97568	2.5	22.126	45	0.64121
NUP50	510156	10	31.387	38	0.88745	18.8	34.521	30	0.97845	14.9	33.358	40	0.9515	13.7	26.077	34	0.93822	9.2	24.79	43	0.86714	5.2	21.501	37	0.74857	7.9	22.863	36	0.84957	14.2	22.518	37	0.96264	5.8	18.74	50	0.79513	11.9	22.697	35	0.9366	4.9	21.887	48	0.75536	16.3	24.11	43	0.99135
SNX13	510162	234.9	64.565	35	1	176.6	53.508	46	1	141.9	55.024	40	1	137.3	49.281	35	1	106.2	37.853	38	1	122.3	48.766	55	1	133	49.321	27	1	116.7	32.506	35	1	114.8	44.039	41	1	100.2	43.043	29	1	163.6	64.218	32	1	112.7	34.089	30	1
C6ORF194	510167	8.4	27.677	44	0.84127	15.7	29.127	46	0.95546	9.5	26.635	42	0.86876	22.2	37.9	37	0.99713	6.8	25.911	49	0.80286	3.9	32.741	32	0.70286	6.9	24.361	43	0.82951	8.4	18.302	39	0.87931	5.4	27.857	40	0.78224	12.6	21.812	46	0.94092	10.1	24.638	34	0.90415	10	22.236	38	0.91931
IL17F	510176	14.8	35.261	36	0.94661	18.3	30.543	35	0.96695	15.2	27.871	34	0.95292	22.9	24.313	37	0.99856	22	20.748	46	0.99286	13.8	29.204	30	0.94429	7.6	19.515	44	0.84384	17.3	16.855	44	0.98851	16.6	24.24	47	0.98854	14.1	23.047	40	0.96254	16.8	20.399	47	0.98426	16.4	25.797	42	0.9928
ZNF148	510180	606.4	151.494	45	1	436.5	95.27	42	1	402	123.686	47	1	386.4	97.656	53	1	315.7	84.036	43	1	368.5	87.026	53	1	340.5	94.859	51	1	409.9	86.948	41	1	382.6	110.102	47	1	284	77.242	36	1	409.2	83.658	47	1	312.4	88.673	39	1
APOL3	510184	12.2	27.546	43	0.91775	14	29.015	47	0.93391	19.2	32.267	35	0.98288	45.1	38.826	40	1	17	27.328	48	0.98	10.5	25.309	49	0.89143	15.6	23.822	50	0.98567	25.2	31.101	39	1	14.7	28.498	46	0.97135	27.4	25.71	55	1	18.6	25.007	46	0.99285	18	21.697	39	0.99424
NIFUN	510187	664.3	150.925	41	1	664.4	184.521	35	1	632.5	159.328	44	1	390.6	114.432	46	1	427.7	94.655	33	1	375.5	97.65	46	1	491.1	122.318	48	1	469.1	121.622	31	1	508.4	136.88	40	1	338.8	95.38	24	1	475.4	126.314	48	1	370.5	100.587	52	1
LOC144501	510192	420.7	126.367	50	1	327.3	81.783	54	1	378.3	92.661	51	1	136	54.387	58	1	244.3	57.139	39	1	170.3	48.471	54	1	284	77.665	46	1	249.5	62.773	62	1	350.9	85.829	45	1	95.8	30.065	41	1	257.2	49.465	50	1	144.2	47.424	44	1
SKP1A	510196	1952.8	389.284	51	1	1281.8	243.822	49	1	940.7	203.121	29	1	747.8	156.861	30	1	761.7	191.481	43	1	700.3	160.084	36	1	1005.6	213.361	44	1	811.7	144.93	36	1	932.7	194.674	38	1	614.2	177.103	38	1	1182.6	283.332	43	1	739.6	195.702	52	1
FFAR3	510202	13.7	28.907	51	0.93506	12.4	20.943	33	0.91954	17.1	27.094	26	0.97147	2.8	22.462	37	0.63937	12.4	20.223	43	0.93571	12.5	29.689	33	0.93286	18.7	22.058	36	0.99427	22.4	24.929	43	1	13.9	26.64	47	0.96562	16.6	23.18	34	0.98847	14.6	27.225	43	0.96567	20.2	21.578	37	0.99568
KIAA0889	510228	36	49.043	48	1	27.4	29.602	45	1	21.2	24.886	42	0.99287	19.1	23.469	34	0.9842	21.2	26.87	36	0.99143	14.6	23.058	51	0.95143	18.2	26.206	49	0.99284	31.9	36.14	38	1	25	30.34	51	1	19.4	21.613	52	1	21	22.265	52	0.99714	27.3	28.348	48	1
PAPPA	510239	642.1	123.911	43	1	1521.5	351.393	38	1	137.1	60.336	40	1	939.9	210.682	45	1	125.1	45.199	50	1	940.1	187.332	38	1	309.9	71.15	39	1	1141.8	241.83	48	1	79.2	37.192	27	1	629.9	154.926	45	1	169.5	63.511	38	1	683.8	172.437	41	1
PLXNC1	510240	18.2	33.316	41	0.9798	11.3	22.138	45	0.90086	23.5	27.567	41	0.99715	12.2	24.327	39	0.91379	20.3	26.219	44	0.99	18.9	27.681	42	0.97857	23	28.364	41	1	25.6	29.617	40	1	18.1	22.839	40	0.99284	19.6	27.724	46	1	23.3	25.851	44	1	24.8	25.823	36	1
CILP2	510241	-9.4	23.328	32	0.1241	1.9	22.931	47	0.59339	0.3	20.783	42	0.51498	-2.3	19.872	35	0.39943	8.4	32.641	31	0.84429	-2.2	14.229	30	0.42857	0.3	16.863	42	0.52149	9.1	22.9	37	0.89655	3.2	23.957	46	0.68481	-3.9	17.692	40	0.30115	9.6	28.385	29	0.89843	-1.9	18.759	45	0.41066
ST5	510255	-2.1	23.008	36	0.41847	13.4	30.559	35	0.93103	7.1	27.109	39	0.80171	21.3	40.131	34	0.99282	2.4	21.134	37	0.62429	0.5	24.982	34	0.55	12.7	27.417	45	0.95559	3	16.986	46	0.66236	14.9	26.676	50	0.97421	6	18.312	40	0.80692	5.8	20.593	35	0.7897	10.4	21.215	57	0.92795
KATNAL2	510259	6.4	25.418	44	0.78788	11.6	26.09	38	0.90948	6.5	23.988	40	0.78317	-0.1	19.399	32	0.50575	6.6	28.097	35	0.79	-5.3	19.264	29	0.25714	-3.4	14.64	38	0.32235	8.3	26.393	41	0.87787	7.3	22.527	34	0.85244	9.4	20.117	41	0.89049	4.6	18.733	37	0.7382	8.3	24.716	37	0.87464
LOC203413	510270	12.1	35.53	31	0.91486	7.8	23.841	43	0.82184	5.1	21.388	40	0.74037	12.2	27.18	45	0.91379	13	27.108	34	0.94571	6.5	25.145	36	0.78286	9	23.128	43	0.87679	12.2	22.403	40	0.93822	17.3	26.901	32	0.98997	17.8	28.985	42	0.99424	10.6	20.303	39	0.90987	4.9	20.709	40	0.7464
WDR40B	510280	70.9	42.041	63	1	50.3	40.728	43	1	25.7	31.167	33	0.99857	20.6	26.759	48	0.99138	49.7	31.867	45	1	44.6	34.273	47	1	42.6	34.238	57	1	32.5	27.148	40	1	15.7	21.237	37	0.97994	31.8	32.576	35	1	55.3	37.1	51	1	34.2	28.007	49	1
HNF4A	510288	28.4	53.985	34	1	2.3	24.552	37	0.60489	5.2	25.873	36	0.74465	9.9	27.314	45	0.88075	0.3	18.866	46	0.53286	5.3	26.141	38	0.75	4.2	25.113	33	0.72636	7.5	29.525	30	0.86351	6.3	23.923	38	0.81089	5.9	19.102	37	0.80259	11.7	23.996	41	0.93276	10.8	23.352	33	0.94092
MYO7A	510300	9.4	27.05	44	0.87302	12.2	27.207	48	0.9181	18	30.441	38	0.97432	3.3	23.72	43	0.66379	16.5	28.819	44	0.98	7.8	31.1	52	0.82286	11.9	22.669	40	0.9384	12.8	23.976	48	0.9454	11.2	22.412	41	0.91977	12.3	21.633	39	0.93804	23.6	28.276	41	1	19	34.049	41	0.99568
GPD1L	510301	466.3	107.813	40	1	340.1	66.995	42	1	600	115.14	45	1	272.5	73.95	56	1	628.6	126.128	42	1	344.3	67.807	34	1	337.9	96.355	44	1	254.8	79.292	36	1	475.8	99.645	49	1	211.9	58.08	57	1	786.6	182.293	38	1	312.1	98.916	42	1
C18ORF19	510307	98.2	39.184	46	1	123	54.095	39	1	108	45.14	34	1	122.4	41.434	40	1	100	44.923	41	1	109	49.79	37	1	65.4	39.921	54	1	101.7	47.464	41	1	80.1	33.734	37	1	91.9	33.82	29	1	112.9	42.36	45	1	102.9	47.589	53	1
PDCD2	510315	353.5	109.211	30	1	250.4	57.197	41	1	295	92.839	43	1	247.2	64.389	28	1	261.4	78.326	42	1	180.5	62.757	46	1	267.1	61.641	32	1	225.8	65.306	35	1	255.7	61.896	43	1	186.7	57.279	38	1	301.9	60.562	37	1	200	65.779	41	1
PBXIP1	510326	117.6	50.928	53	1	80.3	46.135	58	1	64.7	41.628	40	1	44.8	27.49	39	1	65.7	46.513	38	1	33	27.348	44	1	92	41.062	45	1	57.2	23.694	28	1	61.5	38.294	47	1	39.8	25.767	47	1	78.2	39.523	40	1	48.3	27.35	35	1
CCDC72	510328	8489.2	1540.34	51	1	6721.1	905.052	36	1	5643.4	862.319	46	1	4754.4	811.883	41	1	5068.1	738.447	37	1	5118.7	1082.11	45	1	6071.9	1069.63	48	1	5499.9	960.372	46	1	6489.6	1025.52	46	1	3923.2	551.099	40	1	6629.4	1045.22	42	1	5948.6	952.712	31	1
YAP1	510332	104.1	61.238	39	1	40.7	25.862	31	1	579.5	124.188	42	1	350.1	109.109	45	1	212.8	71.528	55	1	175.2	50.684	28	1	51.3	32.973	37	1	35	34.832	33	1	508.4	166.786	37	1	314	117.081	25	1	340.2	81.377	48	1	208.9	62.664	38	1
FLJ41821	510333	17.7	31.742	39	0.97836	14.7	25.545	48	0.94253	16.5	28.188	42	0.96719	18.5	25.66	52	0.97989	14.4	23.589	46	0.96143	5.2	19.575	33	0.74571	13.5	21.062	49	0.96275	22.2	28.112	33	1	9.8	18.642	45	0.89685	10.2	22.784	46	0.91066	13.1	24.74	37	0.95279	11.1	22.081	49	0.94092
TLR8	510338	5.2	32.88	33	0.74747	-2.8	16.642	32	0.38506	3.9	16.296	30	0.6933	1.2	20.657	53	0.56178	8.4	22.24	32	0.84429	0.7	19.441	32	0.56429	6.3	18.764	34	0.80659	2.4	18.424	35	0.63362	4.6	16.815	51	0.74069	4.6	18.824	25	0.76225	4	21.584	37	0.71388	9.8	24.931	44	0.91643
C20ORF161	510341	83.9	49.55	50	1	53	41.384	51	1	43.3	34.392	43	1	43.2	42.145	43	1	47	27.581	53	1	39.1	30.355	52	1	44.8	29.402	47	1	38.8	30.317	39	1	40.8	31.486	55	1	26	29.765	50	1	47.3	34.059	39	1	37.7	30.481	53	1
ADAM7	510372	0.5	25.204	38	0.52958	3.5	24.07	27	0.66236	7.3	25.033	44	0.81027	9.2	22.928	41	0.86638	-1.3	17.851	43	0.45286	0.8	17.668	22	0.56714	15.1	23.541	41	0.98138	10.7	18.783	39	0.92385	19.2	27.83	41	0.99427	15.4	23.4	44	0.97406	13.4	22.608	45	0.95851	16.9	30.91	40	0.9928
FKBP1A	510400	792.7	152.867	46	1	1243.7	202.041	40	1	269.9	63.31	29	1	381.3	76.699	49	1	243.1	60.334	43	1	333.5	78.983	33	1	697.1	162.431	35	1	987.5	220.169	44	1	255.7	66.38	47	1	310.5	75.061	36	1	236.3	65.535	47	1	335.2	70.504	54	1
GLIPR1	510402	2036.8	439.806	47	1	3495	694.742	35	1	887.5	165.188	46	1	1096.2	259.009	43	1	991.9	181.379	39	1	2260.3	351.974	48	1	1654.3	358.567	43	1	2694.5	409.485	33	1	893.3	212.553	43	1	1046.9	213.166	47	1	1315.4	280.6	32	1	2450	429.126	34	1
EEF1D	510414	20.5	35.558	34	0.98846	22	33.061	31	0.98563	8.3	29.235	45	0.83738	5.8	28.23	41	0.78305	5.9	18.76	47	0.76714	7.1	22.58	43	0.8	6.2	25.344	40	0.79943	7.1	16.973	46	0.85345	5.7	18.033	39	0.7894	12.5	29.684	25	0.93948	11.6	26.926	38	0.93133	11.7	21.947	34	0.94669
C3ORF48	510424	10.9	26.886	40	0.90043	11.8	32.346	35	0.91092	11.4	27.668	41	0.90157	7.1	22.424	51	0.81034	1.6	16.112	37	0.58714	-0.3	22.622	49	0.51714	8.4	19.043	33	0.8639	10.2	24.947	41	0.91236	6.6	23.95	31	0.82235	5.2	19.517	40	0.78963	10.3	24.933	34	0.90701	14.1	25.041	52	0.97118
LOC387856	510427	30.1	31.785	41	1	37.9	33.701	53	1	13.9	20.361	44	0.93723	17.9	29.002	40	0.97557	12.9	29.248	53	0.94571	16	30.973	45	0.96429	27.4	32.359	50	1	36.9	26.017	43	1	24.6	30.931	43	1	15.7	27.842	37	0.97839	24.9	28.82	47	1	21.7	25.105	30	1
SLC7A2	510435	4	29.556	44	0.70274	45.9	37.965	31	1	-7.6	17.505	29	0.18402	68.7	38.498	27	1	-5.7	17.451	35	0.24714	37.3	23.155	25	1	8.3	19.903	36	0.8639	35.2	29.615	30	1	-2	18.913	40	0.40401	47.3	36.346	32	1	4.5	19.454	31	0.73104	61.4	38.51	36	1
NDFIP1	510437	296.3	73.574	27	1	219.7	81.173	42	1	228.2	88.821	41	1	184.1	37.861	31	1	217.7	69.364	35	1	187.6	67.62	36	1	156.9	54.035	31	1	167.2	79.619	32	1	183.2	46.284	42	1	134.7	45.597	29	1	276.9	91.526	50	1	210.3	50.504	39	1
MEIS2	510438	7.2	29.382	41	0.80375	2.4	20.422	35	0.6092	15.9	23.212	46	0.96006	5.4	25.439	37	0.76868	8	28.399	47	0.83286	-4.5	17.109	43	0.28714	1.7	22.363	38	0.61605	18.3	28.261	44	0.99138	8.5	23.39	36	0.87536	4.4	27.288	43	0.75937	13.5	25.658	55	0.95994	3.3	16.437	49	0.67723
CLEC9A	510441	-1	25.035	26	0.46609	14.4	33.007	33	0.93966	13.3	36.759	51	0.92725	9.8	22.641	39	0.87644	12.5	27.562	37	0.93714	-3.8	22.793	34	0.32	25.2	30.31	43	1	20.7	27.925	39	0.99856	9.4	21.406	43	0.88682	15.9	22.68	51	0.98127	8.3	23.683	33	0.87124	6.9	18.812	39	0.81124
RCC2	510450	4568.9	955.127	33	1	4953.3	774.178	42	1	2968.2	618.148	53	1	4008.9	668.486	45	1	3257.3	604.448	40	1	3651.9	570.817	47	1	3847.4	733.694	45	1	3532.4	634.174	49	1	2644.3	529.835	38	1	3327.6	535.403	57	1	3191.4	607.273	44	1	3084.9	837.141	42	1
SLC19A1	510451	164.5	74.555	45	1	129.1	59.025	42	1	98.3	45.074	41	1	103.6	44.099	42	1	92.9	47.075	37	1	97.5	47.347	45	1	95.5	45.191	40	1	101.4	50.079	45	1	92	48.115	49	1	76.5	30.611	34	1	98	38.559	50	1	104.1	59.617	43	1
BTN2A3	510468	18.4	35.767	41	0.9798	18.9	22.459	48	0.97989	21.7	34.053	44	0.99429	31.2	29.02	54	1	12.8	24.666	41	0.94429	19.6	26.519	57	0.98143	22.1	24.238	47	1	29.5	30.62	38	1	19.6	26.414	45	0.99427	16.9	24.711	57	0.98991	18.1	29.882	45	0.99142	23.3	21.914	38	1
FAM54B	510470	725.5	187.5	40	1	657.7	132.142	36	1	410.4	111.38	46	1	386.8	74.332	43	1	357.3	89.75	45	1	377.3	77.075	42	1	527.1	157.257	41	1	457.1	97.647	29	1	364.5	92.925	47	1	289.3	75.927	42	1	440.2	120.116	58	1	361.4	92.299	36	1
SAPS2	510471	4.1	19.501	28	0.70418	0.2	21.458	33	0.51724	9	28.082	42	0.85307	2	18.826	38	0.60201	2.8	16.659	36	0.64429	3.4	22.762	39	0.68571	22.8	28.27	37	1	20.3	28.469	24	0.99856	7	20.182	40	0.84527	7.1	18.325	30	0.83573	16.9	24.491	35	0.98426	24.4	30.309	33	1
PAK7	510482	12.9	34.331	42	0.92785	24.1	31.676	39	0.99425	25.5	31.106	34	0.99857	25.3	31.36	40	1	12.2	22.147	34	0.93286	25.9	42.771	35	1	11.1	27.913	42	0.92837	20.1	26.674	27	0.99856	12.9	25.675	38	0.94699	29.4	22.776	22	1	19.4	28.118	39	0.99428	18.7	26.324	36	0.99568
TPP1	510487	2727.5	703.692	39	1	2219.7	351.819	35	1	2164.8	339.157	57	1	1793.6	328.121	43	1	1549.3	270.973	34	1	1428.7	243.679	40	1	1727.6	398.895	59	1	1653.3	308.68	44	1	2047.4	351.093	48	1	1508.9	307.751	42	1	1735.8	264.855	54	1	1439.4	272.076	38	1
[truncated: 20,631 more rows]
